# Supplementary material for: Global transcriptional and miRNA insights into bases of heterosis in hybridization of Cyprinidae
Source: Sci Rep. 2015 Sep 8;5:13847. doi: 10.1038/srep13847 (PMC4561955; doi:10.1038/srep13847)
Supplement: Supplementary Dataset 1 [file srep13847-s2.xls]

## Sheet: S1 Dataset 1
S1 Dataset 1. Function annotation of non-additively expressed protein-coding genes in F1. (only annotated genes were shown in the table)
Gene IDs (according to zebrafish in ensembl databases)	Associate gene names	normalized.Log2(MPV/F1)	p value	GO terms
ENSDARG00000000001	slc35a5	1.02771	2.73746e-06	integral to membrane;membrane;transport;sugar:hydrogen symporter activity;Golgi membrane;carbohydrate transport
ENSDARG00000000002	ccdc80	-0.935966	1.24143e-19	extracellular region;proteinaceous extracellular matrix
ENSDARG00000000018	nrf1	-0.608465	1.37143e-05	NA;DNA binding;nucleus;regulation of transcription, DNA-dependent;multicellular organismal development;transcription, DNA-dependent;retina development in camera-type eye;response to activity;cellular response to cold
ENSDARG00000000068	slc9a3r1	-1.72294	1.34802e-73	intracellular;receptor clustering;protein binding;sodium ion homeostasis;protein targeting to membrane
ENSDARG00000000069	dap	-0.487435	1.81578e-29	NA
ENSDARG00000000229	usp49	-1.7637	6.59135e-34	zinc ion binding;proteolysis;metal ion binding;cysteine-type peptidase activity;ubiquitin-dependent protein catabolic process;ubiquitin thiolesterase activity;hydrolase activity;peptidase activity
ENSDARG00000000241	slc40a1	1.54261	0	integral to membrane;iron ion transmembrane transporter activity;iron ion transmembrane transport
ENSDARG00000000394	matr3l1.1	-1.37922	4.82039e-33	nucleus;nucleic acid binding;zinc ion binding
ENSDARG00000000489	upf3b	-0.619748	1.06399e-07	nucleotide binding
ENSDARG00000000529	ofd1	-1.94146	4.0155e-08	protein binding
ENSDARG00000000540	asnsd1	-2.89984	4.10979e-34	asparagine synthase (glutamine-hydrolyzing) activity;asparagine biosynthetic process
ENSDARG00000000588	grasp	-1.7567	7.14402e-08	cellular_component;biological_process;protein binding
ENSDARG00000000631	ptpn4a	-0.822278	8.70002e-06	dephosphorylation;protein dephosphorylation;protein tyrosine phosphatase activity;phosphatase activity;cytoskeleton;cytoskeletal protein binding;protein binding;NA;cytoplasm;hydrolase activity;phosphoprotein phosphatase activity
ENSDARG00000000729	daxx	-2.07912	4.73614e-28	NA;nucleus;negative regulation of transcription, DNA-dependent;PML body
ENSDARG00000000730	slc6a13	3.8946	6.87842e-183	integral to membrane;neurotransmitter:sodium symporter activity;neurotransmitter transport;membrane;transport;symporter activity
ENSDARG00000000760	znf511	-2.08975	9.46229e-10	DNA binding;nucleus;regulation of transcription, DNA-dependent;transcription, DNA-dependent;metal ion binding;NA
ENSDARG00000000779	sly1	0.336417	0.000244385	vesicle-mediated transport;vesicle docking involved in exocytosis;fin regeneration
ENSDARG00000000804	rassf6	1.30061	1.74117e-12	signal transduction;cellular_component;NA
ENSDARG00000000837	snx9a	-0.642377	7.94649e-14	cell communication;protein transport;phosphatidylinositol binding;mitosis;cellular_component;protein binding
ENSDARG00000000861	scrib	-0.793895	6.65034e-09	protein binding;membrane;cell differentiation;multicellular organismal development;cytoplasm;plasma membrane;postsynaptic membrane;cell migration;positive regulation of apoptotic process;cell junction;cell-cell adhesion;cell proliferation;establishment of mitotic spindle orientation;neuron migration;convergent extension involved in gastrulation;negative regulation of mitotic cell cycle;positive c…
ENSDARG00000001162	matr3l1.1	-1.37922	4.82039e-33	nucleic acid binding
ENSDARG00000001210	arl14ep	-1.68653	7.07778e-07	nucleic acid binding;biological_process
ENSDARG00000001234	map4k2l	2.65468	5.93267e-84	ATP binding;transferase activity, transferring phosphorus-containing groups;protein phosphorylation;protein kinase activity;protein tyrosine kinase activity;nucleotide binding;protein serine/threonine kinase activity;kinase activity;transferase activity;phosphorylation;small GTPase regulator activity;cellular_component
ENSDARG00000001241	puf60b	-0.987255	5.37267e-38	DNA binding;nucleus;regulation of transcription, DNA-dependent;nucleic acid binding;RNA binding;transcription, DNA-dependent;apoptotic process;nucleotide binding;mRNA processing;RNA splicing;ribonucleoprotein complex
ENSDARG00000001244	srrm1	-1.16645	5.27797e-99	mRNA processing;NA
ENSDARG00000001285	rbm14b	-1.93807	9.42073e-33	nucleic acid binding;zinc ion binding;nucleotide binding
ENSDARG00000001549	sp3a	-0.757874	3.4303e-05	nucleic acid binding;metal ion binding;NA
ENSDARG00000001557	tomm34	-2.93988	2.37779e-43	protein binding
ENSDARG00000001578	echs1	-0.743569	1.85281e-19	metabolic process;catalytic activity
ENSDARG00000001729	strn3	-0.839418	9.3351e-15	protein binding
ENSDARG00000001734	fkbp8	-0.600339	2.43763e-15	protein folding;peptidyl-prolyl cis-trans isomerase activity;mitochondrial envelope;integral to endoplasmic reticulum membrane;protein binding;protein peptidyl-prolyl isomerization;FK506 binding
ENSDARG00000001754	noc2l	-1.21343	6.79072e-57	binding;NA
ENSDARG00000001777	nup155	-1.86843	1.23116e-74	NA;nuclear pore;structural constituent of nuclear pore;nucleocytoplasmic transport;protein binding
ENSDARG00000001788	atp5o	-0.52525	4.57827e-46	ATP synthesis coupled proton transport;proton-transporting ATP synthase activity, rotational mechanism
ENSDARG00000001818	C3 (1 of 9)	-0.134055	1.99358e-09	extracellular region;extracellular space;endopeptidase inhibitor activity;protein binding
ENSDARG00000001857	aff4	-2.41148	2.97071e-35	NA
ENSDARG00000001888	ppm1ba	-0.612047	3.08175e-12	catalytic activity;metal ion binding;protein dephosphorylation;magnesium ion binding;hydrolase activity;phosphoprotein phosphatase activity;protein serine/threonine phosphatase activity;manganese ion binding
ENSDARG00000001930	klhl15	-1.4364	7.79234e-08	protein binding;NA
ENSDARG00000001933	prkag2b	5.93368	1.62473e-226	adenyl nucleotide binding
ENSDARG00000001969	txlng	-1.87918	2.98418e-05	syntaxin binding;cellular_component;biological_process
ENSDARG00000002013	grb10a	2.33805	1.0612e-95	signal transduction;cellular_component;protein binding
ENSDARG00000002016	ppil2	-0.897442	4.90708e-06	protein folding;ubiquitin-protein ligase activity;protein ubiquitination;ubiquitin ligase complex;peptidyl-prolyl cis-trans isomerase activity;isomerase activity
ENSDARG00000002021	pygb	-3.19414	3.35792e-71	carbohydrate metabolic process;pyridoxal phosphate binding;transferase activity;transferase activity, transferring glycosyl groups;phosphorylase activity;glycogen phosphorylase activity
ENSDARG00000002082	ck2a1	-1.30405	1.25814e-83	ATP binding;transferase activity, transferring phosphorus-containing groups;protein phosphorylation;protein kinase activity;protein tyrosine kinase activity;nucleotide binding;protein serine/threonine kinase activity;kinase activity;transferase activity;phosphorylation
ENSDARG00000002128	cwf19l1	-1.85254	5.22314e-16	catalytic activity;cellular_component
ENSDARG00000002190	chmp2bb	-1.30076	2.31885e-13	membrane;cytoplasm;transport;protein transport;cytosol;endosome;late endosome membrane
ENSDARG00000002210	stk25a	-0.842654	0.00229422	ATP binding;transferase activity, transferring phosphorus-containing groups;protein phosphorylation;protein kinase activity;protein tyrosine kinase activity;nucleotide binding;heart development;cellular_component;axis elongation
ENSDARG00000002213	invs	0.708922	2.27956e-06	protein binding
ENSDARG00000002220	C5H9orf78	-0.772758	4.2747e-06	cellular_component;molecular_function;biological_process
ENSDARG00000002240	psmb6	0.298398	3.04063e-07	nucleus;cytoplasm;proteolysis;proteolysis involved in cellular protein catabolic process;threonine-type endopeptidase activity;proteasome core complex;endopeptidase activity;hydrolase activity;peptidase activity;proteasome complex
ENSDARG00000002267	dcaf13	-1.55048	4.0028e-49	protein binding
ENSDARG00000002271	zfand5b	0.528806	5.62547e-16	DNA binding;zinc ion binding;metal ion binding
ENSDARG00000002303	xpot	-1.81058	1.52397e-78	nucleus;RNA binding;cytoplasm;transport;tRNA binding;binding
ENSDARG00000002336	dlc	0.431136	4.14479e-23	calcium ion binding;Notch signaling pathway;integral to membrane;membrane;multicellular organismal development;cell communication;protein binding
ENSDARG00000002362	ubald1a	-0.341852	0.00259208	protein binding;NA
ENSDARG00000002400	nap1l1	-0.46187	1.29014e-30	nucleus;nucleosome assembly;response to yeast
ENSDARG00000002401	gale	-1.71743	5.28245e-06	oxidation-reduction process;metabolic process;catalytic activity;oxidoreductase activity;steroid biosynthetic process;biosynthetic process;oxidoreductase activity, acting on the CH-OH group of donors, NAD or NADP as acceptor;cellular metabolic process;coenzyme binding;extracellular polysaccharide biosynthetic process;galactose metabolic process;3-beta-hydroxy-delta5-steroid dehydrogenase activity…
ENSDARG00000002402	ercc3	-1.1975	1.98971e-20	DNA binding;nucleic acid binding;ATP binding;helicase activity;nucleotide-excision repair;hydrolase activity;ATP-dependent DNA helicase activity;heme binding;oxidation-reduction process;oxidoreductase activity, acting on paired donors, with incorporation or reduction of molecular oxygen;iron ion binding
ENSDARG00000002405		-1.28402	2.26758e-11	integral to membrane;neurotransmitter:sodium symporter activity;neurotransmitter transport;membrane;transport;symporter activity
ENSDARG00000002414	glud1b	0.330098	7.80503e-110	oxidation-reduction process;oxidoreductase activity;cellular amino acid metabolic process;oxidoreductase activity, acting on the CH-NH2 group of donors, NAD or NADP as acceptor;cellular_component
ENSDARG00000002487	noc3l	-1.10651	3.21759e-38	binding;nucleus;muscle organ development;nucleolus;regulation of lipid metabolic process
ENSDARG00000002506	C7H16orf87	-1.31446	1.26246e-18	cellular_component;molecular_function;biological_process
ENSDARG00000002523	hsdl2	0.193655	1.37494e-07	oxidation-reduction process;metabolic process;oxidoreductase activity;peroxisome;sterol binding
ENSDARG00000002549	eif3eb	0.267924	6.50411e-20	cytoplasm;translation initiation factor activity;eukaryotic translation initiation factor 3 complex;protein binding;NA
ENSDARG00000002591	ruvbl1	-3.25505	2.17858e-114	ATP binding;nucleotide binding;DNA repair;DNA recombination;nucleoside-triphosphatase activity;DNA helicase activity;four-way junction helicase activity
ENSDARG00000002632	anxa11b	-1.36611	5.94949e-35	calcium ion binding;calcium-dependent phospholipid binding
ENSDARG00000002644	rgs5a	-0.966116	5.981e-13	NA;termination of G-protein coupled receptor signaling pathway;cytoplasm;plasma membrane;positive regulation of GTPase activity;GTPase activator activity
ENSDARG00000002659	mapre1b	-1.65797	1.48526e-28	microtubule binding;protein binding
ENSDARG00000002670	ATG14	0.829771	4.75769e-05	positive regulation of autophagy;cellular_component;DNA binding;DNA-dependent transcription, initiation
ENSDARG00000002710	ncl	-1.63628	0	nucleic acid binding;nucleotide binding
ENSDARG00000002720	utp15	-2.31707	3.32758e-75	nucleus;rRNA processing;nucleolus;protein binding;positive regulation of angiogenesis
ENSDARG00000002745	tdh	0.296104	6.29688e-15	oxidation-reduction process;catalytic activity;steroid biosynthetic process;oxidoreductase activity, acting on the CH-OH group of donors, NAD or NADP as acceptor;cellular metabolic process;coenzyme binding;extracellular polysaccharide biosynthetic process;3-beta-hydroxy-delta5-steroid dehydrogenase activity;dTDP-4-dehydrorhamnose reductase activity;NA
ENSDARG00000002748	sema6d	-0.66478	0.000145662	integral to membrane;membrane;multicellular organismal development;receptor activity;protein binding
ENSDARG00000002754	pdcd2l	-0.966643	0.00177349	cytoplasm;molecular_function
ENSDARG00000002758	dedd1	2.85991	7.12747e-21	NA;regulation of apoptotic process;protein binding
ENSDARG00000002791	atp1a1a.1	-1.35268	2.93622e-180	integral to membrane;ATP binding;membrane;metal ion binding;integral to plasma membrane;cation-transporting ATPase activity;monovalent inorganic cation transmembrane transporter activity;nucleotide binding;ATP biosynthetic process;monovalent inorganic cation transport;hydrolase activity, acting on acid anhydrides, catalyzing transmembrane movement of substances;cation transport;hydrolase activity…
ENSDARG00000002792	arcn1a	-1.04793	3.46431e-19	vesicle-mediated transport;intracellular protein transport;transport;clathrin adaptor complex;COPI vesicle coat;retrograde vesicle-mediated transport, Golgi to ER;protein binding
ENSDARG00000002798	cog8	-1.19422	2.28023e-11	Golgi transport complex
ENSDARG00000002830	trmt2a	-1.23058	4.11185e-35	nucleic acid binding;metabolic process;cytoplasm;methyltransferase activity;RNA processing;nucleotide binding;cellular protein modification process;protein-L-isoaspartate (D-aspartate) O-methyltransferase activity;transferase activity;protein methylation;RNA methylation;methylation;protein methyltransferase activity;tRNA modification;RNA methyltransferase activity;tRNA (guanine-N7-)-methyltransfe…
ENSDARG00000002877	reps1	-1.3066	2.87487e-16	calcium ion binding;receptor-mediated endocytosis;protein binding;NA
ENSDARG00000002909	tjp3	-1.21478	8.43685e-12	protein binding;tight junction;water homeostasis;multicellular organismal homeostasis
ENSDARG00000002945	bgnb	0.984897	3.01488e-17	protein binding
ENSDARG00000002967	pdap1b	-1.45154	2.23036e-23	cellular_component;molecular_function;biological_process
ENSDARG00000002968	a1cf	-0.720488	1.27387e-209	nucleic acid binding;nucleotide binding
ENSDARG00000002970	ss18	-0.484607	6.96251e-08	cellular_component;NA
ENSDARG00000002980	vps54	-1.22241	1.25547e-16	retrograde transport, endosome to Golgi
ENSDARG00000003016	eef2b	-0.0501262	1.24251e-27	GTPase activity;GTP binding;translational elongation;nucleotide binding;translation;translation elongation factor activity;embryo development;cellular response to xenobiotic stimulus
ENSDARG00000003032	eif4a1b	0.49596	3.5638e-144	nucleic acid binding;ATP binding;nucleotide binding;translation;helicase activity;ATP-dependent helicase activity;translation initiation factor activity;translational initiation;hydrolase activity
ENSDARG00000003035	hspa9	-1.62223	1.24052e-202	protein folding;ATP binding;carbohydrate metabolic process;nucleotide binding;mitochondrial matrix;unfolded protein binding;response to stress;ATPase activity;phosphotransferase activity, alcohol group as acceptor;cell morphogenesis;fin regeneration;hemopoiesis
ENSDARG00000003051	hccs	-1.97139	1.0575e-53	mitochondrion;holocytochrome-c synthase activity;NA
ENSDARG00000003087	ubxn6	1.11077	0.000101205	protein binding
ENSDARG00000003098	kdm5bb	-0.701182	3.92727e-11	DNA binding;nucleus;oxidation-reduction process;intracellular;zinc ion binding;oxidoreductase activity, acting on paired donors, with incorporation or reduction of molecular oxygen, 2-oxoglutarate as one donor, and incorporation of one atom each of oxygen into both donors;protein binding
ENSDARG00000003127	zgc:123105	-0.894976	1.03476e-17	NA;oxidation-reduction process;cytoplasm;oxidoreductase activity
ENSDARG00000003151	skp1	-0.474338	1.9112e-12	ubiquitin-dependent protein catabolic process;kinase activity;transferase activity;phosphorylation
ENSDARG00000003165	nr2f6b	-1.59741	7.01737e-65	DNA binding;sequence-specific DNA binding transcription factor activity;steroid hormone receptor activity;nucleus;regulation of transcription, DNA-dependent;sequence-specific DNA binding;zinc ion binding;transcription, DNA-dependent;metal ion binding;steroid hormone mediated signaling pathway;ligand-activated sequence-specific DNA binding RNA polymerase II transcription factor activity
ENSDARG00000003167	mlst8	0.705782	0.000123601	cytoplasm;molecular_function;protein binding
ENSDARG00000003175	stx5al	-0.566967	2.64546e-05	vesicle-mediated transport;membrane;protein binding
ENSDARG00000003189	psmd1	-1.22285	1.78904e-78	regulation of protein catabolic process;proteasome complex;enzyme regulator activity;binding
ENSDARG00000003193	rassf7b	-1.05292	3.24809e-16	signal transduction;cellular_component;molecular_function
ENSDARG00000003213	naa15a	-1.25835	1.31016e-91	protein binding
ENSDARG00000003216	anxa2a	0.633317	1.83091e-09	calcium ion binding;calcium-dependent phospholipid binding;cytoskeletal protein binding;phospholipase inhibitor activity
ENSDARG00000003263	pop4	-1.83338	9.49381e-21	RNA binding;tRNA processing;rRNA processing;mRNA cleavage;ribonuclease activity;ribonuclease MRP complex;ribonuclease P complex;nucleolar ribonuclease P complex;NA
ENSDARG00000003283	zfand2a	-1.25952	1.16562e-17	zinc ion binding;metal ion binding;cellular_component
ENSDARG00000003287	wdr12	-1.60798	5.6914e-32	nucleus;rRNA processing;ribosome biogenesis;nucleolus;cell proliferation;protein binding;nucleoplasm;maturation of LSU-rRNA from tricistronic rRNA transcript (SSU-rRNA, 5.8S rRNA, LSU-rRNA);maturation of 5.8S rRNA from tricistronic rRNA transcript (SSU-rRNA, 5.8S rRNA, LSU-rRNA);PeBoW complex;preribosome, large subunit precursor
ENSDARG00000003308	emc2	-1.72947	2.62821e-53	nucleus;cytoplasm;endoplasmic reticulum;ER membrane protein complex;biological_process;protein binding
ENSDARG00000003320	fam91a1	-1.72718	9.84635e-09	cellular_component
ENSDARG00000003323	dcp1a	-4.13294	6.19474e-27	NA
ENSDARG00000003380	PAOX	-1.61053	8.03821e-27	oxidation-reduction process;oxidoreductase activity
ENSDARG00000003382	cwc25	-1.08184	1.52848e-15	NA
ENSDARG00000003391	snx7	-0.271074	0.00190855	apoptotic process;cell communication;negative regulation of apoptotic process;phosphatidylinositol binding;cellular_component;liver development;cysteine-type endopeptidase activity involved in apoptotic process;NA
ENSDARG00000003411	foxa2	0.973761	1.444e-37	sequence-specific DNA binding transcription factor activity;regulation of transcription, DNA-dependent;sequence-specific DNA binding;protein domain specific binding;transcription factor binding
ENSDARG00000003421	igf2bp2a	2.04458	4.53805e-16	nucleic acid binding;RNA binding;nucleotide binding
ENSDARG00000003429	hnrpdl	-0.471355	3.9528e-19	nucleic acid binding;nucleotide binding;ribonucleoprotein complex;viral nucleocapsid;virion
ENSDARG00000003446	ippk	-2.12711	2.78063e-28	nucleus;ATP binding;multicellular organismal development;cytoplasm;nucleotide binding;kinase activity;transferase activity;phosphorylation;centrosome;inositol pentakisphosphate 2-kinase activity;determination of left/right symmetry;melanosome transport;microtubule basal body
ENSDARG00000003462	fech	1.91014	1.03784e-09	heme biosynthetic process;porphyrin-containing compound biosynthetic process;lyase activity;ferrochelatase activity;erythrocyte maturation
ENSDARG00000003487	nup93	-0.916493	1.97043e-30	transport;nuclear pore;NA
ENSDARG00000003511	mrpl3	-1.07811	1.1146e-18	intracellular;structural constituent of ribosome;translation;ribosome;ribonucleoprotein complex
ENSDARG00000003513	thrap3b	-1.14338	3.79036e-56	NA
ENSDARG00000003526	psma5	-1.61937	2.70792e-46	nucleus;cytoplasm;proteolysis;proteolysis involved in cellular protein catabolic process;threonine-type endopeptidase activity;proteasome core complex;endopeptidase activity;ubiquitin-dependent protein catabolic process;proteasome core complex, alpha-subunit complex;hydrolase activity;peptidase activity;proteasome complex
ENSDARG00000003527	mak16	-1.61165	7.94647e-73	NA
ENSDARG00000003531	tcea1	-2.01462	1.78788e-29	DNA binding;nucleus;regulation of transcription, DNA-dependent;nucleic acid binding;zinc ion binding;transcription, DNA-dependent;translational elongation;regulation of DNA-dependent transcription, elongation;translation;regulation of transcription from RNA polymerase II promoter;translation elongation factor activity
ENSDARG00000003564	dohh	-1.0714	1.39387e-20	protein binding;binding
ENSDARG00000003592	surf1	-0.723902	6.10621e-05	oxidation-reduction process;membrane;cytochrome-c oxidase activity;embryonic organ development;proton transport;ion transmembrane transport;spinal cord motor neuron differentiation
ENSDARG00000003599	rpl3	0.230362	4.1204e-146	intracellular;structural constituent of ribosome;translation;ribosome;ribonucleoprotein complex;exocrine pancreas development
ENSDARG00000003616	arih1	0.5243	0.00108322	cytoplasm;zinc ion binding;ubiquitin-protein ligase activity;ligase activity;metal ion binding;protein ubiquitination;protein binding
ENSDARG00000003631	clock3	-1.60165	3.76325e-06	protein dimerization activity;signal transducer activity;signal transduction;protein binding;DNA binding;sequence-specific DNA binding transcription factor activity;nucleus;regulation of transcription, DNA-dependent;cytoplasm;transcription factor complex;transcription, DNA-dependent;circadian rhythm;response to light stimulus;photoperiodism
ENSDARG00000003635	atp6v1e1a	0.387741	8.85399e-09	proton-transporting two-sector ATPase complex, catalytic domain;ATP hydrolysis coupled proton transport;transferase activity, transferring acyl groups other than amino-acyl groups;proton-transporting ATPase activity, rotational mechanism
ENSDARG00000003641	tfg	-1.47429	2.03709e-80	protein binding
ENSDARG00000003642	zfyve19	-1.17336	3.91544e-06	metal ion binding;cellular_component
ENSDARG00000003675	cryl1	-1.44424	7.11716e-29	oxidation-reduction process;oxidoreductase activity;oxidoreductase activity, acting on the CH-OH group of donors, NAD or NADP as acceptor;NAD binding;NAD+ binding;coenzyme binding;3-hydroxyacyl-CoA dehydrogenase activity;fatty acid metabolic process;cellular_component
ENSDARG00000003699	atp7a	-1.15929	0.00136931	integral to membrane;metal ion binding;cation-transporting ATPase activity;nucleotide binding;cation transport;copper ion binding;metal ion transport;copper ion transport;ATP binding;membrane;hydrolase activity;response to metal ion;response to copper ion
ENSDARG00000003750	pfas	-1.0033	1.70754e-21	catalytic activity;'de novo' IMP biosynthetic process;phosphoribosylformylglycinamidine synthase activity
ENSDARG00000003751	lats1	-1.27202	2.73047e-10	ATP binding;transferase activity, transferring phosphorus-containing groups;protein phosphorylation;protein kinase activity;protein tyrosine kinase activity;nucleotide binding;protein serine/threonine kinase activity;kinase activity;transferase activity;phosphorylation;convergent extension involved in gastrulation;NA
ENSDARG00000003776	pip4k2aa	-1.75632	9.84635e-09	kinase activity;transferase activity;phosphatidylinositol phosphate kinase activity;phosphorylation;phosphatidylinositol metabolic process;cellular_component
ENSDARG00000003789	dennd5b	1.04314	1.65844e-50	protein binding;NA;integral to membrane;membrane;guanyl-nucleotide exchange factor activity;regulation of Rab GTPase activity;Rab guanyl-nucleotide exchange factor activity
ENSDARG00000003795	IDH2	-0.331798	5.9441e-30	oxidation-reduction process;oxidoreductase activity, acting on the CH-OH group of donors, NAD or NADP as acceptor;isocitrate metabolic process;isocitrate dehydrogenase (NADP+) activity
ENSDARG00000003813	srp54	-0.416744	4.35278e-09	GTPase activity;GTP binding;nucleotide binding;nucleoside-triphosphatase activity;SRP-dependent cotranslational protein targeting to membrane;signal recognition particle;7S RNA binding
ENSDARG00000003818	prkag1	-1.15875	4.29993e-10	kinase activity;transferase activity;phosphorylation;adenyl nucleotide binding;cellular_component
ENSDARG00000003822	ankrd16	-1.77226	0.000191467	cellular_component;molecular_function;biological_process;protein binding
ENSDARG00000003827	snapc1b	-1.01042	0.0013195	cellular_component;molecular_function;biological_process
ENSDARG00000003829	galnt2	-0.975856	6.39528e-05	integral to membrane;membrane;protein glycosylation;transferase activity;transferase activity, transferring glycosyl groups;Golgi apparatus;NA
ENSDARG00000003835	stom	0.970289	4.14084e-27	membrane;molecular_function;NA
ENSDARG00000003845	chm	-1.49091	3.18528e-10	intracellular protein transport;Rab-protein geranylgeranyltransferase complex;Rab geranylgeranyltransferase activity;detection of mechanical stimulus involved in sensory perception of sound;iridophore differentiation;retina morphogenesis in camera-type eye;swim bladder inflation;auditory receptor cell differentiation
ENSDARG00000003854	acsl1b	-2.79438	1.87397e-72	metabolic process;catalytic activity;cellular_component
ENSDARG00000003860	cbx3a	-3.08815	1.58645e-124	nucleus
ENSDARG00000003865	pard6b	-3.42483	1.22689e-33	protein binding;apical plasma membrane
ENSDARG00000003872	ccdc102a	-2.11745	1.38643e-37	NA
ENSDARG00000003910	med13b	-1.12441	1.34364e-21	mediator complex;RNA polymerase II transcription cofactor activity;regulation of transcription from RNA polymerase II promoter
ENSDARG00000003920	setb	-1.32605	7.09342e-126	nucleus;nucleosome assembly
ENSDARG00000003927	cldn12	-0.770927	4.94093e-12	integral to membrane;membrane
ENSDARG00000003933	pkma	-3.07295	4.8702e-181	catalytic activity;potassium ion binding;magnesium ion binding;pyruvate kinase activity;glycolysis;kinase activity;transferase activity;phosphorylation;cellular_component
ENSDARG00000003938	rpa1	-0.905175	3.03406e-13	DNA binding;nucleus;nucleic acid binding;metal ion binding;DNA replication;heart development
ENSDARG00000003940	mtfr1l	-0.865944	2.20719e-07	cellular_component;molecular_function;biological_process;NA
ENSDARG00000003941	rrs1	-2.31343	3.70027e-122	nucleus;ribosome biogenesis;molecular_function
ENSDARG00000003952	pfn2	-0.91828	3.77898e-07	actin binding;actin cytoskeleton organization
ENSDARG00000003974	spoplb	-1.466	1.67439e-26	nucleus;protein ubiquitination;proteasomal ubiquitin-dependent protein catabolic process;protein binding;negative regulation of protein ubiquitination;Cul3-RING ubiquitin ligase complex
ENSDARG00000004037	cog2	-1.04647	1.10519e-06	membrane;protein transport;Golgi organization
ENSDARG00000004046	phf6	-1.74591	1.50067e-24	zinc ion binding;metal ion binding;protein binding
ENSDARG00000004055	uhrf1bp1l	-0.761468	4.68439e-27	NA
ENSDARG00000004060	bhlhe40	-1.8668	0	DNA binding;nucleus;regulation of transcription, DNA-dependent;protein dimerization activity;transcription, DNA-dependent;negative regulation of transcription, DNA-dependent
ENSDARG00000004078	acsl4a	-2.95731	3.07614e-201	metabolic process;catalytic activity;cellular_component
ENSDARG00000004111	esr1	-3.74251	2.83808e-93	DNA binding;sequence-specific DNA binding transcription factor activity;steroid hormone receptor activity;nucleus;regulation of transcription, DNA-dependent;sequence-specific DNA binding;zinc ion binding;steroid hormone mediated signaling pathway;steroid binding;estrogen receptor activity
ENSDARG00000004161	ik	-0.756085	2.05815e-12	nucleus;heart contraction
ENSDARG00000004171	rabac1	0.611455	4.70644e-05	cellular_component;biological_process;NA
ENSDARG00000004174	cnot1	-0.836745	1.92761e-31	binding;NA
ENSDARG00000004189	cbx1a	-1.68168	2.09366e-48	NA;nucleus
ENSDARG00000004199	spam1	-0.450976	1.16082e-07	metabolic process;catalytic activity;carbohydrate metabolic process;hydrolase activity;hyalurononglucosaminidase activity;hydrolase activity, acting on glycosyl bonds;cellular_component
ENSDARG00000004342	srsf11	-0.293699	8.896e-09	nucleic acid binding;nucleotide binding
ENSDARG00000004402	elovl6	-3.08527	3.07422e-203	integral to membrane;membrane;endoplasmic reticulum;fatty acid biosynthetic process;lipid metabolic process;transferase activity;fatty acid metabolic process;endoplasmic reticulum membrane;long-chain fatty acid biosynthetic process;fatty acid elongation, saturated fatty acid
ENSDARG00000004415	tcf7l2	-0.654393	0.000335096	NA;canonical Wnt receptor signaling pathway;sequence-specific DNA binding transcription factor activity;sequence-specific DNA binding;Wnt receptor signaling pathway;transcription factor complex;beta-catenin binding;chromatin binding;regulation of transcription from RNA polymerase II promoter;transcription regulatory region DNA binding;brain development;generation of neurons;intestinal epithelial …
ENSDARG00000004427	dpy30	-1.12204	0.000292326	NA
ENSDARG00000004451	tnfrsfa	-2.95105	1.50168e-62	signal transduction;protein binding
ENSDARG00000004497	tspan33	0.362183	0.00111992	integral to membrane;membrane;molecular_function;biological_process
ENSDARG00000004525	C2H1orf35	1.3663	3.29197e-06	cellular_component;molecular_function;biological_process
ENSDARG00000004527	pin4	-0.914902	1.17349e-12	DNA binding;nucleus;protein folding;cytoplasm;cytoskeleton;peptidyl-prolyl cis-trans isomerase activity;isomerase activity;nucleolus;spindle
ENSDARG00000004581	sel1l	-0.823685	6.16078e-08	NA
ENSDARG00000004587	KAT5 (1 of 2)	1.55545	3.25418e-08	NA;nucleus;regulation of transcription, DNA-dependent;transferase activity, transferring acyl groups other than amino-acyl groups
ENSDARG00000004616	mtmr2	-1.11525	0.0025959	membrane;cytoplasm;dephosphorylation;protein tyrosine phosphatase activity;phosphatase activity;hydrolase activity
ENSDARG00000004636	ccdc9	1.37343	6.13825e-14	cellular_component;molecular_function;biological_process;NA
ENSDARG00000004672	ptk2.1	-0.366261	0.00213282	ATP binding;signal transducer activity;transferase activity, transferring phosphorus-containing groups;protein phosphorylation;protein kinase activity;protein tyrosine kinase activity;nucleotide binding;kinase activity;focal adhesion;signal complex assembly;cytoskeleton;transferase activity;phosphorylation
ENSDARG00000004687	acaa1	0.867822	4.11413e-56	metabolic process;catalytic activity;transferase activity, transferring acyl groups other than amino-acyl groups;transferase activity, transferring acyl groups;transferase activity;lipid biosynthetic process
ENSDARG00000004692	nabp1a	-1.47708	1.07935e-19	nucleic acid binding
ENSDARG00000004702	irf2bp2a	-1.26697	3.03615e-24	NA
ENSDARG00000004727	cmss1	-2.07032	4.59607e-30	nucleic acid binding;ATP binding;ATP-dependent helicase activity
ENSDARG00000004729	tfe3a	-1.97183	5.34098e-22	regulation of transcription, DNA-dependent;protein dimerization activity;transcription, DNA-dependent;regulation of transcription from RNA polymerase II promoter;sequence-specific DNA binding RNA polymerase II transcription factor activity;transcription from RNA polymerase II promoter;nucleoplasm
ENSDARG00000004735	hnrnpub	-1.53881	1.87181e-111	nucleus;nucleic acid binding;ribonucleoprotein complex;protein binding;viral nucleocapsid;virion
ENSDARG00000004745	lmbr1l	-1.43743	3.9966e-50	integral to membrane;membrane;plasma membrane;endocytosis
ENSDARG00000004754	hspa4a	-2.47563	6.74165e-165	cell morphogenesis;ATP binding;nucleotide binding;response to stress
ENSDARG00000004757	ybx1	-0.36977	3.60081e-258	DNA binding;regulation of transcription, DNA-dependent;nucleic acid binding;NA
ENSDARG00000004774	wdr36	-1.26814	2.59342e-43	cytoplasm;rRNA processing;small-subunit processome;nucleolus;protein binding
ENSDARG00000004785	cops2	0.667886	2.16945e-14	nucleus;cytoplasm;COP9 signalosome;biological_process;protein binding;NA
ENSDARG00000004794	ccdc146	-1.90893	2.53316e-15	cellular_component;molecular_function;biological_process;NA
ENSDARG00000004798	b4galt4	1.89021	3.79679e-05	NA;carbohydrate metabolic process;transferase activity, transferring glycosyl groups;cellular_component
ENSDARG00000004806	grwd1	-0.332594	4.71325e-06	nucleus;molecular_function;biological_process;protein binding
ENSDARG00000004889	aga	-1.1314	5.1191e-58	hydrolase activity
ENSDARG00000004891	pex19	-0.415343	0.00103021	peroxisome
ENSDARG00000004904	gys2	-1.79166	0	cytoplasm;biosynthetic process;cytoskeleton;glycogen (starch) synthase activity;cytosol;glycogen biosynthetic process;cortical actin cytoskeleton;cell cortex;response to glucose stimulus;ectoplasm
ENSDARG00000004906	stip1	-1.07021	9.57318e-47	biological_process;protein binding
ENSDARG00000004925	immp2l	-0.631962	0.0072096	integral to membrane;membrane;mitochondrion;proteolysis;hydrolase activity;mitochondrial inner membrane;peptidase activity;serine-type peptidase activity;mitochondrial inner membrane peptidase complex;protein processing involved in protein targeting to mitochondrion
ENSDARG00000004926	slbp	-4.02989	1.89113e-78	mRNA binding
ENSDARG00000004930	lmo7a	-0.288796	9.1054e-06	zinc ion binding;metal ion binding;protein binding;NA
ENSDARG00000004939	mtdhb	-1.23803	2.54558e-15	NA
ENSDARG00000004954	grna	0.746754	0.000270532	NA;liver development;axon extension
ENSDARG00000005033	trip4	0.389188	0.00298064	nucleus;regulation of transcription, DNA-dependent;zinc ion binding
ENSDARG00000005057	dimt1l	-1.74453	1.15269e-16	methyltransferase activity;rRNA processing;rRNA (adenine) methyltransferase activity;rRNA modification;rRNA (adenine-N6,N6-)-dimethyltransferase activity;rRNA methyltransferase activity;cellular_component
ENSDARG00000005078	eif4e3	1.71049	2.97167e-15	RNA binding;cytoplasm;translation;translation initiation factor activity;translational initiation;regulation of translation;mRNA cap binding complex
ENSDARG00000005112	cdh17	1.9788	1.44915e-12	calcium ion binding;integral to membrane;membrane;plasma membrane;homophilic cell adhesion;cell adhesion;pronephros development
ENSDARG00000005121	mfn1b	-0.724205	1.85342e-15	integral to membrane;GTPase activity;GTP catabolic process;mitochondrial outer membrane;mitochondrial fusion
ENSDARG00000005122	atp2a2b	-2.00312	1.29185e-149	integral to membrane;ATP binding;membrane;metal ion binding;cation-transporting ATPase activity;nucleotide binding;cation transport;hydrolase activity;calcium-transporting ATPase activity;calcium ion transport
ENSDARG00000005128	rnaseh2b	-2.95841	8.34527e-22	nucleus;molecular_function
ENSDARG00000005134	psmd11b	-1.89491	2.22316e-44	nucleus;cytoplasm;ubiquitin-dependent protein catabolic process;proteasome complex;cytosol;proteasome assembly;protein binding;proteasome accessory complex;stem cell differentiation
ENSDARG00000005154	aspa	-1.75448	1.56848e-25	metabolic process;hydrolase activity, acting on ester bonds;nucleus;cytoplasm;metal ion binding;hydrolase activity;hydrolase activity, acting on carbon-nitrogen (but not peptide) bonds, in linear amides;aspartoacylase activity
ENSDARG00000005162	tpm3	-2.06755	4.63477e-247	NA;cell adhesion;basement membrane
ENSDARG00000005172	dynll2b	-3.031	2.18378e-282	nucleus;cytoplasm;microtubule-based process;microtubule associated complex;P granule
ENSDARG00000005185	cpn1	-0.190054	6.98649e-09	zinc ion binding;proteolysis;extracellular space;carboxypeptidase activity;hydrolase activity;metallocarboxypeptidase activity;peptidase activity;cellular response to estrogen stimulus
ENSDARG00000005191	ahcy	0.537215	0	oxidation-reduction process;oxidoreductase activity, acting on the CH-OH group of donors, NAD or NADP as acceptor;cofactor binding;adenosylhomocysteinase activity;one-carbon metabolic process;hydrolase activity;S-adenosylmethionine cycle
ENSDARG00000005220	pdcd6	-1.04629	3.55666e-16	calcium ion binding
ENSDARG00000005230	ssr2	0.321795	9.18036e-23	integral to membrane;endoplasmic reticulum
ENSDARG00000005246	asb3	-2.73263	1.41687e-70	intracellular signal transduction;protein ubiquitination;molecular_function;protein binding
ENSDARG00000005251	rpe	-1.03208	6.07646e-15	metabolic process;catalytic activity;carbohydrate metabolic process;metal ion binding;pentose-phosphate shunt;racemase and epimerase activity, acting on carbohydrates and derivatives;ribulose-phosphate 3-epimerase activity;isomerase activity
ENSDARG00000005254	kdelr2a	-0.309484	5.90277e-06	integral to membrane;vesicle-mediated transport;membrane;transport;endoplasmic reticulum;protein transport;protein retention in ER lumen;endoplasmic reticulum membrane;ER retention sequence binding
ENSDARG00000005315	celf1	-0.905799	7.02934e-18	nucleus;nucleic acid binding;RNA binding;cytoplasm;nucleotide binding;mRNA processing;RNA splicing;mRNA binding;mRNA 3'-UTR binding;pole plasm;determination of left/right symmetry;positive regulation of mRNA catabolic process
ENSDARG00000005320	nipsnap1	-1.15206	3.62892e-21	cellular_component;molecular_function;biological_process
ENSDARG00000005333	tln1	-0.337791	0.000393414	structural molecule activity;actin binding;cell adhesion;focal adhesion;cytoskeleton;cytoskeletal anchoring at plasma membrane;actin cytoskeleton;structural constituent of cytoskeleton;insulin receptor binding;ruffle
ENSDARG00000005350	dip2ba	-0.298537	0.00461521	nucleus;metabolic process;catalytic activity;transcription factor binding
ENSDARG00000005382	prdm9	-0.8995	5.78602e-10	DNA binding;nucleus;regulation of transcription, DNA-dependent;nucleic acid binding;methyltransferase activity;transcription, DNA-dependent;metal ion binding;histone-lysine N-methyltransferase activity;chromosome;transferase activity;methylation;chromatin modification;protein binding;meiosis;NA
ENSDARG00000005416	map3k5	-1.85842	5.11135e-39	ATP binding;transferase activity, transferring phosphorus-containing groups;protein phosphorylation;protein kinase activity;protein tyrosine kinase activity;nucleotide binding;protein serine/threonine kinase activity;kinase activity;transferase activity;phosphorylation;cellular_component
ENSDARG00000005423	pgam1a	-0.931732	3.85256e-220	metabolic process;catalytic activity;glycolysis;intramolecular transferase activity, phosphotransferases;isomerase activity;phosphoglycerate mutase activity;NA
ENSDARG00000005456	katnb1	-1.43272	1.77311e-25	cytoplasm;cytoskeleton;microtubule binding;cell cycle;microtubule;mitosis;katanin complex;cell division;centrosome;spindle pole;spindle;microtubule severing;protein binding
ENSDARG00000005458	csnk1g2a	-0.784543	0.000442814	ATP binding;transferase activity, transferring phosphorus-containing groups;protein phosphorylation;protein kinase activity;protein tyrosine kinase activity;nucleotide binding;protein serine/threonine kinase activity;kinase activity;transferase activity;phosphorylation;cellular_component
ENSDARG00000005463	slc30a1a	-0.916547	3.64721e-23	integral to membrane;transmembrane transport;cation transport;cation transmembrane transporter activity;response to zinc ion;zinc ion transport;zinc ion transmembrane transporter activity;zinc ion transmembrane transport;divalent inorganic cation transport
ENSDARG00000005468	irf2bp1	-0.669833	5.27919e-08	nucleus;regulation of transcription, DNA-dependent;transcription, DNA-dependent
ENSDARG00000005500	dgcr6	1.88332	2.64787e-06	cellular_component;molecular_function;biological_process
ENSDARG00000005536	ubr7	-1.98936	1.82309e-28	zinc ion binding;ubiquitin-protein ligase activity;ligase activity;cellular_component;NA
ENSDARG00000005540	xpo7	-1.83074	9.91293e-20	intracellular protein transport;Ran GTPase binding;binding;nucleus
ENSDARG00000005547	rint1	-1.00233	3.58253e-05	NA
ENSDARG00000005551	hnrnph1l	-2.10415	2.56141e-81	nucleic acid binding;nucleotide binding
ENSDARG00000005560	ywhah	-1.33387	7.3386e-25	oxidation-reduction process;oxidoreductase activity;protein domain specific binding;monooxygenase activity;cellular_component
ENSDARG00000005561	gfm2	-1.53629	5.54182e-07	GTPase activity;GTP binding;mitochondrion;nucleotide binding;translation;GTP catabolic process;mitochondrial translation;ribosome disassembly
ENSDARG00000005565	entpd8	0.441442	0.000744205	hydrolase activity
ENSDARG00000005567	map2k6	-1.85396	2.07991e-37	nucleus;regulation of transcription, DNA-dependent;ATP binding;transferase activity, transferring phosphorus-containing groups;protein phosphorylation;cytoplasm;transcription, DNA-dependent;protein kinase activity;protein tyrosine kinase activity;nucleotide binding;protein serine/threonine kinase activity;kinase activity;cytoskeleton;response to stress;transferase activity;phosphorylation
ENSDARG00000005576	mphosph8	-0.788668	1.4701e-34	nucleus;protein binding
ENSDARG00000005578	ugp2a	0.409527	0	metabolic process;nucleotidyltransferase activity
ENSDARG00000005606	paxip1	-1.64635	4.47703e-15	NA
ENSDARG00000005612	aph1b	-0.764244	9.11552e-11	Notch signaling pathway;integral to membrane;membrane;protein processing;positive regulation of catalytic activity
ENSDARG00000005620	ehd1a	-2.18145	7.7801e-38	calcium ion binding;GTPase activity;GTP binding;cellular_component;protein binding
ENSDARG00000005652	man1a1	-1.44009	5.44136e-37	calcium ion binding;membrane;mannosyl-oligosaccharide 1,2-alpha-mannosidase activity
ENSDARG00000005679	TRIP10	-0.690976	0.00145419	termination of G-protein coupled receptor signaling pathway;protein binding
ENSDARG00000005699	ddx19	-2.50881	2.09239e-109	nucleic acid binding;ATP binding;nucleotide binding;helicase activity;ATP-dependent helicase activity;hydrolase activity
ENSDARG00000005754	ptprfb	1.2863	1.36506e-53	integral to membrane;membrane;dephosphorylation;protein dephosphorylation;cell adhesion;protein tyrosine phosphatase activity;phosphatase activity;hydrolase activity;phosphoprotein phosphatase activity;heparin binding;protein binding;sensory neuron axon guidance
ENSDARG00000005772	tsr2	-0.997464	1.35999e-13	NA
ENSDARG00000005774	pl10	-1.41574	1.77865e-27	NA;nucleic acid binding;ATP binding;nucleotide binding;helicase activity;ATP-dependent helicase activity;hydrolase activity
ENSDARG00000005785	elovl7b	-6.44212	3.66015e-273	integral to membrane;molecular_function
ENSDARG00000005789	enpp1	-0.522309	7.01992e-23	metabolic process;catalytic activity;immune response;scavenger receptor activity;polysaccharide binding;nucleic acid binding;metal ion binding;hydrolase activity
ENSDARG00000005791	rpl28	-0.203283	1.11811e-72	intracellular;structural constituent of ribosome;translation;ribosome;ribonucleoprotein complex;embryo development
ENSDARG00000005799	smim14	0.353411	0.000140615	cellular_component;molecular_function;biological_process
ENSDARG00000005827	eif2s1a	-1.10223	4.46395e-32	RNA binding;translation;translation initiation factor activity;translational initiation;eukaryotic translation initiation factor 2 complex
ENSDARG00000005834	gatad2b	-0.736222	0.00303053	sequence-specific DNA binding transcription factor activity;regulation of transcription, DNA-dependent;sequence-specific DNA binding;zinc ion binding
ENSDARG00000005840	got2b	-1.99048	3.57836e-64	catalytic activity;pyridoxal phosphate binding;biosynthetic process;cellular amino acid metabolic process;transaminase activity;transferase activity;L-phenylalanine:2-oxoglutarate aminotransferase activity;L-aspartate:2-oxoglutarate aminotransferase activity
ENSDARG00000005915	tcf3a	0.515099	2.52089e-05	NA;protein dimerization activity;striated muscle cell development
ENSDARG00000005924	serpina10a	1.06424	0.001854	serine-type endopeptidase inhibitor activity;extracellular space;regulation of proteolysis;negative regulation of endopeptidase activity
ENSDARG00000005926	ak2	-0.0817794	0.00457859	ATP binding;mitochondrion;nucleotide binding;kinase activity;nucleotide kinase activity;adenylate kinase activity;nucleobase-containing compound metabolic process;transferase activity;phosphorylation;nucleobase-containing compound kinase activity;phosphotransferase activity, phosphate group as acceptor;nucleotide phosphorylation;mitochondrial intermembrane space;leukocyte differentiation
ENSDARG00000005941	yes1	-2.23826	3.35564e-42	ATP binding;membrane;multicellular organismal development;transferase activity, transferring phosphorus-containing groups;protein phosphorylation;cytoplasm;plasma membrane;protein kinase activity;protein tyrosine kinase activity;nucleotide binding;kinase activity;cytoskeleton;transferase activity;phosphorylation;non-membrane spanning protein tyrosine kinase activity;protein autophosphorylation;cy…
ENSDARG00000005945	sart1	-0.961173	1.44683e-25	molecular_function
ENSDARG00000005972	ric8b	-0.746624	1.5015e-06	binding
ENSDARG00000005993	prc1b	-3.62641	3.14083e-37	nucleotide binding;microtubule binding;microtubule cytoskeleton organization;cytokinesis;cellular_component
ENSDARG00000006010	bmi1a	-1.20568	5.50253e-05	nucleus;regulation of transcription, DNA-dependent;zinc ion binding;transcription, DNA-dependent;metal ion binding;chromatin modification;protein binding;primitive hemopoiesis;cerebellum development;hematopoietic stem cell migration;PcG protein complex
ENSDARG00000006017	kat2a	-2.54215	2.09888e-11	nucleus;regulation of transcription, DNA-dependent;N-acetyltransferase activity;histone acetyltransferase activity;histone acetylation;protein binding
ENSDARG00000006019	tktb	-2.58963	0	metabolic process;catalytic activity;transferase activity;oxidoreductase activity, acting on the aldehyde or oxo group of donors, disulfide as acceptor;transketolase activity
ENSDARG00000006021	agtpbp1	-1.1522	0.000810493	zinc ion binding;proteolysis;metallocarboxypeptidase activity;binding
ENSDARG00000006025	tp53i11b	0.662121	8.48322e-05	cellular_component;molecular_function;biological_process;NA
ENSDARG00000006029	lta4h	0.350302	4.58717e-05	zinc ion binding;proteolysis;metallopeptidase activity;hydrolase activity;inflammatory response;leukotriene biosynthetic process;leukotriene-A4 hydrolase activity;binding
ENSDARG00000006038	aebp2	-0.92809	6.07238e-06	metal ion binding;DNA binding;nucleus;regulation of transcription, DNA-dependent;nucleic acid binding;transcription, DNA-dependent;chromatin modification;ESC/E(Z) complex
ENSDARG00000006074	uck2a	-1.95447	6.36499e-53	ATP binding;metabolic process;nucleotide binding;kinase activity;transferase activity;phosphotransferase activity, alcohol group as acceptor;phosphorylation;uridine kinase activity;UMP salvage;CTP salvage
ENSDARG00000006092	rad21a	-0.464765	9.48176e-07	sequence-specific DNA binding;regulation of transcription from RNA polymerase II promoter;nuclear chromosome;protein binding;positive regulation of cysteine-type endopeptidase activity involved in apoptotic process;mitotic sister chromatid cohesion
ENSDARG00000006094	igf2r	0.731825	6.03238e-08	integral to membrane;transporter activity;cytoplasm;transport
ENSDARG00000006124	kdm5c	-0.989907	4.91706e-28	DNA binding;nucleus;oxidation-reduction process;intracellular;zinc ion binding;metal ion binding;oxidoreductase activity, acting on paired donors, with incorporation or reduction of molecular oxygen, 2-oxoglutarate as one donor, and incorporation of one atom each of oxygen into both donors;protein binding;negative regulation of neuron apoptotic process
ENSDARG00000006125	csnk1db	-1.28822	1.28995e-35	nucleus;ATP binding;Wnt receptor signaling pathway;transferase activity, transferring phosphorus-containing groups;protein phosphorylation;cytoplasm;protein kinase activity;protein tyrosine kinase activity;nucleotide binding;protein serine/threonine kinase activity;kinase activity;transferase activity;phosphorylation
ENSDARG00000006145	det1	-2.75365	5.509e-11	cellular_component;molecular_function;biological_process
ENSDARG00000006192	gatad2ab	-2.12606	5.77157e-57	sequence-specific DNA binding transcription factor activity;regulation of transcription, DNA-dependent;sequence-specific DNA binding;nucleic acid binding;zinc ion binding
ENSDARG00000006196	sav1	-1.3928	1.73016e-14	signal transduction;protein binding
ENSDARG00000006200	EIF4G1 (1 of 3)	-1.60092	0	NA;RNA binding;cellular_component;protein binding;binding
ENSDARG00000006219	gnl3	-1.64155	1.67846e-136	GTP binding
ENSDARG00000006235	brms1la	-1.43377	0.000342267	nucleus;regulation of transcription, DNA-dependent;transcription, DNA-dependent;molecular_function;NA
ENSDARG00000006240	slc27a1a	2.02771	2.27022e-07	metabolic process;catalytic activity
ENSDARG00000006251	ell2	-0.291798	3.39228e-09	transcription elongation factor complex;transcription elongation from RNA polymerase II promoter
ENSDARG00000006253	mier3	2.61267	8.05083e-12	NA;DNA binding;nucleus;chromatin binding;biological_process
ENSDARG00000006266	stat1a	0.527528	1.36979e-06	DNA binding;sequence-specific DNA binding transcription factor activity;nucleus;regulation of transcription, DNA-dependent;calcium ion binding;signal transducer activity;cytoplasm;signal transduction;transcription, DNA-dependent;protein binding
ENSDARG00000006272	mpp5a	-0.924167	1.72856e-08	protein binding
ENSDARG00000006275	irf2bp2b	-0.384279	2.09215e-10	NA
ENSDARG00000006283	waslb	-2.10605	6.0358e-36	actin binding;actin filament organization;positive regulation of Arp2/3 complex-mediated actin nucleation
ENSDARG00000006314	itgav	0.743615	1.73729e-11	integral to membrane;membrane;cell adhesion;integrin complex;angiogenesis;integrin-mediated signaling pathway;cell migration involved in gastrulation;protein binding;blood vessel development;Kupffer's vesicle development;endothelial cell proliferation
ENSDARG00000006385	triobp	-0.779429	8.17954e-12	NA;biological_process
ENSDARG00000006392	exosc9	-1.97934	9.97218e-34	NA
ENSDARG00000006395	rbm25	-0.861837	4.97973e-38	nucleic acid binding;mRNA processing;NA;nucleotide binding;spliceosomal complex;mRNA binding;regulation of alternative mRNA splicing, via spliceosome
ENSDARG00000006399	ywhae1	-2.0604	2.72252e-124	oxidation-reduction process;oxidoreductase activity;protein domain specific binding;monooxygenase activity;NA
ENSDARG00000006408	hmgb3b	-1.17632	4.92446e-50	DNA binding;nucleus;NA
ENSDARG00000006434	polr1e	-1.35972	1.79502e-25	DNA binding;nucleus;transcription, DNA-dependent;DNA-directed RNA polymerase activity
ENSDARG00000006468	grap2a	-0.881796	2.32384e-17	cellular_component;protein binding
ENSDARG00000006477	ddi2	-2.48288	2.35017e-21	aspartic-type endopeptidase activity;proteolysis;protein binding;cellular_component
ENSDARG00000006487	anp32a	0.672044	2.28182e-17	nucleus;cytoplasm;endoplasmic reticulum;nucleocytoplasmic transport;protein binding;perinuclear region of cytoplasm
ENSDARG00000006497	rtn1a	2.87571	5.96434e-112	integral to membrane;membrane;molecular_function;biological_process;NA
ENSDARG00000006514	her6	0.406769	0.00294544	DNA binding;nucleus;regulation of transcription, DNA-dependent;Notch signaling pathway;protein dimerization activity;transcription, DNA-dependent;somite specification;anterior/posterior pattern specification;thalamus development;regulation of neuron differentiation
ENSDARG00000006524	supt6h	-0.825516	1.51947e-22	DNA binding;nucleus;regulation of transcription, DNA-dependent;nucleic acid binding;RNA binding;catalytic activity;transcription, DNA-dependent;metal ion binding;regulation of DNA-dependent transcription, elongation;hydrolase activity, acting on ester bonds;regulation of transcription from RNA polymerase II promoter;nucleobase-containing compound metabolic process;heart development;histone bindin…
ENSDARG00000006526	fn1b	0.687059	0	extracellular region;protein binding;somitogenesis
ENSDARG00000006527	brd3a	-1.62877	4.79301e-36	protein binding
ENSDARG00000006546	ak4	-0.38491	9.40872e-27	ATP binding;kinase activity;nucleotide kinase activity;adenylate kinase activity;nucleobase-containing compound metabolic process;transferase activity;phosphorylation;nucleobase-containing compound kinase activity;phosphotransferase activity, phosphate group as acceptor;nucleotide phosphorylation
ENSDARG00000006566	nlk1	-0.549996	0.000297951	ATP binding;transferase activity, transferring phosphorus-containing groups;protein phosphorylation;protein kinase activity;protein tyrosine kinase activity;nucleotide binding;protein serine/threonine kinase activity;MAP kinase activity;kinase activity;transferase activity;phosphorylation;positive regulation of Wnt receptor signaling pathway
ENSDARG00000006598	sgk2b	-0.60904	1.94895e-22	ATP binding;transferase activity, transferring phosphorus-containing groups;protein phosphorylation;protein kinase activity;protein tyrosine kinase activity;nucleotide binding;protein serine/threonine kinase activity;kinase activity;transferase activity;phosphorylation;cellular_component
ENSDARG00000006600	lsm14aa	-0.500944	5.76144e-10	cellular_component;molecular_function;biological_process;NA
ENSDARG00000006603	csrp1a	-1.56873	3.26269e-32	Wnt receptor signaling pathway;intracellular;zinc ion binding;metal ion binding;convergent extension involved in gastrulation;cell migration involved in gastrulation;heart morphogenesis;JNK cascade
ENSDARG00000006609	map2k2a	-1.27677	6.10242e-16	ATP binding;transferase activity, transferring phosphorus-containing groups;protein phosphorylation;protein kinase activity;protein tyrosine kinase activity;nucleotide binding;protein serine/threonine kinase activity;kinase activity;transferase activity;phosphorylation
ENSDARG00000006615	hnf1ba	0.595729	2.69585e-05	DNA binding;sequence-specific DNA binding transcription factor activity;nucleus;regulation of transcription, DNA-dependent;sequence-specific DNA binding;positive regulation of transcription, DNA-dependent
ENSDARG00000006617	napgl	-1.05803	4.25272e-10	intracellular protein transport
ENSDARG00000006642	drg2	-0.489498	0.000279348	integral to membrane;GTP binding;nucleotide binding;biological_process;ferrous iron transmembrane transporter activity;ferrous iron transport
ENSDARG00000006672	znf395	-1.0933	0.000101697	molecular_function;biological_process;NA
ENSDARG00000006687	h2afy2	-0.621708	3.07615e-10	DNA binding;nucleus;nucleosome assembly;protein heterodimerization activity;nucleosome;chromosome;transcription regulatory region DNA binding
ENSDARG00000006712	wipf2b	-1.42667	1.60626e-21	actin binding;cellular_component;biological_process
ENSDARG00000006758	zgc:77415	0.784854	0.000279236	cellular_component;molecular_function;biological_process
ENSDARG00000006766	snd1	0.675899	9.07055e-64	nucleic acid binding;hydrolase activity, acting on ester bonds;gene silencing by RNA;RNA-induced silencing complex
ENSDARG00000006782	rb1	-3.41523	1.47039e-121	nucleus;visual perception;regulation of transcription from RNA polymerase II promoter;regulation of cell cycle;retinal ganglion cell axon guidance;optic nerve development
ENSDARG00000006786	copz2	3.81508	4.57842e-79	transport
ENSDARG00000006791	arntl1a	-2.32694	1.2611e-105	DNA binding;sequence-specific DNA binding transcription factor activity;nucleus;regulation of transcription, DNA-dependent;protein dimerization activity;signal transducer activity;cytoplasm;signal transduction;transcription factor complex;transcription, DNA-dependent;positive regulation of transcription, DNA-dependent;negative regulation of transcription, DNA-dependent;protein heterodimerization …
ENSDARG00000006811	sult1st6	-0.442515	1.10458e-13	transferase activity;sulfotransferase activity;cellular_component;estrone sulfotransferase activity
ENSDARG00000006818	urod	-1.24982	1.034e-07	uroporphyrinogen decarboxylase activity;cytoplasm;heme biosynthetic process;porphyrin-containing compound biosynthetic process;carboxy-lyase activity;lyase activity;porphyrin-containing compound metabolic process;protoporphyrinogen IX biosynthetic process
ENSDARG00000006840	gnmt	0.626366	1.47271e-75	metabolic process;methyltransferase activity;transferase activity;methylation;glycine N-methyltransferase activity
ENSDARG00000006877	enpp4	1.70578	4.42968e-05	integral to membrane;membrane;metabolic process;plasma membrane;catalytic activity;hydrolase activity;blood coagulation;bis(5'-adenosyl)-triphosphatase activity;hemostasis
ENSDARG00000006915	arl8ba	0.693023	1.01666e-09	NA;nucleus;intracellular protein transport;membrane;G-protein coupled receptor signaling pathway;intracellular;signal transducer activity;cytoplasm;GTPase activity;GTP binding;small GTPase mediated signal transduction;nucleotide binding;guanyl nucleotide binding;G-protein beta/gamma-subunit complex binding;protein transport;lysosome;cytoskeleton;cell cycle;mitosis;cell division;chromosome segrega…
ENSDARG00000006926	btd	-0.700693	3.16563e-36	hydrolase activity, acting on carbon-nitrogen (but not peptide) bonds;nitrogen compound metabolic process;hydrolase activity, acting on carbon-nitrogen (but not peptide) bonds, in linear amides;cellular_component
ENSDARG00000006963	cse1l	-2.70501	8.15892e-131	intracellular protein transport;Ran GTPase binding;protein binding;binding
ENSDARG00000007024	uox	-0.259933	1.63238e-50	oxidation-reduction process;oxidoreductase activity;peroxisome;purine nucleobase metabolic process;urate oxidase activity;urate catabolic process;NA
ENSDARG00000007045	CNOT4 (1 of 2)	-1.45199	1.01041e-31	nucleic acid binding;RNA binding;zinc ion binding;metal ion binding;nucleotide binding;protein binding
ENSDARG00000007065	mrps18b	-0.883532	5.78079e-11	intracellular;structural constituent of ribosome;translation;ribosome;ribonucleoprotein complex
ENSDARG00000007077	si:dkey-145p14.5	0.786017	6.51892e-10	cellular_component;molecular_function;biological_process;protein binding
ENSDARG00000007092	xab2	-2.00827	1.87575e-49	nucleus;intracellular;RNA processing;protein binding
ENSDARG00000007098	itm2ba	0.149788	0.000362604	NA
ENSDARG00000007125	asb6	-1.04316	6.60958e-06	intracellular signal transduction;protein ubiquitination;molecular_function;protein binding
ENSDARG00000007130	mrto4	-2.455	3.75131e-82	intracellular;ribosome;ribosome biogenesis;ribonucleoprotein complex;molecular_function
ENSDARG00000007196	rae1	-2.51204	2.88386e-66	nucleus;cytoplasm;protein binding
ENSDARG00000007198	MTA1	-1.56659	3.3677e-19	DNA binding;sequence-specific DNA binding transcription factor activity;regulation of transcription, DNA-dependent;sequence-specific DNA binding;zinc ion binding;chromatin binding
ENSDARG00000007204	si:ch211-195b21.5	-2.65475	1.14653e-29	metal ion binding
ENSDARG00000007207	cnpy2	-2.71568	2.46882e-30	NA
ENSDARG00000007222	rest	1.50822	2.10003e-12	metal ion binding
ENSDARG00000007231	ryk	-1.23447	2.58359e-18	ATP binding;transferase activity, transferring phosphorus-containing groups;protein phosphorylation;protein kinase activity;protein tyrosine kinase activity;intracellular;plasma membrane;Wnt-protein binding;cell migration involved in gastrulation;convergent extension involved in axis elongation;dorsal convergence;convergent extension;Wnt receptor signaling pathway, calcium modulating pathway;rele…
ENSDARG00000007241	mycb	0.185798	5.43962e-06	DNA binding;sequence-specific DNA binding transcription factor activity;nucleus;regulation of transcription, DNA-dependent;protein dimerization activity;transcription, DNA-dependent
ENSDARG00000007250	use1	-2.49809	3.94086e-24	integral to membrane;vesicle-mediated transport;membrane;transport;endoplasmic reticulum;protein transport;endoplasmic reticulum membrane;molecular_function;NA
ENSDARG00000007271	mynn	-1.43108	8.5424e-11	metal ion binding;protein binding
ENSDARG00000007279	yipf5	0.287321	0.000124364	integral to membrane;vesicle-mediated transport;membrane;transport;endoplasmic reticulum;protein transport;Golgi apparatus;Golgi membrane;endoplasmic reticulum membrane;molecular_function
ENSDARG00000007285	mrp63	-0.745914	7.60555e-09	mitochondrion;ribosome;mitochondrial ribosome;ribonucleoprotein complex
ENSDARG00000007315	tmpoa	-2.28444	5.35484e-36	DNA binding;integral to membrane;chromatin binding;mitotic nuclear envelope reassembly;condensed chromosome;nuclear outer membrane-endoplasmic reticulum membrane network
ENSDARG00000007320	rpl7	0.289331	5.63139e-142	ribosome;regulation of cell cycle;ribonucleoprotein complex
ENSDARG00000007359	UBL4A	-2.108	1.60084e-17	membrane;cytoplasm;transport;cytosol;molecular_function;protein binding;tail-anchored membrane protein insertion into ER membrane;BAT3 complex
ENSDARG00000007366	AMDHD1	2.27508	0	cytoplasm;hydrolase activity, acting on carbon-nitrogen (but not peptide) bonds;hydrolase activity, acting on carbon-nitrogen (but not peptide) bonds, in cyclic amides;hydrolase activity;histidine catabolic process to glutamate and formamide
ENSDARG00000007385	cct7	-1.1726	4.53004e-168	protein folding;ATP binding;cytoplasm;nucleotide binding;unfolded protein binding;cellular protein metabolic process
ENSDARG00000007405	strap	-0.814948	6.454e-17	kinase activity;transferase activity;phosphorylation;protein binding
ENSDARG00000007413	arid2	-1.16458	1.09457e-15	DNA binding;nucleus;regulation of transcription, DNA-dependent;intracellular;metal ion binding;binding
ENSDARG00000007421	ftcd	-1.04691	1.8319e-198	metabolic process;catalytic activity;cellular metabolic process;transferase activity;Golgi apparatus;folic acid binding
ENSDARG00000007429	ndor1	-0.824937	4.81247e-08	oxidation-reduction process;oxidoreductase activity;FMN binding
ENSDARG00000007449	slc25a39	-2.35156	0	NA
ENSDARG00000007494	st3gal2l	0.584605	3.66068e-25	integral to membrane;membrane;protein glycosylation;transferase activity;transferase activity, transferring glycosyl groups;Golgi apparatus;sialyltransferase activity;integral to Golgi membrane;beta-galactoside (CMP) alpha-2,3-sialyltransferase activity;NA
ENSDARG00000007496	ufl1	-0.23334	0.00194211	NA
ENSDARG00000007531	zcchc9	-1.04486	2.00789e-09	nucleic acid binding;zinc ion binding;metal ion binding;cellular_component;biological_process
ENSDARG00000007628	dusp1	-0.714187	2.12756e-48	regulation of apoptotic process;dephosphorylation;MAP kinase tyrosine/serine/threonine phosphatase activity;protein dephosphorylation;protein tyrosine/serine/threonine phosphatase activity;protein tyrosine phosphatase activity;phosphatase activity;hydrolase activity;phosphoprotein phosphatase activity;endoderm formation;inactivation of MAPK activity;nucleoplasm
ENSDARG00000007639	CNOT4 (2 of 2)	-1.35938	3.24061e-33	nucleic acid binding;RNA binding;zinc ion binding;metal ion binding;nucleotide binding;protein binding
ENSDARG00000007682	ppdpfa	1.67003	0	cell differentiation;multicellular organismal development;cell proliferation;cell fate specification;exocrine pancreas development;NA
ENSDARG00000007693	nfkbiab	0.517628	5.28501e-16	protein binding
ENSDARG00000007720	sub1b	-1.56724	3.07729e-22	DNA binding;regulation of transcription, DNA-dependent;transcription coactivator activity
ENSDARG00000007722	nudt8	2.59114	1.41242e-11	hydrolase activity;cellular_component
ENSDARG00000007745	uqcrfs1	-0.381226	9.49172e-12	oxidation-reduction process;membrane;mitochondrion;transport;oxidoreductase activity;metal ion binding;iron-sulfur cluster binding;2 iron, 2 sulfur cluster binding;ubiquinol-cytochrome-c reductase activity;oxidoreductase activity, acting on diphenols and related substances as donors;respiratory chain
ENSDARG00000007755	wdr61	-0.902948	1.43186e-10	protein binding
ENSDARG00000007764	klhdc10	-2.75142	1.10944e-32	cellular_component;molecular_function;biological_process;protein binding
ENSDARG00000007795	cst3	0.197689	0.00538651	cysteine-type endopeptidase inhibitor activity;peptidase inhibitor activity;negative regulation of peptidase activity;cellular_component
ENSDARG00000007823	atf3	-6.6375	0	DNA binding;sequence-specific DNA binding transcription factor activity;nucleus;regulation of transcription, DNA-dependent;sequence-specific DNA binding;response to virus;NA
ENSDARG00000007863	tra2a	-1.03856	2.83591e-16	nucleic acid binding;nucleotide binding;NA
ENSDARG00000007867	dazap2	-0.560765	1.86606e-15	NA
ENSDARG00000007892	pdcd2	-4.47081	1.87861e-49	cytoplasm;metal ion binding
ENSDARG00000007901	crnkl1	-2.07306	2.06613e-71	nucleus;intracellular;RNA processing;mRNA processing;protein binding
ENSDARG00000007916	xpnpep3	-1.85646	6.58691e-13	proteolysis;metal ion binding;aminopeptidase activity;cellular process;hydrolase activity;peptidase activity;manganese ion binding;cellular_component;gastrulation
ENSDARG00000007923	ptpn1	-1.97351	3.42118e-40	dephosphorylation;protein dephosphorylation;protein tyrosine phosphatase activity;phosphatase activity;hydrolase activity;phosphoprotein phosphatase activity
ENSDARG00000007943	gabpb2a	-1.21467	1.22044e-15	cellular_component;molecular_function;biological_process;protein binding
ENSDARG00000007955	iars	0.392366	1.59957e-07	ATP binding;cytoplasm;ligase activity;nucleotide binding;aminoacyl-tRNA ligase activity;tRNA aminoacylation for protein translation;aminoacyl-tRNA editing activity;isoleucine-tRNA ligase activity;isoleucyl-tRNA aminoacylation
ENSDARG00000007959	hibadhb	-1.00074	1.4349e-15	oxidation-reduction process;oxidoreductase activity;oxidoreductase activity, acting on the CH-OH group of donors, NAD or NADP as acceptor;NAD binding;cofactor binding;pentose-phosphate shunt;coenzyme binding;valine metabolic process;phosphogluconate dehydrogenase (decarboxylating) activity;3-hydroxyisobutyrate dehydrogenase activity
ENSDARG00000007960	hnrnpaba	-2.39214	0	nucleic acid binding;nucleotide binding;ribonucleoprotein complex;viral nucleocapsid;virion
ENSDARG00000007975	fth1b	-1.04003	1.22008e-09	iron ion transport;ferric iron binding;metal ion binding;cellular iron ion homeostasis;cellular_component
ENSDARG00000007982	onecut1	2.28309	8.01276e-14	DNA binding;sequence-specific DNA binding transcription factor activity;nucleus;regulation of transcription, DNA-dependent;sequence-specific DNA binding;liver development;intrahepatic bile duct development
ENSDARG00000007989	nedd8	-0.270828	0.00138041	protein binding
ENSDARG00000007993	csnk1a1	-0.412645	5.45264e-10	ATP binding;transferase activity, transferring phosphorus-containing groups;protein phosphorylation;protein kinase activity;nucleus;cytoplasm;protein tyrosine kinase activity;nucleotide binding;protein serine/threonine kinase activity;kinase activity;transferase activity;phosphorylation;heart development;peptidyl-serine phosphorylation
ENSDARG00000008014	nudt17	1.44275	1.8497e-16	hydrolase activity
ENSDARG00000008030	myl9b	-1.07426	3.68844e-25	calcium ion binding
ENSDARG00000008035	zgc:113516	0.215428	0.00280807	transferase activity, transferring phosphorus-containing groups;cellular_component
ENSDARG00000008097	srsf9	-0.87918	3.25369e-07	nucleic acid binding;nucleotide binding;cellular_component
ENSDARG00000008105	mettl2a	-1.69971	1.99793e-32	metabolic process;methyltransferase activity
ENSDARG00000008109	eef1da	-0.369578	1.22505e-31	translational elongation;translation;eukaryotic translation elongation factor 1 complex;translation elongation factor activity;NA
ENSDARG00000008119	E2F6	-0.77997	2.42916e-08	sequence-specific DNA binding transcription factor activity;regulation of transcription, DNA-dependent;nucleic acid binding;transcription factor complex;DNA binding;nucleus;transcription, DNA-dependent
ENSDARG00000008142	stxbp3	-0.81804	3.08243e-13	vesicle-mediated transport;vesicle docking involved in exocytosis
ENSDARG00000008184	mia3	-0.796244	4.60443e-26	protein binding;NA
ENSDARG00000008188	sf1	-1.70109	6.46791e-119	RNA binding;nucleic acid binding;zinc ion binding;retina development in camera-type eye;NA
ENSDARG00000008192	pank1a	-2.03866	9.78384e-37	ATP binding;coenzyme A biosynthetic process;pantothenate kinase activity;cellular_component;response to yeast
ENSDARG00000008200	ugp2b	-0.87918	4.36501e-16	metabolic process;nucleotidyltransferase activity;cellular_component
ENSDARG00000008224	vps35	-0.883572	5.34026e-30	protein transport;retromer complex;retrograde transport, endosome to Golgi;binding;molecular_function;biological_process
ENSDARG00000008235	cog5	-1.14442	4.56918e-07	intra-Golgi vesicle-mediated transport;Golgi transport complex
ENSDARG00000008237	sars	-2.48492	0	ATP binding;cytoplasm;ligase activity;nucleotide binding;aminoacyl-tRNA ligase activity;tRNA aminoacylation for protein translation;angiogenesis;serine-tRNA ligase activity;seryl-tRNA aminoacylation;patterning of blood vessels
ENSDARG00000008238	manba	1.2629	6.22903e-25	carbohydrate metabolic process;hydrolase activity, hydrolyzing O-glycosyl compounds;cellular_component
ENSDARG00000008239	mocs3	-2.83218	6.2361e-24	catalytic activity
ENSDARG00000008243	cct8	0.329221	2.13672e-26	protein folding;ATP binding;cytoplasm;nucleotide binding;unfolded protein binding;cellular protein metabolic process;behavioral response to nicotine
ENSDARG00000008255	cnot6	1.56376	3.25418e-08	protein binding
ENSDARG00000008310	ip6k2	-0.884398	1.62448e-09	intracellular;kinase activity;transferase activity;inositol-1,4,5-trisphosphate 3-kinase activity;phosphorylation;positive regulation of smoothened signaling pathway;signal transduction downstream of smoothened
ENSDARG00000008359	cnn3a	-0.801815	1.14902e-88	actin binding;actomyosin structure organization;protein binding
ENSDARG00000008363	mcl1b	0.281582	2.09073e-05	regulation of apoptotic process;negative regulation of apoptotic process;negative regulation of cysteine-type endopeptidase activity involved in apoptotic process;chordate embryonic development
ENSDARG00000008377	epn2	-1.06763	3.13119e-05	phospholipid binding;NA
ENSDARG00000008383	arpc1a	-0.396022	5.88183e-09	actin binding;cytoskeleton;regulation of actin filament polymerization;protein binding
ENSDARG00000008384	hdac6	-0.996621	1.60676e-42	zinc ion binding;NA;hydrolase activity;angiogenesis;protein deacetylation
ENSDARG00000008395	snupn	-1.74425	4.00685e-31	nucleus;cytoplasm;mRNA processing;protein transporter activity;protein import into nucleus;mRNA guanylyltransferase activity;7-methylguanosine mRNA capping;snRNA import into nucleus;protein binding
ENSDARG00000008434	bcl2l1	-1.12826	2.88324e-18	regulation of apoptotic process;negative regulation of apoptotic process;negative regulation of cysteine-type endopeptidase activity involved in apoptotic process;cysteine-type endopeptidase inhibitor activity involved in apoptotic process;thyroid gland development;tissue homeostasis;negative regulation of intrinsic apoptotic signaling pathway
ENSDARG00000008447	fkbp4	-2.02741	1.09623e-31	protein folding;membrane;peptidyl-prolyl cis-trans isomerase activity;protein binding;protein peptidyl-prolyl isomerization;FK506 binding;peptidyl-proline modification
ENSDARG00000008457	faah2a	-1.2837	2.943e-18	integral to membrane;membrane;hydrolase activity;carbon-nitrogen ligase activity, with glutamine as amido-N-donor;NA
ENSDARG00000008461	anapc5	-1.79429	8.59895e-07	NA
ENSDARG00000008480	trmt61a	-4.57962	3.38486e-97	methyltransferase activity;transferase activity;methylation;tRNA (adenine-N1-)-methyltransferase activity;tRNA methylation;tRNA (m1A) methyltransferase complex
ENSDARG00000008490	ltv1	-1.07959	7.37625e-23	NA
ENSDARG00000008503	glcci1	-1.5919	1.10284e-05	cytoplasm;molecular_function;glomerular filtration;glomerular visceral epithelial cell development
ENSDARG00000008573	fam20b	-1.96938	2.96925e-14	integral to membrane;ATP binding;membrane;nucleotide binding;kinase activity;transferase activity;Golgi apparatus;phosphorylation;Golgi membrane;embryonic cranial skeleton morphogenesis;proteoglycan biosynthetic process;NA
ENSDARG00000008593	nbas	-2.58246	2.40522e-18	nuclear-transcribed mRNA catabolic process, nonsense-mediated decay;embryo development;protein binding;NA
ENSDARG00000008623	cops3	-1.24805	2.90288e-26	nucleus;cytoplasm;COP9 signalosome
ENSDARG00000008637	mtp	-1.6231	9.7889e-297	lipid transporter activity;lipid transport;lipid metabolic process;digestion;sprouting angiogenesis;long-chain fatty acid transport;medium-chain fatty acid transport
ENSDARG00000008678	snx3	-0.428132	5.0092e-05	heme biosynthetic process;cell communication;phosphatidylinositol binding;erythrocyte differentiation;hemoglobin biosynthetic process
ENSDARG00000008703	apeh	-0.872401	1.36643e-19	proteolysis;serine-type endopeptidase activity;hydrolase activity;serine-type peptidase activity
ENSDARG00000008706	paip2b	-0.842168	3.73548e-29	cellular_component;molecular_function;biological_process;NA
ENSDARG00000008735	atp6ap2	-0.911511	1.93311e-12	integral to membrane;receptor activity;intrahepatic bile duct development
ENSDARG00000008740	esf1	-2.17645	3.46506e-114	nucleus
ENSDARG00000008765	tmed5	-1.61872	1.63094e-29	integral to membrane;membrane;transport
ENSDARG00000008785	dldh	0.159291	8.75477e-10	oxidation-reduction process;oxidoreductase activity;flavin adenine dinucleotide binding;tRNA processing;cell redox homeostasis;oxidoreductase activity, acting on a sulfur group of donors, NAD(P) as acceptor;dihydrolipoyl dehydrogenase activity
ENSDARG00000008808	eml2	-1.88422	8.38227e-28	protein binding;molecular_function
ENSDARG00000008818	hsf1	-0.557252	0.00231932	DNA binding;sequence-specific DNA binding transcription factor activity;nucleus;regulation of transcription, DNA-dependent;sequence-specific DNA binding;signal transducer activity;signal transduction;transcription, DNA-dependent;response to heat;response to stress;lens development in camera-type eye
ENSDARG00000008852	elp4	-0.705151	0.000244479	regulation of transcription from RNA polymerase II promoter;Elongator holoenzyme complex;nucleus;regulation of transcription, DNA-dependent;cytoplasm;transcription, DNA-dependent;transcription elongation factor complex;regulation of protein kinase activity;phosphorylase kinase regulator activity
ENSDARG00000008858	cyp7c1	0.957566	3.70986e-32	heme binding;oxidation-reduction process;oxidoreductase activity;metal ion binding;oxidoreductase activity, acting on paired donors, with incorporation or reduction of molecular oxygen;iron ion binding;monooxygenase activity
ENSDARG00000008884	hprt1	-2.28951	8.4045e-98	cytoplasm;magnesium ion binding;transferase activity;transferase activity, transferring glycosyl groups;purine ribonucleoside salvage;nucleoside metabolic process;hypoxanthine phosphoribosyltransferase activity;cytosol;adenine salvage;IMP salvage;hypoxanthine metabolic process;guanine salvage;GMP salvage
ENSDARG00000008887	ephx1l	-0.260743	0.000105693	catalytic activity;cis-stilbene-oxide hydrolase activity
ENSDARG00000008904	smarca2	-0.672261	1.65841e-12	DNA binding;nucleus;regulation of transcription, DNA-dependent;nucleic acid binding;ATP binding;hydrolase activity, acting on acid anhydrides;helicase activity;hydrolase activity, acting on acid anhydrides, in phosphorus-containing anhydrides;protein binding;NA
ENSDARG00000008936	sec11a	-0.184333	0.00764494	integral to membrane;membrane;proteolysis;hydrolase activity;peptidase activity;signal peptide processing;serine-type peptidase activity
ENSDARG00000008947	rtf1	-0.319438	0.000228232	neural crest cell development;DNA binding;nucleus;DNA-dependent transcription, initiation;histone modification;heart development;somitogenesis;post-anal tail morphogenesis;pigmentation
ENSDARG00000008948	PLA2G3 (1 of 2)	-2.73096	0	extracellular region;calcium ion binding;phospholipase A2 activity;phospholipid metabolic process;lipid catabolic process
ENSDARG00000008953	pofut1	-1.09814	1.23578e-21	transferase activity;transferase activity, transferring glycosyl groups;peptide-O-fucosyltransferase activity
ENSDARG00000008969	fgb	1.1425	0	receptor binding;signal transduction;platelet activation;protein polymerization;protein binding, bridging;fibrinogen complex
ENSDARG00000009001	pdip5	-0.540982	2.3204e-10	cell redox homeostasis;glycerol ether metabolic process;isomerase activity;protein disulfide oxidoreductase activity
ENSDARG00000009023	ankrd28b	-0.734168	2.05301e-15	protein binding
ENSDARG00000009040	si:ch73-141c7.1	-0.973334	0	NA
ENSDARG00000009081	sh2d3cb	1.80368	1.08951e-134	intracellular;small GTPase mediated signal transduction;guanyl-nucleotide exchange factor activity;protein binding
ENSDARG00000009106	serinc1	0.618709	5.466e-22	membrane
ENSDARG00000009142	ppp1r13bb	-1.78768	2.57513e-30	apoptotic process;negative regulation of cell cycle;transcription factor binding;protein binding
ENSDARG00000009153	pla2g1b	0.748795	2.33163e-167	extracellular region;calcium ion binding;phospholipase A2 activity;phospholipid metabolic process;lipid catabolic process
ENSDARG00000009160	kmo	-0.489031	2.36604e-26	NA
ENSDARG00000009170	ctr9	-1.17169	4.35876e-26	neural crest cell development;nucleus;heart development;protein binding;somitogenesis;pigmentation;Cdc73/Paf1 complex
ENSDARG00000009175	vps52	-1.18543	5.85999e-10	NA
ENSDARG00000009212	ppiaa	-0.686104	4.39698e-242	protein folding;peptidyl-prolyl cis-trans isomerase activity;isomerase activity
ENSDARG00000009214	tmem180	-1.33587	7.27121e-20	NA;cellular_component;molecular_function;biological_process
ENSDARG00000009250	etfb	0.521652	1.83356e-22	electron carrier activity
ENSDARG00000009253	C17H14orf166	-0.64951	6.07825e-13	NA
ENSDARG00000009285	rpl15	-0.0830461	7.3454e-21	intracellular;structural constituent of ribosome;translation;ribosome;ribonucleoprotein complex
ENSDARG00000009313	NAPSA	-2.05922	9.47096e-39	aspartic-type endopeptidase activity;proteolysis;hydrolase activity;peptidase activity;cellular_component
ENSDARG00000009315	clgn	-0.999141	6.00391e-08	calcium ion binding;protein folding;endoplasmic reticulum;unfolded protein binding;protein binding
ENSDARG00000009346	caprin1a	-1.74774	1.34664e-55	cellular_component;molecular_function;biological_process;NA
ENSDARG00000009350	apg3l	-1.58232	8.05795e-21	cytoplasm;transport;ligase activity;protein transport;autophagic vacuole assembly;autophagy;mitochondrial fragmentation involved in apoptotic process;Atg8 ligase activity;Atg12 ligase activity
ENSDARG00000009390	npl	-0.972839	2.4536e-07	metabolic process;lyase activity
ENSDARG00000009436	ubxn7	-0.813492	1.99397e-09	cellular_component;molecular_function;biological_process;protein binding
ENSDARG00000009447	atp5g3b	-0.45859	2.71282e-143	integral to membrane;membrane;transport;lipid binding;ion transport;hydrogen ion transmembrane transporter activity;proton-transporting two-sector ATPase complex, proton-transporting domain;ATP hydrolysis coupled proton transport;proton-transporting ATP synthase complex, coupling factor F(o);ATP synthesis coupled proton transport;proton transport
ENSDARG00000009470	hnf1a	-0.551973	1.21696e-07	DNA binding;sequence-specific DNA binding transcription factor activity;nucleus;regulation of transcription, DNA-dependent;sequence-specific DNA binding;protein dimerization activity;positive regulation of transcription, DNA-dependent
ENSDARG00000009488	gipc2	-3.61615	1.34334e-31	cellular_component;biological_process;protein binding
ENSDARG00000009494	xrcc1	-0.87918	5.82888e-07	nucleus;damaged DNA binding;single strand break repair
ENSDARG00000009505	slmo2	0.329943	4.5797e-08	NA
ENSDARG00000009524	rnf150b	-0.49885	0.000147799	integral to membrane;membrane;zinc ion binding;metal ion binding;protein binding
ENSDARG00000009525	tial1	-0.731426	5.94142e-10	nucleic acid binding;nucleotide binding
ENSDARG00000009585	papola	-0.506396	1.6416e-07	nucleus;RNA binding;cytoplasm;nucleotidyltransferase activity;RNA polyadenylation;polynucleotide adenylyltransferase activity;mRNA polyadenylation;RNA 3'-end processing
ENSDARG00000009594	nr1d2b	-1.85992	3.05473e-156	NA;DNA binding;sequence-specific DNA binding transcription factor activity;steroid hormone receptor activity;nucleus;regulation of transcription, DNA-dependent;sequence-specific DNA binding;zinc ion binding;transcription, DNA-dependent;metal ion binding;steroid hormone mediated signaling pathway
ENSDARG00000009626	NRBP2 (1 of 2)	-0.731127	1.50686e-17	ATP binding;transferase activity, transferring phosphorus-containing groups;protein phosphorylation;protein kinase activity;protein tyrosine kinase activity;cellular_component
ENSDARG00000009657	fgfr1op2	-0.83736	0.000687775	cytoplasm
ENSDARG00000009689	daam1b	-2.01668	6.30133e-18	actin binding;actin cytoskeleton organization;Rho GTPase binding;cellular component organization;convergent extension;binding
ENSDARG00000009735	gigfy2	-0.929955	3.23652e-34	protein binding
ENSDARG00000009754	zc3h11a	-1.24448	1.02444e-92	metal ion binding;cellular_component;biological_process
ENSDARG00000009779	mcl1a	-0.917283	1.63541e-197	regulation of apoptotic process;negative regulation of apoptotic process;negative regulation of cysteine-type endopeptidase activity involved in apoptotic process;chordate embryonic development;tissue homeostasis
ENSDARG00000009782	myh11a	0.604854	1.2756e-11	ATP binding;myosin complex;motor activity;actin binding;nucleotide binding;actin filament binding;protein binding;digestive tract development;regulation of polarized epithelial cell differentiation;digestive tract morphogenesis
ENSDARG00000009783	dirc2	1.99997	3.73622e-07	integral to membrane;transmembrane transport;molecular_function
ENSDARG00000009802	chmp1a	-0.956142	1.99164e-06	protein transport;membrane;cytoplasm;transport;cerebellum development;endosome;endosome membrane
ENSDARG00000009806	smfn	-1.35751	1.45011e-22	nucleic acid binding;hydrolase activity, acting on ester bonds;exonuclease activity
ENSDARG00000009837	agk	-1.09217	1.4218e-05	ATP binding;membrane;metabolic process;mitochondrion;nucleotide binding;kinase activity;transferase activity;protein kinase C-activating G-protein coupled receptor signaling pathway;phosphorylation;mitochondrial membrane;NAD+ kinase activity;diacylglycerol kinase activity;acylglycerol kinase activity;glycerolipid metabolic process
ENSDARG00000009839	FAM117B (1 of 2)	1.45003	1.7801e-15	NA
ENSDARG00000009851	wdr41	-0.601952	7.21016e-05	cellular_component;molecular_function;biological_process;protein binding
ENSDARG00000009864	ddx55	-1.37639	8.86331e-19	nucleic acid binding;ATP binding;helicase activity;ATP-dependent helicase activity
ENSDARG00000009868	dcaf11	0.211887	0.00453637	protein binding;catalytic activity
ENSDARG00000009871	snrpc	-2.10574	5.56722e-63	nucleus;nucleic acid binding;RNA binding;zinc ion binding;metal ion binding;mRNA splicing, via spliceosome;mRNA binding;ribonucleoprotein complex;spliceosomal snRNP assembly;U1 snRNP;regulation of alternative mRNA splicing, via spliceosome;U1 snRNA binding;commitment complex;mRNA 5'-splice site recognition;U2-type prespliceosome
ENSDARG00000009881	ier5	-1.17038	1.10623e-31	cellular_component;molecular_function;biological_process
ENSDARG00000009886	rnf114	-1.06454	6.83743e-07	zinc ion binding;metal ion binding;protein binding
ENSDARG00000009903	nadsyn1	-0.737708	7.56436e-05	hydrolase activity, acting on carbon-nitrogen (but not peptide) bonds;nitrogen compound metabolic process;ATP binding;NAD biosynthetic process;NAD+ synthase (glutamine-hydrolyzing) activity;cellular_component
ENSDARG00000009950	edf1	-0.674865	6.07886e-13	DNA binding;nucleus;regulation of transcription, DNA-dependent;sequence-specific DNA binding;transcription, DNA-dependent
ENSDARG00000010010	trim13	-1.73716	3.73688e-06	integral to membrane;membrane;intracellular;zinc ion binding;ligase activity;metal ion binding;endoplasmic reticulum;protein ubiquitination;endoplasmic reticulum membrane;protein binding
ENSDARG00000010018	qki2	-1.98497	3.365e-11	NA;nucleus;RNA binding;cell differentiation;multicellular organismal development;cytoplasm;transport;mRNA processing;RNA splicing;SH3 domain binding;mRNA transport;regulation of translation
ENSDARG00000010021	grpel1	-2.16021	3.44052e-124	protein folding;mitochondrion;mitochondrial matrix;chaperone binding;protein homodimerization activity;adenyl-nucleotide exchange factor activity
ENSDARG00000010025	lsr	-0.663842	1.0492e-08	protein binding;cellular_component;molecular_function;pancreas development;endoderm development
ENSDARG00000010052	ndrg3b	-0.532405	1.03291e-06	NA
ENSDARG00000010070	adam9	0.437765	2.33196e-05	zinc ion binding;proteolysis;metalloendopeptidase activity;protein binding;NA;extracellular region;metal ion binding;metallopeptidase activity;hydrolase activity;peptidase activity;integrin-mediated signaling pathway
ENSDARG00000010078	nup133	-2.42622	1.552e-96	NA
ENSDARG00000010098	pank1b	0.897495	1.13287e-08	ATP binding;coenzyme A biosynthetic process;pantothenate kinase activity
ENSDARG00000010113	ndufb8	-1.08436	1.61897e-61	mitochondrion;NADH dehydrogenase (ubiquinone) activity;mitochondrial electron transport, NADH to ubiquinone;mitochondrial respiratory chain complex I;NADH dehydrogenase activity
ENSDARG00000010146	cpa2	0.250009	1.91729e-30	zinc ion binding;proteolysis;metal ion binding;metallopeptidase activity;carboxypeptidase activity;hydrolase activity;metallocarboxypeptidase activity;peptidase activity;cellular_component
ENSDARG00000010149	atp5a1	-1.32096	0	ATP binding;transport;nucleotide binding;ATP biosynthetic process;hydrolase activity, acting on acid anhydrides, catalyzing transmembrane movement of substances;ion transport;proton-transporting two-sector ATPase complex, catalytic domain;ATP hydrolysis coupled proton transport;ATP synthesis coupled proton transport;proton-transporting ATPase activity, rotational mechanism;proton-transporting ATP…
ENSDARG00000010155	abi1a	-0.500062	0.00326063	cytoplasm;protein binding
ENSDARG00000010194	eif4bb	-0.863403	4.03829e-87	nucleic acid binding;nucleotide binding;translation;translation initiation factor activity;translational initiation;cellular_component;NA
ENSDARG00000010244	rpl22l1	-0.202102	8.98232e-14	intracellular;structural constituent of ribosome;translation;ribosome
ENSDARG00000010250	nqo1	-0.999714	3.58949e-20	oxidoreductase activity;cellular_component;cellular response to xenobiotic stimulus;NA
ENSDARG00000010267	dpydb	1.18043	1.93418e-86	oxidation-reduction process;cytoplasm;oxidoreductase activity;flavin adenine dinucleotide binding;iron-sulfur cluster binding;tRNA processing;dihydroorotate dehydrogenase activity;tRNA dihydrouridine synthase activity;UMP biosynthetic process;dihydroorotate oxidase activity
ENSDARG00000010280	clasp1a	-0.748062	3.72527e-12	protein binding;binding;NA
ENSDARG00000010301	b4galt6	-2.12019	0.00108344	NA;carbohydrate metabolic process;transferase activity;transferase activity, transferring glycosyl groups;cellular_component;glycosphingolipid metabolic process;UDP-galactose:glucosylceramide beta-1,4-galactosyltransferase activity
ENSDARG00000010312	cp	0.725816	0	oxidation-reduction process;oxidoreductase activity;metal ion binding;copper ion binding
ENSDARG00000010316	qars	-1.23427	4.56052e-78	ATP binding;cytoplasm;nucleotide binding;aminoacyl-tRNA ligase activity;tRNA aminoacylation for protein translation;translation;tRNA aminoacylation;ligase activity, forming aminoacyl-tRNA and related compounds;glutamine-tRNA ligase activity;glutaminyl-tRNA aminoacylation;ligase activity
ENSDARG00000010381	rnf2	0.46812	0.000122047	zinc ion binding;metal ion binding;protein binding;pectoral fin development;nucleus;regulation of transcription, DNA-dependent;transcription, DNA-dependent;ligase activity;protein ubiquitination;chromatin binding;mitotic cell cycle;retina morphogenesis in camera-type eye;anterior/posterior axis specification;nuclear body;MLL1 complex;PRC1 complex;negative regulation of intrinsic apoptotic signali…
ENSDARG00000010432	eaf2	-1.10047	2.08784e-10	regulation of transcription, DNA-dependent;ELL-EAF complex;heart development;regulation of Wnt receptor signaling pathway;molecular_function;cell migration involved in gastrulation;pancreas development;convergent extension involved in axis elongation;muscle cell migration;convergent extension involved in organogenesis
ENSDARG00000010442	rnf11a	1.38249	2.94781e-15	zinc ion binding;metal ion binding;protein binding
ENSDARG00000010445	trabd	-1.78253	4.01084e-84	cellular_component;molecular_function;biological_process;NA
ENSDARG00000010481	bzw1a	-1.48745	2.92967e-32	regulation of transcription, DNA-dependent;transcription, DNA-dependent;protein binding;binding
ENSDARG00000010516	rpl21	-0.0550894	1.52219e-07	intracellular;structural constituent of ribosome;translation;ribosome;ribonucleoprotein complex
ENSDARG00000010519	per3	0.910897	1.22529e-05	regulation of transcription, DNA-dependent;signal transducer activity;signal transduction;circadian regulation of gene expression;protein binding;photoperiodism
ENSDARG00000010553	mmgt1	-1.48074	3.05579e-30	integral to membrane;membrane;transport;endoplasmic reticulum;Golgi apparatus;Golgi membrane;magnesium ion transmembrane transporter activity;magnesium ion transport;early endosome;ion transmembrane transport;ER membrane protein complex;endosome;early endosome membrane
ENSDARG00000010563	spopla	-1.466	1.67439e-26	nucleus;protein ubiquitination;proteasomal ubiquitin-dependent protein catabolic process;protein binding;negative regulation of protein ubiquitination;Cul3-RING ubiquitin ligase complex
ENSDARG00000010572	slc25a25a	0.708478	0	calcium ion binding;integral to membrane;membrane;mitochondrion;transmembrane transport;transport;metal ion binding;mitochondrial inner membrane
ENSDARG00000010596	slc7a6os	-1.16646	2.34231e-24	NA
ENSDARG00000010625	clic2	-1.03964	5.52212e-49	membrane;chloride transport;voltage-gated chloride channel activity
ENSDARG00000010641	slc20a1b	-1.74006	0	membrane;inorganic phosphate transmembrane transporter activity;phosphate ion transport
ENSDARG00000010657	irak4	1.62332	1.83622e-08	ATP binding;transferase activity, transferring phosphorus-containing groups;protein phosphorylation;signal transduction;positive regulation of transcription, DNA-dependent;protein kinase activity;protein tyrosine kinase activity;protein serine/threonine kinase activity;magnesium ion binding;kinase activity;transferase activity;phosphorylation;response to bacterium;cellular_component
ENSDARG00000010658	insig1	0.249546	2.69523e-14	integral to membrane;membrane;endoplasmic reticulum;lipid metabolic process;endoplasmic reticulum membrane;cholesterol metabolic process;steroid metabolic process;NA
ENSDARG00000010717	chchd10	-0.700538	1.49601e-05	NA
ENSDARG00000010721	sept6	-0.87918	4.1431e-11	GTP binding;nucleotide binding;septin complex;cell cycle
ENSDARG00000010738	C16H8orf76	-1.33604	3.6228e-05	NA;cellular_component;biological_process
ENSDARG00000010773	pnpla6	-0.411102	7.26786e-07	metabolic process;lipid metabolic process;neuron development;lysophospholipase activity;phosphatidylcholine metabolic process;axonogenesis;negative regulation of BMP signaling pathway;anterior/posterior axis specification;carboxylic ester hydrolase activity
ENSDARG00000010784	ppp1r12a	-0.446221	0.00230131	cytoplasm;regulation of cell adhesion;protein binding;liver development;actin filament bundle assembly;14-3-3 protein binding;PTW/PP1 phosphatase complex;phosphatase regulator activity;regulation of myosin-light-chain-phosphatase activity
ENSDARG00000010823	memo1	-0.75665	1.95234e-09	NA
ENSDARG00000010862	amt	-0.693158	9.81007e-23	cytoplasm;methyltransferase activity;transaminase activity;glycine catabolic process;transferase activity;methylation;aminomethyltransferase activity
ENSDARG00000010906	srsf2b	2.85779	8.57997e-15	nucleic acid binding;nucleotide binding;NA
ENSDARG00000010953	ndel1a	-0.336835	5.50454e-05	NA
ENSDARG00000010965	psma8	-0.507592	1.3382e-14	nucleus;cytoplasm;proteolysis;proteolysis involved in cellular protein catabolic process;threonine-type endopeptidase activity;proteasome core complex;endopeptidase activity;ubiquitin-dependent protein catabolic process;proteasome core complex, alpha-subunit complex;hydrolase activity;peptidase activity;proteasome complex
ENSDARG00000011000	gtf2a1	-1.98656	5.01197e-25	transcription initiation from RNA polymerase II promoter;transcription factor TFIIA complex
ENSDARG00000011020	hnrnpa1a	-0.955416	2.15652e-10	nucleic acid binding;nucleotide binding;cellular_component
ENSDARG00000011055	fbxo9	-0.262582	6.75577e-18	cytoplasm;protein ubiquitination;regulation of TOR signaling cascade;SCF-dependent proteasomal ubiquitin-dependent protein catabolic process;SCF ubiquitin ligase complex;protein binding
ENSDARG00000011079	wdr3	-1.41707	1.37665e-61	protein binding;NA
ENSDARG00000011083	si:dkey-42l23.2	0.509963	1.72882e-05	integral to membrane;G-protein coupled receptor signaling pathway;G-protein coupled receptor activity
ENSDARG00000011122	pptc7a	0.853761	0	catalytic activity
ENSDARG00000011125	snrpb	-1.0841	1.57154e-48	nucleus;RNA binding;ribonucleoprotein complex;viral nucleocapsid;virion
ENSDARG00000011127	ahsa1l	-1.94368	1.69814e-69	chaperone binding;response to stress;ATPase activator activity
ENSDARG00000011157	arhgef18a	-3.30368	2.82783e-37	Rho guanyl-nucleotide exchange factor activity;regulation of Rho protein signal transduction;NA
ENSDARG00000011175	atp6v1d	-0.861693	1.62798e-10	ATPase activity, coupled to transmembrane movement of substances
ENSDARG00000011196	dnajc11	-1.12125	2.33339e-17	NA
ENSDARG00000011201	rplp2l	0.172116	2.63338e-26	intracellular;translational elongation;structural constituent of ribosome;ribosome;ribonucleoprotein complex;embryo development
ENSDARG00000011208	COX5B (1 of 3)	-2.22401	5.99016e-16	cytochrome-c oxidase activity;mitochondrial envelope
ENSDARG00000011219	akt2	-0.847956	1.64767e-22	ATP binding;transferase activity, transferring phosphorus-containing groups;protein phosphorylation;protein kinase activity;protein tyrosine kinase activity;nucleotide binding;protein serine/threonine kinase activity;kinase activity;transferase activity;negative regulation of apoptotic process;phosphorylation;positive regulation of glucose import
ENSDARG00000011233	pcyt1aa	-1.21377	1.7981e-19	catalytic activity;biosynthetic process;cellular_component
ENSDARG00000011272	UQCC2	-0.989604	0.000119802	mitochondrion;mitochondrial matrix;mitochondrial inner membrane;mitochondrial intermembrane space;molecular_function;regulation of insulin secretion;mitochondrial nucleoid;regulation of oxidative phosphorylation;regulation of skeletal muscle cell differentiation
ENSDARG00000011299	blzf1	-0.365419	0.000180017	Golgi to plasma membrane protein transport;Golgi organization;NA
ENSDARG00000011301	nae1	-0.805718	0.000148196	catalytic activity
ENSDARG00000011312	stk3	-1.41153	6.50251e-23	nucleus;ATP binding;intracellular;transferase activity, transferring phosphorus-containing groups;protein phosphorylation;cytoplasm;signal transduction;protein kinase activity;protein tyrosine kinase activity;apoptotic process;metal ion binding;nucleotide binding;protein serine/threonine kinase activity;kinase activity;transferase activity;phosphorylation;hippo signaling cascade
ENSDARG00000011360	nfatc2ip	0.71629	4.06179e-09	protein binding
ENSDARG00000011371	zgc:64106	-0.825694	9.59317e-130	metabolic process;catalytic activity;oxidoreductase activity;cellular metabolic process;coenzyme binding;cellular_component
ENSDARG00000011418	sigmar1	-1.76522	1.96472e-38	NA
ENSDARG00000011445	ELMSAN1 (1 of 2)	3.53225	8.66187e-57	DNA binding;metal ion binding;chromatin binding
ENSDARG00000011496	ppm1bb	-1.4114	5.04812e-13	catalytic activity;metal ion binding;protein dephosphorylation;magnesium ion binding;hydrolase activity;phosphoprotein phosphatase activity;protein serine/threonine phosphatase activity;manganese ion binding;negative regulation of transforming growth factor beta receptor signaling pathway
ENSDARG00000011510	rcc2	-2.0636	2.25122e-22	nucleus;cell cycle;mitosis;cell division;nucleolus;molecular_function;NA
ENSDARG00000011521	upb1	-0.522869	6.6762e-14	hydrolase activity, acting on carbon-nitrogen (but not peptide) bonds;nitrogen compound metabolic process
ENSDARG00000011545	arrb2b	-0.491285	2.36178e-05	signal transduction;muscle organ development;regulation of smoothened signaling pathway;NA
ENSDARG00000011553	atp5f1	-0.359501	3.381e-28	hydrogen ion transmembrane transporter activity;ATP synthesis coupled proton transport;mitochondrial proton-transporting ATP synthase complex, coupling factor F(o);proton-transporting ATP synthase activity, rotational mechanism;ATP catabolic process
ENSDARG00000011555	spag7	-0.930963	2.87145e-11	nucleic acid binding
ENSDARG00000011564	sfpq	-1.31901	1.697e-100	nucleic acid binding;nucleotide binding;brain development
ENSDARG00000011582	sox5	2.29074	4.70017e-14	NA
ENSDARG00000011597	atxn2l	-2.20889	6.52655e-170	cellular_component;molecular_function;biological_process
ENSDARG00000011609	FOXK2	-0.448251	1.95277e-05	DNA binding;sequence-specific DNA binding transcription factor activity;regulation of transcription, DNA-dependent;sequence-specific DNA binding;magnesium ion binding;pattern specification process;embryo development;protein binding;DNA binding, bending;tissue development
ENSDARG00000011611	actr1	-3.56007	2.0218e-97	ATP binding;cytoplasm;nucleotide binding;cytoskeleton;biological_process;NA
ENSDARG00000011618	slc26a2	-1.97293	1.35235e-133	integral to membrane;membrane;transmembrane transport;secondary active sulfate transmembrane transporter activity;sulfate transport;sulfate transmembrane transporter activity
ENSDARG00000011636	si:ch211-93f2.1	1.5275	1.57311e-25	metabolic process;hydrolase activity
ENSDARG00000011637	tceb3	-0.699506	2.97063e-25	DNA binding;nucleus;regulation of transcription, DNA-dependent;integral to membrane;transcription, DNA-dependent;protein binding
ENSDARG00000011648	snrpd1	-1.63489	4.96188e-68	ribonucleoprotein complex;heart development;viral nucleocapsid;virion;NA
ENSDARG00000011661	twf1b	-1.7402	1.50914e-08	intracellular;actin binding
ENSDARG00000011665	aldoaa	-2.1129	1.09695e-74	catalytic activity;glycolysis;fructose-bisphosphate aldolase activity;lyase activity;brain development;somitogenesis;axonogenesis;pigmentation;thigmotaxis
ENSDARG00000011693	ttc36	-0.267436	3.67776e-06	cellular_component;biological_process;protein binding
ENSDARG00000011764	asun	-2.12058	3.48849e-37	cellular_component;molecular_function
ENSDARG00000011769	cpm	-1.49915	4.02658e-21	metabolic process;zinc ion binding;proteolysis;hydrolase activity, acting on ester bonds;metallocarboxypeptidase activity
ENSDARG00000011777	cttn	-1.01418	9.11409e-33	integral to membrane;protein binding;cell outer membrane
ENSDARG00000011783	stag2a	0.826077	0.000142215	binding
ENSDARG00000011824	pbxip1b	-0.508537	0.00013871	NA;cellular_component;molecular_function;biological_process
ENSDARG00000011841	atp5l	0.248871	2.17432e-15	hydrogen ion transmembrane transporter activity;ATP synthesis coupled proton transport;mitochondrial proton-transporting ATP synthase complex, coupling factor F(o)
ENSDARG00000011885	mrpl19	-0.7773	3.42618e-06	intracellular;structural constituent of ribosome;translation;ribosome;ribonucleoprotein complex
ENSDARG00000011929	plp1b	1.29277	5.15093e-12	integral to membrane
ENSDARG00000011932	prkcbp1l	-0.89279	1.17575e-07	zinc ion binding;metal ion binding;kinase activity;transferase activity;phosphorylation;protein binding
ENSDARG00000011934	gyg1a	0.770758	1.4229e-36	transferase activity, transferring glycosyl groups
ENSDARG00000011948	insra	2.49005	1.60764e-71	integral to membrane;ATP binding;membrane;transferase activity, transferring phosphorus-containing groups;protein phosphorylation;protein kinase activity;protein tyrosine kinase activity;transmembrane receptor protein tyrosine kinase activity;transmembrane receptor protein tyrosine kinase signaling pathway;nucleotide binding;kinase activity;phosphatidylinositol 3-kinase binding;transferase activi…
ENSDARG00000011958	ctnnbl1	-0.926144	2.66958e-10	binding
ENSDARG00000011983	zgc:136908	-0.75004	1.88873e-20	ATP binding;nucleotide binding;DNA repair;DNA recombination;nucleoside-triphosphatase activity;hydrolase activity;ATPase activity;cellular_component;four-way junction helicase activity
ENSDARG00000011999	ybey	-1.72048	6.64312e-12	metalloendopeptidase activity;rRNA processing
ENSDARG00000012072	atp5s	-0.469417	1.25441e-06	NA;cellular_component;molecular_function;biological_process
ENSDARG00000012094	prkar1ab	-0.928649	8.58704e-10	regulation of protein phosphorylation;cAMP-dependent protein kinase regulator activity;cAMP-dependent protein kinase complex
ENSDARG00000012135	fbxl2	3.96452	2.65856e-24	protein binding
ENSDARG00000012140	ccnl1b	-1.48848	3.75915e-108	nucleus;RNA processing;protein kinase binding
ENSDARG00000012184	zgc:162872	-1.41645	1.10872e-08	NA;zinc ion binding;metal ion binding;ARF GTPase activator activity;regulation of ARF GTPase activity;cellular_component;protein binding
ENSDARG00000012215	umps	-1.97789	1.73206e-50	metabolic process;catalytic activity;'de novo' pyrimidine nucleobase biosynthetic process;transferase activity;pyrimidine nucleotide biosynthetic process;nucleoside metabolic process;orotate phosphoribosyltransferase activity;orotidine-5'-phosphate decarboxylase activity;'de novo' UMP biosynthetic process
ENSDARG00000012222	nup35	-4.09906	1.41729e-80	nucleus;transmembrane transport;transport;protein transport;nuclear pore;mRNA transport;nuclear membrane;NA
ENSDARG00000012234	psme3	-1.99349	1.11906e-83	proteasome complex;proteasome activator complex
ENSDARG00000012244	ube2e3	-0.507582	0.00402826	ligase activity;acid-amino acid ligase activity;cellular_component
ENSDARG00000012256	taldo1	-1.71087	0	cytoplasm;catalytic activity;carbohydrate metabolic process;pentose-phosphate shunt;transferase activity;sedoheptulose-7-phosphate:D-glyceraldehyde-3-phosphate glyceronetransferase activity
ENSDARG00000012261	eftud2	-1.83825	4.52466e-26	intracellular;GTPase activity;GTP binding;small GTPase mediated signal transduction;nucleotide binding
ENSDARG00000012294	ap1g1	-1.03201	1.62344e-30	vesicle-mediated transport;membrane coat;intracellular protein transport;membrane;protein transport;clathrin adaptor complex;protein transporter activity;Golgi apparatus;binding
ENSDARG00000012340	ptpn11b	-0.957892	6.4389e-09	cytoplasm;dephosphorylation;protein dephosphorylation;protein tyrosine phosphatase activity;phosphatase activity;hydrolase activity;phosphoprotein phosphatase activity;protein binding
ENSDARG00000012366	fbp2	1.29074	1.7267e-07	carbohydrate metabolic process;phosphoric ester hydrolase activity;hydrolase activity;fructose 1,6-bisphosphate 1-phosphatase activity
ENSDARG00000012369	rdh10b	-2.35205	9.29999e-94	integral to membrane;oxidation-reduction process;membrane;metabolic process;oxidoreductase activity;endoplasmic reticulum;intracellular membrane-bounded organelle;endoplasmic reticulum membrane;NADP-retinol dehydrogenase activity
ENSDARG00000012378	naa35	-1.067	9.64869e-10	NA
ENSDARG00000012381	hsc70	1.59914	2.48e-62	ATP binding;nucleotide binding;cell morphogenesis;cellular_component
ENSDARG00000012387	pdha1a	-0.700147	1.84921e-67	oxidation-reduction process;metabolic process;glycolysis;intracellular membrane-bounded organelle;oxidoreductase activity, acting on the aldehyde or oxo group of donors, disulfide as acceptor;pyruvate dehydrogenase (acetyl-transferring) activity
ENSDARG00000012388	CU855779.1	-0.781664	3.41849e-08	cytochrome-c oxidase activity
ENSDARG00000012389	adar	-1.9861	1.33351e-23	RNA binding;double-stranded RNA adenosine deaminase activity;RNA processing;adenosine deaminase activity
ENSDARG00000012399	adssl	-1.05669	3.98556e-44	GTP binding;ligase activity;metal ion binding;nucleotide binding;adenylosuccinate synthase activity;purine nucleotide biosynthetic process;'de novo' AMP biosynthetic process
ENSDARG00000012432	fam76b	-2.36822	6.37864e-41	cellular_component;molecular_function;biological_process
ENSDARG00000012450	vmp1	-1.34181	1.99835e-65	NA
ENSDARG00000012458	zgc:77849	-0.783739	4.7043e-27	NA
ENSDARG00000012468	aacs	-4.31441	0	ATP binding;metabolic process;cytoplasm;catalytic activity;ligase activity;nucleotide binding;lipid metabolic process;fatty acid metabolic process;acetoacetate-CoA ligase activity;cytosol
ENSDARG00000012513	sdcbp2	-0.547682	1.13894e-23	protein binding;response to hypoxia;epiboly involved in gastrulation with mouth forming second;phosphatidylinositol-3,4-bisphosphate binding;syndecan binding
ENSDARG00000012519	hcfc1b	-0.749326	2.63661e-09	protein binding
ENSDARG00000012552	tfr1b	1.39158	1.26559e-22	proteolysis;peptidase activity;cellular iron ion homeostasis;hemoglobin biosynthetic process
ENSDARG00000012572	polr3f	-1.48325	7.87459e-09	DNA binding;transcription, DNA-dependent;DNA-directed RNA polymerase activity;retina development in camera-type eye
ENSDARG00000012577	waca	-1.3033	1.10332e-61	protein binding
ENSDARG00000012603	eif3ja	-1.01816	4.92942e-23	cytoplasm;translation initiation factor activity;eukaryotic translation initiation factor 3 complex
ENSDARG00000012632	zgc:92749	-1.254	2.18885e-33	integral to membrane
ENSDARG00000012640	cideb	0.204226	5.56078e-05	intracellular;regulation of apoptotic process;apoptotic process;lipid particle
ENSDARG00000012672	gtf2e2	-2.07683	6.77876e-32	transcription initiation from RNA polymerase II promoter;transcription factor TFIIE complex
ENSDARG00000012674	rpusd4	-1.97229	1.1718e-26	RNA binding;RNA modification;pseudouridine synthesis;pseudouridine synthase activity;cellular_component
ENSDARG00000012682	pfn2l	-1.99089	1.20972e-285	actin binding;actin cytoskeleton organization
ENSDARG00000012684	atp2b1a	-1.81261	1.8109e-64	integral to membrane;ATP binding;membrane;metal ion binding;cation-transporting ATPase activity;nucleotide binding;cation transport;calcium ion transmembrane transport;hydrolase activity;calcium-transporting ATPase activity;otolith development;sensory perception of sound;posterior lateral line neuromast development;inner ear receptor cell development
ENSDARG00000012688	eif1b	-0.115986	5.22082e-05	translation;translation initiation factor activity;translational initiation
ENSDARG00000012723	rbm14a	-1.18286	2.34397e-11	nucleic acid binding;zinc ion binding;nucleotide binding;cellular_component
ENSDARG00000012741	tmem57b	-1.12656	2.03461e-08	nucleus;integral to membrane;membrane;nuclear membrane;molecular_function;biological_process;axon;cell projection
ENSDARG00000012747	rer1	-0.897102	1.61526e-13	integral to membrane;molecular_function
ENSDARG00000012764	CABZ01057488.1	1.3734	2.67114e-74	sequence-specific DNA binding transcription factor activity;steroid hormone receptor activity;nucleus;regulation of transcription, DNA-dependent;sequence-specific DNA binding;zinc ion binding;steroid hormone mediated signaling pathway
ENSDARG00000012776	smarca1	-0.358268	0.000188548	DNA binding;nucleus;nucleic acid binding;ATP binding;hydrolase activity, acting on acid anhydrides;helicase activity;nucleosome binding;chromatin binding;chromatin remodeling;ATP-dependent helicase activity;hydrolase activity;hydrolase activity, acting on acid anhydrides, in phosphorus-containing anhydrides;ATP-dependent chromatin remodeling
ENSDARG00000012777	nucks1b	-1.02347	1.15695e-84	NA
ENSDARG00000012790	tmem161a	-1.24584	1.00351e-16	NA;integral to membrane;membrane;molecular_function
ENSDARG00000012818	ck2a2a	-1.54982	3.69693e-42	ATP binding;transferase activity, transferring phosphorus-containing groups;protein phosphorylation;protein kinase activity;protein tyrosine kinase activity;nucleotide binding;protein serine/threonine kinase activity;kinase activity;transferase activity;phosphorylation
ENSDARG00000012820	nop56	-0.154472	1.49854e-07	NA;heart development
ENSDARG00000012827	mettl3	-1.39576	6.3631e-14	nucleus;methyltransferase activity;nucleobase-containing compound metabolic process;transferase activity;RNA methylation;methylation;mRNA (2'-O-methyladenosine-N6-)-methyltransferase activity
ENSDARG00000012840	alg9	-0.87918	6.30254e-08	transferase activity;transferase activity, transferring glycosyl groups
ENSDARG00000012848	arih2	-0.323169	0.000331937	nucleic acid binding;zinc ion binding;metal ion binding;protein binding;NA
ENSDARG00000012866	picalma	-0.35725	8.49181e-08	phospholipid binding;clathrin binding;1-phosphatidylinositol binding;clathrin coat;clathrin coat assembly;NA
ENSDARG00000012871	npepl1	-1.20215	8.16912e-68	intracellular;cytoplasm;proteolysis;aminopeptidase activity;hydrolase activity;peptidase activity;manganese ion binding;protein metabolic process;metalloexopeptidase activity
ENSDARG00000012881	slc4a1a	2.30432	3.482e-58	integral to membrane;transporter activity;membrane;transport;inorganic anion exchanger activity;anion transport;anion transmembrane transporter activity;protein binding;embryonic hemopoiesis;erythrocyte differentiation
ENSDARG00000012887	znf143a	-0.805179	0.000136865	nucleic acid binding;metal ion binding
ENSDARG00000012899	ddx49	-2.14783	1.72612e-46	nucleic acid binding;ATP binding;nucleotide binding;helicase activity;ATP-dependent helicase activity;hydrolase activity
ENSDARG00000012915	ech1	0.400262	1.20497e-08	metabolic process;catalytic activity
ENSDARG00000012927	tcea2	-1.13519	1.44717e-06	DNA binding;nucleus;regulation of transcription, DNA-dependent;nucleic acid binding;zinc ion binding;transcription, DNA-dependent;translational elongation;regulation of DNA-dependent transcription, elongation;translation;regulation of transcription from RNA polymerase II promoter;translation elongation factor activity
ENSDARG00000012929	eif2d	-1.47164	4.14337e-14	RNA binding;translation initiation factor activity;translational initiation;protein binding
ENSDARG00000012932	mat2b	-1.14057	3.52203e-09	catalytic activity;biosynthetic process;cellular metabolic process;coenzyme binding;extracellular polysaccharide biosynthetic process;dTDP-4-dehydrorhamnose reductase activity
ENSDARG00000012953	mob1bb	-0.747536	8.55876e-05	cellular_component;biological_process
ENSDARG00000012972	cfl1l	-1.69895	3.25538e-120	intracellular;actin binding;actin cytoskeleton;actin filament depolymerization
ENSDARG00000013025	ints6	-3.99812	6.92451e-87	NA
ENSDARG00000013042	ing2	-2.24841	1.52268e-08	extracellular region;zinc ion binding;metal ion binding;pathogenesis;protein binding
ENSDARG00000013044	ndufv2	-0.454635	8.64863e-07	oxidation-reduction process;oxidoreductase activity;metal ion binding;iron-sulfur cluster binding;NADH dehydrogenase (ubiquinone) activity;mitochondrial electron transport, NADH to ubiquinone;2 iron, 2 sulfur cluster binding;mitochondrial respiratory chain complex I
ENSDARG00000013058	ascc2	-1.26822	5.16399e-07	protein binding;NA
ENSDARG00000013075	mrpl11	-0.729433	0.000624537	structural constituent of ribosome;translation;ribosome;ribonucleoprotein complex
ENSDARG00000013078	ywhaba	-0.833337	2.31115e-61	cytoplasm;protein domain specific binding;phagocytosis, engulfment
ENSDARG00000013095	gclc	-2.00866	3.14587e-48	response to oxidative stress;cytoplasm;response to heat;ligase activity;magnesium ion binding;negative regulation of transcription, DNA-dependent;cell redox homeostasis;glutamate-cysteine ligase activity;coenzyme binding;negative regulation of apoptotic process;glutathione biosynthetic process;cysteine metabolic process;ADP binding;response to hormone stimulus;regulation of blood vessel size;glut…
ENSDARG00000013117	hiat1a	-1.1579	2.32346e-11	integral to membrane;transporter activity;membrane;plasma membrane;transmembrane transport;transport
ENSDARG00000013128	pdk1	-0.669388	0.00291991	ATP binding
ENSDARG00000013150	dhx16	-0.495533	0.000163204	nucleic acid binding;ATP binding;nucleotide binding;helicase activity;ATP-dependent helicase activity;hydrolase activity;endodermal cell differentiation
ENSDARG00000013161	zgc:55558	-3.96562	1.00574e-144	integral to membrane;membrane;intracellular;signal transduction;GTPase activity;GTP binding;small GTPase mediated signal transduction;nucleotide binding;GTP catabolic process;protein transport;ferrous iron transmembrane transporter activity;ferrous iron transport
ENSDARG00000013175	cpne3	1.81048	5.14064e-11	protein binding
ENSDARG00000013177	slc27a2b	0.620027	7.61529e-11	metabolic process;catalytic activity
ENSDARG00000013184	pcbp2	-0.501588	9.74675e-12	RNA binding;cellular_component;biological_process
ENSDARG00000013236	dhcr24	-2.09972	0	oxidation-reduction process;catalytic activity;oxidoreductase activity;flavin adenine dinucleotide binding;UDP-N-acetylmuramate dehydrogenase activity;oxidoreductase activity, acting on CH-OH group of donors
ENSDARG00000013250	tars	-3.20226	7.68147e-215	ATP binding;cytoplasm;nucleotide binding;aminoacyl-tRNA ligase activity;tRNA aminoacylation for protein translation;tRNA aminoacylation;ligase activity, forming aminoacyl-tRNA and related compounds;threonyl-tRNA aminoacylation;threonine-tRNA ligase activity
ENSDARG00000013266	colec11	0.968817	8.86559e-07	carbohydrate binding
ENSDARG00000013269	sytl4	1.13532	5.3404e-11	intracellular protein transport;Rab GTPase binding;protein binding;NA
ENSDARG00000013274	eif4eb	-1.10636	4.17738e-14	RNA binding;cytoplasm;translation;translation initiation factor activity;translational initiation
ENSDARG00000013279	ZNF76	-0.867107	4.17578e-08	nucleic acid binding;metal ion binding;biological_process
ENSDARG00000013307	rpl19	0.124838	3.35876e-27	intracellular;structural constituent of ribosome;translation;ribosome;ribonucleoprotein complex
ENSDARG00000013335	anxa6	0.156615	0.00686057	calcium ion binding;calcium-dependent phospholipid binding;plasma membrane repair
ENSDARG00000013351	cirbp	-0.369578	1.22505e-31	nucleic acid binding;nucleotide binding;cellular_component;response to cold;NA
ENSDARG00000013371	isoc2	-0.868763	8.41564e-21	metabolic process;mitochondrion;catalytic activity
ENSDARG00000013382	CWC15	-0.929806	6.39209e-05	mRNA splicing, via spliceosome;spliceosomal complex
ENSDARG00000013397	bnip2	-1.13034	3.73163e-17	NA
ENSDARG00000013409	bmp2a	1.27282	0.0014521	extracellular region;growth factor activity;growth
ENSDARG00000013423	ccbl2	2.77617	4.30204e-22	pyridoxal phosphate binding;biosynthetic process
ENSDARG00000013430	bhmt	1.27972	0	cytoplasm;zinc ion binding;methionine biosynthetic process;betaine-homocysteine S-methyltransferase activity;homocysteine S-methyltransferase activity
ENSDARG00000013443	atp6v1ba	-2.3171	1.472e-29	ATP binding;transport;hydrolase activity, acting on acid anhydrides, catalyzing transmembrane movement of substances;ion transport;proton-transporting two-sector ATPase complex, catalytic domain;ATP hydrolysis coupled proton transport;proton-transporting V-type ATPase, V1 domain;ATP metabolic process;proton transport
ENSDARG00000013457	skiv2l2	-2.97024	2.62715e-112	nucleic acid binding;ATP binding;nucleotide binding;hydrolase activity, acting on acid anhydrides;helicase activity;ATP-dependent helicase activity;hydrolase activity;hydrolase activity, acting on acid anhydrides, in phosphorus-containing anhydrides;fin regeneration;cellular_component;positive regulation of cell division
ENSDARG00000013478	rrp15	-1.09886	3.89014e-16	NA
ENSDARG00000013505	ube2kb	-2.04642	8.86804e-43	ligase activity;acid-amino acid ligase activity;protein binding
ENSDARG00000013522	pck1	-0.561355	1.06394e-55	GTP binding;kinase activity;gluconeogenesis;transferase activity;phosphorylation;phosphoenolpyruvate carboxykinase activity;phosphoenolpyruvate carboxykinase (GTP) activity;purine nucleotide binding;response to glucose stimulus
ENSDARG00000013542	lpgat1	1.53547	2.13986e-49	metabolic process;transferase activity, transferring acyl groups;NA
ENSDARG00000013561	pgm1	-0.832637	9.64525e-70	carbohydrate metabolic process;metal ion binding;magnesium ion binding;intramolecular transferase activity, phosphotransferases;cytosol;glycogen biosynthetic process;galactose catabolic process;phosphoglucomutase activity
ENSDARG00000013582	ck2a2b	-1.17557	4.45171e-11	ATP binding;transferase activity, transferring phosphorus-containing groups;protein phosphorylation;protein kinase activity;protein tyrosine kinase activity;nucleotide binding;protein serine/threonine kinase activity
ENSDARG00000013623	vdac2	-0.200107	4.1681e-13	transmembrane transport;anion transport;mitochondrial outer membrane;regulation of anion transport;voltage-gated anion channel activity;fin regeneration
ENSDARG00000013628	cd164	-0.568546	3.53631e-14	NA
ENSDARG00000013659	brox	2.75018	2.30856e-09	membrane;molecular_function;biological_process
ENSDARG00000013667	tbck	-0.749412	4.33812e-05	ATP binding;transferase activity, transferring phosphorus-containing groups;protein phosphorylation;protein kinase activity;protein tyrosine kinase activity;regulation of Rab GTPase activity;Rab GTPase activator activity
ENSDARG00000013670	hyou1	-3.05721	5.67847e-161	cell morphogenesis
ENSDARG00000013681	SHISA4 (2 of 3)	-0.55413	7.25841e-05	cellular_component
ENSDARG00000013694	tmem110	-0.606654	0.00936345	integral to membrane;membrane;molecular_function;biological_process
ENSDARG00000013704	cers2a	-0.932862	1.87114e-40	DNA binding;sequence-specific DNA binding transcription factor activity;nucleus;regulation of transcription, DNA-dependent;integral to membrane;sequence-specific DNA binding;membrane
ENSDARG00000013705	ccm2	-2.572	3.23229e-33	multicellular organismal development;cytoplasm;heart development;vasculogenesis;protein binding;cell-cell junction assembly
ENSDARG00000013708	usp9	-0.332882	3.72701e-06	proteolysis;cysteine-type peptidase activity;ubiquitin-dependent protein catabolic process;ubiquitin thiolesterase activity;hydrolase activity;peptidase activity;binding
ENSDARG00000013711	PLIN3	-0.8752	4.36409e-22	NA;DNA binding;zinc ion binding;metal ion binding
ENSDARG00000013729	srsf6a	-1.41309	2.68406e-59	nucleic acid binding;nucleotide binding;cellular_component
ENSDARG00000013741	lancl1	-0.76076	4.88664e-09	membrane;cytoplasm;zinc ion binding;catalytic activity;metal ion binding;glutathione binding
ENSDARG00000013763	rrbp1a	-1.83599	1.79058e-194	protein transport;integral to endoplasmic reticulum membrane;molecular_function
ENSDARG00000013776	thop1	-0.607696	9.8707e-12	proteolysis;metalloendopeptidase activity;NA;metal ion binding;metallopeptidase activity;hydrolase activity;peptidase activity;cellular_component
ENSDARG00000013777	ppp1r13l	0.805169	7.7317e-11	cellular_component;molecular_function;protein binding
ENSDARG00000013794	klf11b	1.29456	1.26906e-290	nucleic acid binding;metal ion binding;biological_process
ENSDARG00000013802	pcid2	-0.559257	6.40077e-09	protein binding
ENSDARG00000013804	capns1b	-0.778486	5.20842e-17	calcium ion binding;cellular_component;biological_process
ENSDARG00000013830	osbpl2b	1.26133	3.84365e-129	transport;lipid transport;NA
ENSDARG00000013834	arhgef3	-1.24581	2.85673e-14	Rho guanyl-nucleotide exchange factor activity;guanyl-nucleotide exchange factor activity;intracellular signal transduction;regulation of Rho protein signal transduction
ENSDARG00000013841	abl2	2.20828	3.71696e-11	ATP binding;transferase activity, transferring phosphorus-containing groups;protein phosphorylation;protein kinase activity;protein tyrosine kinase activity;protein binding;nucleotide binding;kinase activity;transferase activity;phosphorylation;non-membrane spanning protein tyrosine kinase activity
ENSDARG00000013845	ttc14	-1.58967	4.14627e-05	RNA binding;cellular_component;biological_process;protein binding
ENSDARG00000013847	egfra	0.525925	2.42376e-11	ATP binding;membrane;protein phosphorylation;transmembrane receptor protein tyrosine kinase activity;transmembrane receptor protein tyrosine kinase signaling pathway;integral to membrane;transferase activity, transferring phosphorus-containing groups;protein kinase activity;protein tyrosine kinase activity;nucleotide binding;kinase activity;transferase activity;phosphorylation;receptor signaling …
ENSDARG00000013853	lmo4a	-2.37394	1.11378e-16	forebrain development;zinc ion binding;metal ion binding;cellular_component;embryonic camera-type eye development
ENSDARG00000013861	armc1	-1.38284	8.0594e-14	metal ion binding;metal ion transport;cellular_component;binding
ENSDARG00000013863	fam133b	-1.35617	5.6179e-21	NA;cellular_component;molecular_function;biological_process
ENSDARG00000013881	pi4k2b	-1.97045	1.22708e-103	phosphotransferase activity, alcohol group as acceptor
ENSDARG00000013931	eif3m	0.395602	5.70777e-52	cytoplasm;translation;translation initiation factor activity;translational initiation;eukaryotic translation initiation factor 3 complex;regulation of translational initiation;protein binding;formation of translation preinitiation complex;eukaryotic 43S preinitiation complex;eukaryotic 48S preinitiation complex;binding
ENSDARG00000013946	ivns1abpb	-0.330575	4.40191e-06	protein binding
ENSDARG00000013961	slc31a1	0.797437	6.10056e-104	integral to membrane;copper ion transmembrane transport;copper ion transport;copper ion transmembrane transporter activity;response to copper ion;cellular response to estrogen stimulus;hypotonic salinity response
ENSDARG00000013966	psma6b	0.457206	0.00478206	nucleus;cytoplasm;proteolysis;proteolysis involved in cellular protein catabolic process;threonine-type endopeptidase activity;proteasome core complex;endopeptidase activity;ubiquitin-dependent protein catabolic process;proteasome core complex, alpha-subunit complex;hydrolase activity;peptidase activity;proteasome complex
ENSDARG00000013973	pex3	-0.328445	0.00806332	integral to peroxisomal membrane;peroxisome organization;molecular_function
ENSDARG00000013979	ndfip1	-0.186843	0.000870777	cellular_component;molecular_function;biological_process
ENSDARG00000014004	eif2b4	-1.98227	6.68756e-53	cytoplasm;guanyl-nucleotide exchange factor activity;translation;cellular metabolic process;translation initiation factor activity;translational initiation;negative regulation of translational initiation;regulation of translational initiation;regulation of GTPase activity;eukaryotic translation initiation factor 2B complex
ENSDARG00000014013	lbr	-1.90155	2.67673e-07	integral to membrane;oxidation-reduction process;membrane;protein C-terminal S-isoprenylcysteine carboxyl O-methyltransferase activity;C-terminal protein methylation;oxidoreductase activity, acting on the CH-CH group of donors, NAD or NADP as acceptor;cell migration involved in gastrulation;nuclear inner membrane
ENSDARG00000014047	cldn7b	-2.00292	6.75865e-16	integral to membrane;structural molecule activity;membrane;plasma membrane;tight junction;cell junction
ENSDARG00000014053	olfm1b	0.82126	5.82669e-09	protein binding;NA;cellular_component;molecular_function;biological_process
ENSDARG00000014083	wdr82	-1.97934	9.97218e-34	nucleus;intracellular;actin binding;protein binding
ENSDARG00000014085	si:ch211-266k8.3	0.387741	8.85399e-09	proton-transporting two-sector ATPase complex, catalytic domain;ATP hydrolysis coupled proton transport;proton-transporting ATPase activity, rotational mechanism
ENSDARG00000014123	gspt1l	-0.250047	2.37981e-11	GTPase activity;GTP binding;nucleotide binding
ENSDARG00000014134	prkacaa	0.932887	1.96498e-09	ATP binding;transferase activity, transferring phosphorus-containing groups;protein phosphorylation;protein kinase activity;protein tyrosine kinase activity;nucleotide binding;protein serine/threonine kinase activity;kinase activity;transferase activity;phosphorylation;cellular_component
ENSDARG00000014137	picalmb	-1.15301	1.03623e-14	phospholipid binding;clathrin binding;1-phosphatidylinositol binding;clathrin coat;clathrin coat assembly
ENSDARG00000014138	acot8	-0.694148	0.00513638	acyl-CoA metabolic process;acyl-CoA hydrolase activity;cellular_component
ENSDARG00000014159	mtdha	-0.819389	1.30804e-71	NA
ENSDARG00000014230	dlst	-0.460192	1.46694e-25	metabolic process;tricarboxylic acid cycle;transferase activity, transferring acyl groups;transferase activity;oxoglutarate dehydrogenase complex;dihydrolipoyllysine-residue succinyltransferase activity
ENSDARG00000014244	rbmx	-1.50511	3.43925e-35	nucleic acid binding;nucleus;RNA binding;multicellular organismal development;transcription, DNA-dependent;nucleotide binding;chromatin binding;mRNA processing;RNA splicing;protein homooligomerization;spliceosomal complex;mRNA binding;transcription from RNA polymerase II promoter;positive regulation of transcription from RNA polymerase II promoter;ribonucleoprotein complex;membrane protein ectodo…
ENSDARG00000014289	mettl10	-2.02728	1.50223e-09	metabolic process;cytoplasm;methyltransferase activity;protein methylation;lipid biosynthetic process;protein methyltransferase activity;tRNA modification;tRNA (guanine-N7-)-methyltransferase activity
ENSDARG00000014292	med15	-2.03497	1.99431e-79	regulation of transcription, DNA-dependent;mediator complex;RNA polymerase II transcription cofactor activity;transcription cofactor activity;regulation of transcription from RNA polymerase II promoter;NA
ENSDARG00000014310	arl1	-0.634588	1.89647e-08	nucleus;intracellular protein transport;G-protein coupled receptor signaling pathway;intracellular;signal transducer activity;cytoplasm;GTPase activity;GTP binding;small GTPase mediated signal transduction;nucleotide binding;guanyl nucleotide binding;GTP catabolic process;G-protein beta/gamma-subunit complex binding;protein transport;Golgi apparatus;Golgi organization;trans-Golgi network;retrogra…
ENSDARG00000014313	atp5j	-0.34965	0.000944256	hydrogen ion transmembrane transporter activity;ATP synthesis coupled proton transport;mitochondrial proton-transporting ATP synthase complex, coupling factor F(o);membrane;mitochondrion;transport;ion transport;mitochondrial inner membrane;proton transport
ENSDARG00000014333	ormdl1	0.694653	2.34322e-12	integral to membrane;membrane;endoplasmic reticulum;endoplasmic reticulum membrane;ceramide metabolic process
ENSDARG00000014340	rab11al	-2.4049	1.61754e-22	intracellular protein transport;membrane;intracellular;signal transduction;GTPase activity;GTP binding;small GTPase mediated signal transduction;nucleotide binding;GTP catabolic process;protein transport;nucleocytoplasmic transport
ENSDARG00000014348	stk17b	-2.30187	3.46958e-16	ATP binding;transferase activity, transferring phosphorus-containing groups;protein phosphorylation;protein kinase activity;protein tyrosine kinase activity;nucleotide binding;protein serine/threonine kinase activity;kinase activity;transferase activity;phosphorylation
ENSDARG00000014366	luc7l3	-1.0846	9.12278e-28	mRNA binding;mRNA splice site selection;U1 snRNP
ENSDARG00000014403	lnpep	0.774495	0.0063164	zinc ion binding;proteolysis;metallopeptidase activity
ENSDARG00000014430	rabgef1	-1.53183	3.30962e-26	DNA binding;zinc ion binding;cellular_component;biological_process
ENSDARG00000014433	myl12.1	-0.748969	1.45129e-26	calcium ion binding
ENSDARG00000014463	usf1l	-0.500178	1.25073e-08	protein dimerization activity;NA
ENSDARG00000014472	eif4a3	-1.39555	1.43284e-70	nucleic acid binding;ATP binding;helicase activity;ATP-dependent helicase activity
ENSDARG00000014474	yipf1	0.945733	9.92043e-06	membrane;molecular_function;biological_process
ENSDARG00000014498	yth2	-1.26495	2.02722e-33	NA
ENSDARG00000014499	nutf2l	-2.01864	5.28779e-76	intracellular;transport
ENSDARG00000014500		-0.330976	0.00923343	nucleus;mRNA splicing, via spliceosome
ENSDARG00000014517	usp5	-0.706999	5.97869e-24	zinc ion binding;proteolysis;metal ion binding;cysteine-type peptidase activity;ubiquitin-dependent protein catabolic process;ubiquitin thiolesterase activity;hydrolase activity;peptidase activity;omega peptidase activity;cellular_component;protein binding;dorsal/ventral pattern formation
ENSDARG00000014532	aida	-0.66054	3.37311e-05	multicellular organismal development;cellular_component;molecular_function;determination of ventral identity;negative regulation of JUN kinase activity;negative regulation of JNK cascade;negative regulation of determination of dorsal identity;regulation of protein homodimerization activity
ENSDARG00000014536	pfdn1	-0.545826	2.04349e-05	protein folding;unfolded protein binding;prefoldin complex
ENSDARG00000014572	chpt1	0.237779	5.34307e-08	integral to membrane;membrane;metal ion binding;phosphotransferase activity, for other substituted phosphate groups;lipid metabolic process;transferase activity;Golgi apparatus;Golgi membrane;phospholipid biosynthetic process;diacylglycerol cholinephosphotransferase activity
ENSDARG00000014577	rhpn2	-1.36856	1.21321e-05	signal transduction;protein binding
ENSDARG00000014587	slc38a5b	2.88753	2.8005e-127	integral to membrane;membrane
ENSDARG00000014599	slc5a6	-0.276473	0.00028086	integral to membrane;transporter activity;membrane;transmembrane transport;transport
ENSDARG00000014676	bckdhb	-0.255785	0.00402996	NA;metabolic process;catalytic activity
ENSDARG00000014690	rps4x	0.18861	6.51298e-91	RNA binding;intracellular;rRNA binding;structural constituent of ribosome;translation;ribosome;ribonucleoprotein complex;embryo development;brain development
ENSDARG00000014727	acox1	-0.390773	2.63998e-37	oxidation-reduction process;metabolic process;flavin adenine dinucleotide binding;oxidoreductase activity, acting on the CH-CH group of donors;fatty acid metabolic process;acyl-CoA dehydrogenase activity;peroxisome;fatty acid beta-oxidation;acyl-CoA oxidase activity
ENSDARG00000014763	arf2	1.18067	2.33019e-27	nucleus;intracellular protein transport;G-protein coupled receptor signaling pathway;intracellular;signal transducer activity;cytoplasm;GTPase activity;GTP binding;small GTPase mediated signal transduction;nucleotide binding;guanyl nucleotide binding;G-protein beta/gamma-subunit complex binding;protein transport
ENSDARG00000014793	ehd1b	-2.87581	1.28257e-66	calcium ion binding;GTPase activity;GTP binding;protein binding
ENSDARG00000014794	uqcrc2a	-0.224971	6.35412e-06	catalytic activity;metal ion binding;NA
ENSDARG00000014806	ptplb	-0.994507	2.0947e-85	NA
ENSDARG00000014817	ranbp1	-0.902856	3.04759e-60	intracellular transport
ENSDARG00000014830	faua	-0.322758	2.97219e-132	intracellular;structural constituent of ribosome;translation;ribosome;ribonucleoprotein complex;protein binding
ENSDARG00000014836	smchd1	-2.26105	3.19917e-11	ATP binding;chromosome;chromosome organization
ENSDARG00000014866	hprt1l	-1.6002	2.46281e-12	cytoplasm;magnesium ion binding;transferase activity;transferase activity, transferring glycosyl groups;purine ribonucleoside salvage;nucleoside metabolic process;hypoxanthine phosphoribosyltransferase activity;cytosol;adenine salvage;IMP salvage;hypoxanthine metabolic process;guanine salvage;GMP salvage
ENSDARG00000014867	rpl8	0.530785	0	RNA binding;intracellular;cytoplasm;rRNA binding;structural constituent of ribosome;translation;ribosome;large ribosomal subunit;ribonucleoprotein complex
ENSDARG00000014875	abi2b	-0.907194	1.02073e-07	cytoplasm;molecular_function;biological_process;protein binding
ENSDARG00000014891	robo2	-1.5111	2.35219e-99	protein binding;axon guidance;retinal ganglion cell axon guidance;anterior/posterior axon guidance;axonal fasciculation;negative regulation of axon extension involved in axon guidance;axon midline choice point recognition;NA
ENSDARG00000014915	ndufab1b	-0.590016	6.65559e-07	fatty acid biosynthetic process;lipid metabolic process;fatty acid metabolic process
ENSDARG00000014945	znf598	-1.27309	4.28816e-31	nucleus;regulation of transcription, DNA-dependent;zinc ion binding;protein binding
ENSDARG00000014947	igfbp1a	2.63843	0	extracellular region;insulin-like growth factor binding;cytoplasm;regulation of cell growth;negative regulation of cell proliferation;response to hypoxia;insulin-like growth factor I binding;insulin-like growth factor II binding
ENSDARG00000014962	ppp3cca	-2.61615	2.48624e-12	hydrolase activity;phosphoprotein phosphatase activity
ENSDARG00000014966	ccdc82	-0.535593	0.000369223	NA;cellular_component;molecular_function;biological_process
ENSDARG00000014986	acvr1l	0.609567	0.00163314	ATP binding;membrane;transferase activity, transferring phosphorus-containing groups;transmembrane receptor protein serine/threonine kinase activity;protein phosphorylation;cytoplasm;protein kinase activity;protein tyrosine kinase activity;integral to plasma membrane;nucleotide binding;protein serine/threonine kinase activity;kinase activity;protein homooligomerization;transferase activity;phosph…
ENSDARG00000014995	jagn1b	-1.20291	3.32522e-30	integral to membrane;membrane;endoplasmic reticulum;endoplasmic reticulum membrane;endoplasmic reticulum organization;molecular_function
ENSDARG00000015006	dnm1l	-1.6103	5.61976e-38	membrane;cytoplasm;GTPase activity;GTP binding;mitochondrion;nucleotide binding;GTP catabolic process;mitochondrial outer membrane;hydrolase activity;Golgi apparatus;peroxisome;cytosol;protein homodimerization activity;mitochondrial fission;dynamin polymerization involved in mitochondrial fission;endomembrane system
ENSDARG00000015088	dnajb11	-0.312503	0.00482469	protein folding;unfolded protein binding
ENSDARG00000015111	ddx39ab	-1.44259	2.26369e-131	nucleic acid binding;ATP binding;nucleotide binding;helicase activity;ATP-dependent helicase activity;hydrolase activity
ENSDARG00000015126	gorasp2	-1.22014	5.27938e-63	protein binding
ENSDARG00000015164	mknk2b	0.254366	3.24645e-29	ATP binding;membrane;transferase activity, transferring phosphorus-containing groups;protein phosphorylation;protein kinase activity;protein tyrosine kinase activity;nucleotide binding;protein serine/threonine kinase activity;kinase activity;transferase activity;phosphotransferase activity, alcohol group as acceptor;phosphorylation;lipopolysaccharide biosynthetic process;NA
ENSDARG00000015167	abcd3a	-0.333887	8.10846e-14	integral to membrane;ATP binding;membrane;transmembrane transport;transport;nucleotide binding;nucleoside-triphosphatase activity;ATPase activity, coupled to transmembrane movement of substances;ATPase activity
ENSDARG00000015179	mfsd8	-0.29321	0.00360945	integral to membrane;transmembrane transport
ENSDARG00000015201	pcmt	-0.535998	2.96655e-08	cytoplasm;methyltransferase activity;cellular protein modification process;protein-L-isoaspartate (D-aspartate) O-methyltransferase activity;transferase activity;protein methylation;methylation;protein methyltransferase activity;tRNA (adenine-N1-)-methyltransferase activity;tRNA methylation;tRNA (m1A) methyltransferase complex
ENSDARG00000015208	rbb4l	-1.62737	6.73772e-34	protein binding
ENSDARG00000015221	nsrp1	-0.640277	1.88496e-08	NA
ENSDARG00000015222	cbll1	-2.24028	1.14497e-33	NA;nucleic acid binding;zinc ion binding
ENSDARG00000015228	ero1l	-2.14864	2.64386e-16	oxidation-reduction process;endoplasmic reticulum;protein disulfide isomerase activity;oxidoreductase activity, acting on a sulfur group of donors, disulfide as acceptor
ENSDARG00000015239	prp19	-1.49359	1.71694e-80	ubiquitin-protein ligase activity;protein ubiquitination;ubiquitin ligase complex;protein binding;negative regulation of DNA damage response, signal transduction by p53 class mediator
ENSDARG00000015252	st3gal3b	1.37841	1.51606e-80	integral to membrane;membrane;protein glycosylation;transferase activity;transferase activity, transferring glycosyl groups;Golgi apparatus;sialyltransferase activity;integral to Golgi membrane;N-acetyllactosaminide alpha-2,3-sialyltransferase activity;NA
ENSDARG00000015254	fzr1	-0.583092	4.30768e-06	cell cycle;cell division;protein binding;NA
ENSDARG00000015292	ube2g1a	-0.991809	2.22419e-10	ligase activity;acid-amino acid ligase activity
ENSDARG00000015310	pitpnbl	-0.370664	0.00011483	intracellular;transport;endoplasmic reticulum;phospholipid transport;trans-Golgi network;ion transmembrane transport;phosphatidylinositol transporter activity;quaternary ammonium group transport;phosphatidylcholine transporter activity;organic cation transport
ENSDARG00000015314	zc4h2	-0.822597	6.77734e-06	neuromuscular junction development;neuron development;nucleus;membrane;multicellular organismal development;cytoplasm;plasma membrane;metal ion binding;postsynaptic membrane;synapse;cell junction;spinal cord motor neuron differentiation
ENSDARG00000015325	u2af1	-0.437771	5.59386e-09	nucleus;nucleic acid binding;RNA binding;metal ion binding;nucleotide binding
ENSDARG00000015343	pgd	-2.75464	0	oxidation-reduction process;oxidoreductase activity;oxidoreductase activity, acting on the CH-OH group of donors, NAD or NADP as acceptor;NADP binding;pentose-phosphate shunt;coenzyme binding;phosphogluconate dehydrogenase (decarboxylating) activity
ENSDARG00000015344	klhl8	-0.826069	0.00355961	cellular_component;biological_process;protein binding
ENSDARG00000015352	lsg1	-0.692004	8.06643e-18	GTP binding
ENSDARG00000015385	ndufs3	-0.366554	6.53435e-05	oxidation-reduction process;oxidoreductase activity;NADH dehydrogenase (ubiquinone) activity;oxidoreductase activity, acting on NAD(P)H
ENSDARG00000015392	dhx15	-1.48203	1.12141e-78	nucleic acid binding;ATP binding;nucleotide binding;helicase activity;ATP-dependent helicase activity;hydrolase activity;NA
ENSDARG00000015427	hdac1	-0.878019	5.77945e-37	nucleus;regulation of transcription, DNA-dependent;Wnt receptor signaling pathway;transcription, DNA-dependent;hydrolase activity;histone deacetylation;histone deacetylase activity;chromatin modification;negative regulation of cell proliferation;neuron migration;determination of dorsal identity;melanocyte differentiation;exocrine pancreas development;oligodendrocyte differentiation;positive regul…
ENSDARG00000015429	rhoac	-1.13348	2.38847e-37	membrane;intracellular;signal transduction;GTPase activity;GTP binding;small GTPase mediated signal transduction;nucleotide binding;GTP catabolic process;protein transport
ENSDARG00000015453	me2	-1.71872	0.000759721	oxidation-reduction process;oxidoreductase activity;metal ion binding;oxidoreductase activity, acting on the CH-OH group of donors, NAD or NADP as acceptor;NAD binding;malate metabolic process;malic enzyme activity;malate dehydrogenase (decarboxylating) activity;NA
ENSDARG00000015471	chd1l	-1.25978	8.97221e-05	DNA binding;nucleic acid binding;ATP binding;helicase activity;ATP-dependent helicase activity;hydrolase activity
ENSDARG00000015472	gpc4	-0.844038	4.20281e-21	membrane;plasma membrane;heparan sulfate proteoglycan binding;proteinaceous extracellular matrix;regulation of cell migration;unidimensional cell growth;convergent extension involved in gastrulation;cell migration involved in gastrulation;protein binding;gastrulation with mouth forming second;cartilage development;post-anal tail morphogenesis;convergent extension involved in axis elongation;extra…
ENSDARG00000015474	ppp2r5ea	-0.809054	1.68145e-14	signal transduction;protein phosphatase type 2A regulator activity;protein phosphatase type 2A complex;binding
ENSDARG00000015524	prps1a	-2.62358	4.8219e-127	nucleotide biosynthetic process;magnesium ion binding;cellular biosynthetic process;ribose phosphate diphosphokinase activity;ribonucleoside monophosphate biosynthetic process;nucleoside metabolic process
ENSDARG00000015538	znf207a	-1.41593	7.24327e-27	metal ion binding
ENSDARG00000015551	fth1a	-0.621242	3.73703e-270	iron ion transport;ferric iron binding;metal ion binding;cellular iron ion homeostasis
ENSDARG00000015557	HSH2D (1 of 2)	-0.931175	7.53471e-05	cellular_component;molecular_function;biological_process;NA
ENSDARG00000015563	LPIN3	-0.857154	0.00604709	NA;transcription coactivator activity;lipid metabolic process;positive regulation of transcription from RNA polymerase II promoter;phosphatidate phosphatase activity;cellular_component
ENSDARG00000015564	dhcr7	-2.23001	1.97192e-301	membrane
ENSDARG00000015610	tubg1	-2.73162	1.33548e-48	GTPase activity;GTP binding;nucleotide binding;GTP catabolic process;protein polymerization;microtubule;microtubule-based process;protein complex;microtubule nucleation;gamma-tubulin complex;cytoplasmic microtubule organization;NA
ENSDARG00000015628	psmd10	-1.24913	1.68799e-05	proteasome complex;protein binding;lipid homeostasis
ENSDARG00000015653	tnip1	0.993562	1.14394e-33	NA;cellular_component;molecular_function
ENSDARG00000015676	nmd3	-1.12072	2.9761e-75	nucleus;cytoplasm;transport;protein transport;nucleolus;nucleoplasm
ENSDARG00000015681	gsk3ab	-1.16869	5.56787e-18	ATP binding;transferase activity, transferring phosphorus-containing groups;protein phosphorylation;protein kinase activity;protein tyrosine kinase activity;nucleotide binding;protein serine/threonine kinase activity;kinase activity;transferase activity;phosphorylation;dorsal/ventral pattern formation;heart looping;cardiac muscle cell development;NA
ENSDARG00000015686	bmp6	2.82126	1.76518e-24	extracellular region;growth factor activity;growth
ENSDARG00000015717	flt4	-1.06845	4.87259e-06	ATP binding;transferase activity, transferring phosphorus-containing groups;protein phosphorylation;protein kinase activity;protein tyrosine kinase activity;protein binding
ENSDARG00000015722	kctd5	-1.47406	1.30218e-15	protein homooligomerization;protein binding
ENSDARG00000015732	cax2	-0.612665	0.00237347	integral to membrane;transmembrane transport
ENSDARG00000015759	tspan7	-0.517254	0.000360126	integral to membrane;membrane
ENSDARG00000015815	kdrl	-0.356339	0.00279938	ATP binding;transferase activity, transferring phosphorus-containing groups;protein phosphorylation;protein kinase activity;protein tyrosine kinase activity;protein binding
ENSDARG00000015823	vps26b	-1.06063	4.34298e-10	membrane;cytoplasm;transport;protein transport;retromer complex;vacuolar transport;molecular_function
ENSDARG00000015824	lemd3	-1.4677	1.65212e-14	nucleotide binding;integral to nuclear inner membrane
ENSDARG00000015831	dnajb1a	-2.06079	8.98359e-11	protein folding;unfolded protein binding;cellular_component
ENSDARG00000015835	eif4e2rs1	-1.99582	8.65652e-22	RNA binding;cytoplasm;translation;translation initiation factor activity;translational initiation
ENSDARG00000015851	pnn	-2.63649	1.978e-167	neural crest cell differentiation
ENSDARG00000015853	rnps1	-1.2001	1.84685e-35	nucleus;nucleic acid binding;RNA binding;cytoplasm;nucleotide binding;mRNA processing;RNA splicing;nuclear speck
ENSDARG00000015860	mtmr9	1.16521	0.000983909	dephosphorylation;phosphatase activity
ENSDARG00000015862	rpl5b	0.499463	0	intracellular;structural constituent of ribosome;translation;ribosome;ribonucleoprotein complex;5S rRNA binding
ENSDARG00000015863	socs6b	-0.834442	0.000126609	intracellular signal transduction;protein ubiquitination;protein binding
ENSDARG00000015887	b2ml	0.16229	4.34724e-06	protein binding
ENSDARG00000015901	ptbp2b	0.697012	0.00602775	nucleus;nucleic acid binding;RNA binding;nucleotide binding;mRNA processing;NA
ENSDARG00000015917	rnft1	-2.06763	5.60578e-22	integral to membrane;membrane;zinc ion binding;metal ion binding;protein binding
ENSDARG00000015918	dlat	-1.86274	2.10376e-175	metabolic process;transferase activity, transferring acyl groups;dihydrolipoyllysine-residue acetyltransferase activity;transferase activity;pyruvate metabolic process;pyruvate dehydrogenase complex;acetyl-CoA biosynthetic process from pyruvate;detection of light stimulus involved in visual perception;pyruvate dehydrogenase activity;detection of light stimulus
ENSDARG00000015921	pwp1	-1.30779	3.64836e-40	cellular_component;molecular_function;biological_process;protein binding
ENSDARG00000015955	cldnc	1.60966	2.56044e-60	integral to membrane;structural molecule activity;membrane;plasma membrane;tight junction;cell junction
ENSDARG00000015966	yaf2	-0.773052	1.68867e-16	forebrain development;zinc ion binding;negative regulation of apoptotic process
ENSDARG00000015978	COX5B (2 of 3)	-2.54376	3.07543e-21	cytochrome-c oxidase activity;mitochondrial envelope
ENSDARG00000015985	abcc9	2.31722	4.59896e-05	integral to membrane;ATP binding;membrane;transmembrane transport;transport;potassium ion transport;nucleotide binding;nucleoside-triphosphatase activity;ATPase activity, coupled to transmembrane movement of substances;ATPase activity;sulfonylurea receptor activity
ENSDARG00000015997	mfsd5	-1.27652	4.2284e-07	integral to membrane;membrane;transmembrane transport;transport;transmembrane transporter activity
ENSDARG00000016010	nup107	-1.33045	3.13934e-32	intracellular;transport;nuclear pore;mRNA export from nucleus;nuclear pore complex assembly
ENSDARG00000016011	gpcpd1	0.891982	2.60587e-50	lipid metabolic process;phosphoric diester hydrolase activity;carbohydrate binding;starch binding;glycerol metabolic process;glycerophosphodiester phosphodiesterase activity;cellular_component;NA
ENSDARG00000016015	ddx54	-2.11747	8.40797e-90	nucleus;nucleic acid binding;RNA binding;ATP binding;nucleotide binding;helicase activity;ATP-dependent helicase activity;hydrolase activity;hydrolase activity, acting on acid anhydrides, in phosphorus-containing anhydrides
ENSDARG00000016016	dbnlb	-1.03118	6.23445e-09	intracellular;actin binding;biological_process;protein binding
ENSDARG00000016038	ptplad1	-2.29422	2.54017e-41	integral to membrane;membrane;endoplasmic reticulum;fatty acid biosynthetic process;lipid metabolic process;fatty acid metabolic process;endoplasmic reticulum membrane;lyase activity
ENSDARG00000016048	agpat9	0.520358	8.32386e-10	integral to membrane;membrane;metabolic process;endoplasmic reticulum;lipid metabolic process;transferase activity, transferring acyl groups;transferase activity;endoplasmic reticulum membrane;phospholipid biosynthetic process;triglyceride biosynthetic process;1-acylglycerol-3-phosphate O-acyltransferase activity;glycerol-3-phosphate O-acyltransferase activity;CDP-diacylglycerol biosynthetic proc…
ENSDARG00000016059	rab5b	-1.07404	2.95348e-16	nucleus;intracellular protein transport;membrane;intracellular;cytoplasm;signal transduction;GTPase activity;GTP binding;small GTPase mediated signal transduction;nucleotide binding;GTP catabolic process;protein transport;nucleocytoplasmic transport
ENSDARG00000016074	cryz	-1.06127	2.67171e-11	oxidation-reduction process;zinc ion binding;oxidoreductase activity;transferase activity, transferring acyl groups other than amino-acyl groups
ENSDARG00000016080	nob1	-0.840534	4.20823e-19	NA
ENSDARG00000016117	exd2	-3.53175	1.48161e-78	nucleic acid binding;nucleobase-containing compound metabolic process;3'-5' exonuclease activity
ENSDARG00000016145	slc39a3	1.72172	8.36334e-14	membrane;transmembrane transport;metal ion transport;metal ion transmembrane transporter activity;response to zinc ion;zinc ion transport;zinc ion transmembrane transporter activity;zinc ion transmembrane transport;divalent inorganic cation transport
ENSDARG00000016154	zfp36l1a	-1.40986	2.12116e-60	metal ion binding
ENSDARG00000016156	fam53b	-0.81125	1.52517e-17	fin regeneration;cellular_component;molecular_function;NA
ENSDARG00000016163	usp33	-2.80667	2.01995e-59	cytoplasm;zinc ion binding;cysteine-type endopeptidase activity;proteolysis;metal ion binding;cysteine-type peptidase activity;ubiquitin-dependent protein catabolic process;cytoskeleton;cell migration;ubiquitin thiolesterase activity;hydrolase activity;peptidase activity;endocytosis;axon guidance;regulation of G-protein coupled receptor protein signaling pathway;centrosome;protein deubiquitinatio…
ENSDARG00000016173	cct3	-0.58228	2.54258e-64	protein folding;ATP binding;cytoplasm;nucleotide binding;unfolded protein binding;cellular protein metabolic process;embryonic eye morphogenesis;negative regulation of retinal cell programmed cell death
ENSDARG00000016177	eif4enif1	-2.17173	2.02988e-36	NA;translation;translation initiation factor activity;translational initiation
ENSDARG00000016187	cxxc1l	-0.807701	3.22904e-09	DNA binding;zinc ion binding;metal ion binding;protein binding
ENSDARG00000016200	trib3	0.487326	6.62889e-26	ATP binding;transferase activity, transferring phosphorus-containing groups;protein phosphorylation;protein kinase activity;protein tyrosine kinase activity;transcription corepressor activity
ENSDARG00000016231	bcap29	-0.936424	2.12901e-15	integral to membrane;intracellular protein transport;endoplasmic reticulum
ENSDARG00000016235	rbp1a	1.10901	5.06456e-10	transporter activity;transport;lipid binding
ENSDARG00000016239	psmd13	-0.749056	5.54023e-10	proteasome complex;molecular_function;biological_process;protein binding
ENSDARG00000016255	CHMP4B (2 of 2)	-1.1324	2.21131e-10	protein transport
ENSDARG00000016260	fxr2	-1.88578	1.71622e-21	RNA binding
ENSDARG00000016263	zdhhc5a	-2.04758	1.26445e-25	zinc ion binding;metal ion binding;NA
ENSDARG00000016280	eif1ad	-2.04467	5.62716e-43	RNA binding;translation initiation factor activity;translational initiation
ENSDARG00000016302	upf1	-0.594877	2.91157e-10	DNA binding;ATP binding;cytoplasm;zinc ion binding;helicase activity;hydrolase activity;nuclear-transcribed mRNA catabolic process, nonsense-mediated decay;embryo development
ENSDARG00000016336	TMCO6	-2.96476	2.16829e-31	cellular_component;biological_process;protein binding;binding
ENSDARG00000016345	ncoa5	-1.08255	3.38127e-23	nucleic acid binding;nucleotide binding;cellular_component;NA
ENSDARG00000016350	cap1	-1.71286	7.65066e-34	actin binding;cytoskeleton organization;cell morphogenesis;somitogenesis;mesodermal cell migration;activation of adenylate cyclase activity;actin monomer binding
ENSDARG00000016375	asns	-2.18957	6.69614e-141	ATP binding;metabolic process;ligase activity;nucleotide binding;asparagine synthase (glutamine-hydrolyzing) activity;asparagine biosynthetic process;cellular amino acid biosynthetic process;L-asparagine biosynthetic process
ENSDARG00000016393	arf1l	1.09657	3.00297e-44	nucleus;intracellular protein transport;G-protein coupled receptor signaling pathway;intracellular;signal transducer activity;cytoplasm;GTPase activity;GTP binding;small GTPase mediated signal transduction;nucleotide binding;guanyl nucleotide binding;G-protein beta/gamma-subunit complex binding;protein transport
ENSDARG00000016398	cant1b	-0.160935	0.00157913	calcium ion binding;pyrophosphatase activity;cellular_component
ENSDARG00000016399	riok1	-1.81589	2.00547e-40	ATP binding;transferase activity, transferring phosphorus-containing groups;protein phosphorylation;catalytic activity;protein kinase activity;nucleotide binding;protein serine/threonine kinase activity;kinase activity;transferase activity;phosphorylation;cellular_component;binding;NA
ENSDARG00000016412	agt	1.27297	0	serine-type endopeptidase inhibitor activity;extracellular space;regulation of systemic arterial blood pressure by renin-angiotensin;regulation of proteolysis;negative regulation of endopeptidase activity
ENSDARG00000016415	dhtkd1	-0.575367	3.18241e-32	oxidation-reduction process;metabolic process;tricarboxylic acid cycle;thiamine pyrophosphate binding;oxidoreductase activity, acting on the aldehyde or oxo group of donors, disulfide as acceptor;oxoglutarate dehydrogenase (succinyl-transferring) activity
ENSDARG00000016427	fignl1	-1.92981	0.000633231	ATP binding;nucleotide binding;DNA repair;DNA recombination;nucleoside-triphosphatase activity;four-way junction helicase activity
ENSDARG00000016439	slc7a1	0.873838	6.15696e-09	integral to membrane;membrane;amino acid transmembrane transporter activity;transmembrane transport;transport;amino acid transmembrane transport;amino acid transport
ENSDARG00000016443	eif3c	0.0784607	0.00132133	translation initiation factor activity;translational initiation;eukaryotic translation initiation factor 3 complex;translation initiation factor binding;protein binding
ENSDARG00000016447	ythdf1	-2.0075	2.3437e-39	cellular_component;molecular_function;biological_process
ENSDARG00000016481	ptpn2a	-1.03994	6.18912e-23	dephosphorylation;protein dephosphorylation;protein tyrosine phosphatase activity;phosphatase activity;hydrolase activity;phosphoprotein phosphatase activity;cellular_component
ENSDARG00000016484	dkc1	-2.857	0	NA;RNA binding;RNA processing;rRNA processing;RNA modification;pseudouridine synthesis;pseudouridine synthase activity;definitive hemopoiesis
ENSDARG00000016490	rab11fip3	-0.923746	1.32725e-09	calcium ion binding;membrane;cytoplasm;transport;metal ion binding;cytoskeleton;cell cycle;cytokinesis;cell division;ADP-ribosylation factor binding;centrosome;Rab GTPase binding;protein homodimerization activity;cleavage furrow;endosome;midbody;recycling endosome membrane;recycling endosome;endocytic recycling
ENSDARG00000016496	cdk8	-3.73077	6.7417e-111	ATP binding;transferase activity, transferring phosphorus-containing groups;protein phosphorylation;protein kinase activity;protein tyrosine kinase activity
ENSDARG00000016513	setd3	-2.11091	2.65443e-51	protein binding
ENSDARG00000016516	rbm8a	-0.955801	1.17336e-20	nucleus;nucleic acid binding;RNA binding;cytoplasm;transport;RNA processing;nucleotide binding;mRNA processing;RNA splicing;nuclear-transcribed mRNA catabolic process, nonsense-mediated decay;nuclear speck;mRNA transport;regulation of alternative mRNA splicing, via spliceosome;regulation of translation
ENSDARG00000016536	npas2	-1.10546	0.000922181	DNA binding;sequence-specific DNA binding transcription factor activity;nucleus;regulation of transcription, DNA-dependent;protein dimerization activity;signal transducer activity;cytoplasm;signal transduction;transcription factor complex;transcription, DNA-dependent;double-stranded DNA binding;circadian rhythm;protein binding;response to light stimulus;photoperiodism
ENSDARG00000016607	echdc2	-0.59678	0.00181598	metabolic process;catalytic activity
ENSDARG00000016611	scrn3	-1.62641	1.7148e-08	proteolysis;dipeptidase activity
ENSDARG00000016613	mcat	1.01189	8.86941e-18	metabolic process;catalytic activity;transferase activity, transferring acyl groups;transferase activity
ENSDARG00000016630	tprb	-3.46991	0	nuclear pore;protein import into nucleus
ENSDARG00000016651	znf106a	-1.68653	0.000495145	metal ion binding;protein binding
ENSDARG00000016655	C24H11orf54	-0.756658	3.28388e-11	nucleus;metal ion binding;hydrolase activity
ENSDARG00000016656	mgme1	-2.48536	4.42495e-19	mitochondrion;mitochondrial DNA repair;single-stranded DNA exodeoxyribonuclease activity
ENSDARG00000016687	acadvl	1.04762	5.98793e-77	oxidation-reduction process;metabolic process;oxidoreductase activity;flavin adenine dinucleotide binding;oxidoreductase activity, acting on the CH-CH group of donors;acyl-CoA dehydrogenase activity
ENSDARG00000016691	cd9b	-0.94278	2.46869e-13	integral to membrane;membrane;posterior lateral line development
ENSDARG00000016704	PBLD (1 of 2)	-0.719593	1.32e-29	catalytic activity;biosynthetic process;cellular_component
ENSDARG00000016706	atic	-0.270406	5.68108e-06	catalytic activity;IMP cyclohydrolase activity;purine nucleotide biosynthetic process;phosphoribosylaminoimidazolecarboxamide formyltransferase activity
ENSDARG00000016717	gcsha	-0.854864	4.48537e-11	glycine catabolic process;glycine decarboxylation via glycine cleavage system;glycine cleavage complex
ENSDARG00000016721	sdha	-0.518912	9.44762e-12	oxidation-reduction process;membrane;mitochondrion;transport;oxidoreductase activity;flavin adenine dinucleotide binding;tricarboxylic acid cycle;respiratory electron transport chain;mitochondrial inner membrane;oxidoreductase activity, acting on the CH-CH group of donors;electron transport chain;succinate dehydrogenase activity;succinate dehydrogenase (ubiquinone) activity;succinate metabolic pr…
ENSDARG00000016724	C15H11orf57	-1.69936	1.79271e-10	NA;cellular_component;molecular_function;biological_process
ENSDARG00000016745	slc35f6	0.42626	0.00341144	integral to membrane;membrane;transmembrane transport;transport;sugar:hydrogen symporter activity;Golgi membrane;carbohydrate transport;molecular_function
ENSDARG00000016753	ipo9	-1.96026	1.97408e-67	nucleus;intracellular protein transport;Ran GTPase binding;binding
ENSDARG00000016754	tbca	-0.376788	2.20574e-06	unfolded protein binding;microtubule;tubulin complex assembly
ENSDARG00000016782	huwe1	-0.363974	6.51631e-11	zinc ion binding;ubiquitin-protein ligase activity;ligase activity;protein binding;binding
ENSDARG00000016794	mtmr6	-1.02658	1.15556e-11	dephosphorylation;protein tyrosine phosphatase activity;phosphatase activity;hydrolase activity
ENSDARG00000016811	ints3	-1.73953	8.32761e-27	nucleus;DNA repair;response to ionizing radiation;response to DNA damage stimulus;mitotic cell cycle checkpoint;SOSS complex;NA
ENSDARG00000016855	sf3b5	-1.47708	5.33916e-27	NA
ENSDARG00000016856	pon2	0.399581	1.02815e-19	arylesterase activity;cellular_component
ENSDARG00000016864	farsb	-2.39443	1.2426e-230	RNA binding;ATP binding;cytoplasm;ligase activity;nucleotide binding;aminoacyl-tRNA ligase activity;magnesium ion binding;phenylalanine-tRNA ligase activity;phenylalanyl-tRNA aminoacylation
ENSDARG00000016867	rnf128a	-0.38659	2.0696e-10	zinc ion binding;metal ion binding;protein binding
ENSDARG00000016871	smarce1	-1.6659	1.50373e-47	NA
ENSDARG00000016889	eif3g	-0.115076	0.00207537	nucleic acid binding;RNA binding;cytoplasm;nucleotide binding;translation;translation initiation factor activity;translational initiation;eukaryotic translation initiation factor 3 complex;regulation of translational initiation;formation of translation preinitiation complex;eukaryotic 43S preinitiation complex;eukaryotic 48S preinitiation complex
ENSDARG00000016903	wdr5	-1.13983	1.23439e-06	protein binding;NA
ENSDARG00000016904	bckdk	0.560977	3.54643e-12	ATP binding;transferase activity, transferring phosphorus-containing groups;kinase activity;transferase activity;phosphorylation
ENSDARG00000016964	MCUR1	0.377262	0.000458335	NA
ENSDARG00000016977	snx27b	-0.814085	0.00857627	signal transduction;cell communication;phosphatidylinositol binding;protein binding
ENSDARG00000016979	pmpcb	-0.891437	6.59346e-19	catalytic activity;proteolysis;metal ion binding;metalloendopeptidase activity;cellular_component
ENSDARG00000017010	scamp2l	-0.547336	0.00198318	integral to membrane;protein transport
ENSDARG00000017034	sqrdl	-1.10157	2.41938e-16	oxidation-reduction process;oxidoreductase activity
ENSDARG00000017037	ikbkg	-1.23025	6.475e-14	NA;kinase activity;transferase activity;phosphorylation;positive regulation of I-kappaB kinase/NF-kappaB cascade;protein binding;I-kappaB phosphorylation
ENSDARG00000017046	wbp11	-0.586325	1.03345e-18	NA
ENSDARG00000017067	chordc1b	-1.23346	1.69558e-07	NA
ENSDARG00000017084	bud31	-2.03364	1.36699e-74	nucleus
ENSDARG00000017093	emc8	-2.34031	4.17507e-27	cellular_component;molecular_function;biological_process;NA
ENSDARG00000017115	kctd10	-1.79759	6.86743e-49	transport;ion transport;protein homooligomerization;protein binding
ENSDARG00000017119	vps37a	-0.664498	5.43133e-11	locomotory behavior
ENSDARG00000017121	mafba	-0.982685	8.67153e-06	DNA binding;sequence-specific DNA binding transcription factor activity;nucleus;regulation of transcription, DNA-dependent;sequence-specific DNA binding;transcription, DNA-dependent;embryonic pattern specification;anterior/posterior pattern specification
ENSDARG00000017143	brd9	-0.818807	2.28218e-07	protein binding;NA
ENSDARG00000017219	pabpc1a	-0.569556	0	nucleic acid binding;RNA binding;nucleotide binding;heart development
ENSDARG00000017255	tmed1b	-0.540857	0.00659829	integral to membrane;membrane;transport;molecular_function
ENSDARG00000017261	gdpd1	-2.38614	1.86206e-28	lipid metabolic process;phosphoric diester hydrolase activity;glycerol metabolic process;glycerophosphodiester phosphodiesterase activity;cellular_component
ENSDARG00000017272	eapp	-1.40525	1.37583e-14	NA
ENSDARG00000017294	gnai2b	3.10968	1.0216e-96	G-protein coupled receptor signaling pathway;signal transducer activity;signal transduction;GTPase activity;GTP binding;guanyl nucleotide binding;G-protein beta/gamma-subunit complex binding;nucleotide binding;GTP catabolic process;adenylate cyclase-modulating G-protein coupled receptor signaling pathway;heterotrimeric G-protein complex;G-protein coupled receptor binding;gamma-aminobutyric acid s…
ENSDARG00000017312	lmbrd2b	-1.51734	1.22561e-31	NA
ENSDARG00000017315	larp7	-2.87918	5.1801e-42	nucleic acid binding
ENSDARG00000017320	f11r	-0.53234	2.55701e-09	protein binding;posterior lateral line development
ENSDARG00000017339	glulb	-2.95067	1.26749e-124	ATP binding;catalytic activity;ligase activity;nucleotide binding;nitrogen compound metabolic process;glutamate-ammonia ligase activity;glutamine biosynthetic process
ENSDARG00000017366	prdm4	1.00276	0.000629181	metal ion binding;protein binding;DNA binding;nucleus;regulation of transcription, DNA-dependent;nucleic acid binding;transcription, DNA-dependent
ENSDARG00000017389	igfbp7	-0.562706	0.000436363	extracellular region;insulin-like growth factor binding;regulation of cell growth;identical protein binding;protein binding;sprouting angiogenesis;patterning of blood vessels
ENSDARG00000017397	smarcc1a	-1.94146	4.19976e-15	DNA binding;nucleus;chromatin binding;protein binding
ENSDARG00000017407	ttll12	-1.82108	2.56534e-27	cellular protein modification process
ENSDARG00000017422	apmap	0.189897	0.00140349	biosynthetic process;strictosidine synthase activity
ENSDARG00000017427	phf20l1	-0.933073	7.84034e-11	zinc ion binding;metal ion binding;protein binding;NA
ENSDARG00000017439	eif4ba	0.401119	1.55633e-05	nucleic acid binding;nucleotide binding;NA
ENSDARG00000017444	hal	1.15225	6.62478e-131	cytoplasm;catalytic activity;biosynthetic process;lyase activity;ammonia-lyase activity;histidine ammonia-lyase activity;histidine catabolic process;histidine metabolic process;histidine catabolic process to glutamate and formamide;histidine catabolic process to glutamate and formate
ENSDARG00000017445	eif3i	0.224106	8.66538e-16	cytoplasm;translation;translation initiation factor activity;translational initiation;eukaryotic translation initiation factor 3 complex;regulation of translational initiation;protein binding;formation of translation preinitiation complex;eukaryotic 43S preinitiation complex;eukaryotic 48S preinitiation complex
ENSDARG00000017454	nup50	-1.72214	3.28789e-99	intracellular transport;nuclear pore
ENSDARG00000017500	rock2a	-2.10672	1.38959e-61	ATP binding;Wnt receptor signaling pathway;transferase activity, transferring phosphorus-containing groups;protein phosphorylation;signal transduction;plasma membrane;protein kinase activity;protein tyrosine kinase activity;metal ion binding;nucleotide binding;protein serine/threonine kinase activity;intracellular signal transduction;kinase activity;Rho GTPase binding;protein catabolic process;tr…
ENSDARG00000017522	ctdp1	-1.61615	5.67071e-06	nucleus;phosphoprotein phosphatase activity;protein binding
ENSDARG00000017525	ccnt1	-0.814329	0.00228113	regulation of transcription, DNA-dependent;regulation of cyclin-dependent protein serine/threonine kinase activity;protein kinase binding
ENSDARG00000017549	phyh	-0.14068	0.000214145	cellular_component;molecular_function;biological_process
ENSDARG00000017562	banp	0.736156	0.00753349	NA
ENSDARG00000017569	reep3a	1.39167	8.49284e-09	cellular_component;biological_process
ENSDARG00000017590	nit2	-0.429014	0.00600426	hydrolase activity, acting on carbon-nitrogen (but not peptide) bonds;nitrogen compound metabolic process
ENSDARG00000017595	ccdc6b	-1.66256	1.9701e-15	nucleotide binding;molecular_function;biological_process
ENSDARG00000017617	alg6	-1.04268	8.69291e-09	endoplasmic reticulum;transferase activity, transferring hexosyl groups;transferase activity;protein N-linked glycosylation;endoplasmic reticulum membrane;glucosyltransferase activity
ENSDARG00000017659	sps2	-0.428895	1.66881e-13	ATP binding;catalytic activity;kinase activity;transferase activity;selenide, water dikinase activity;phosphorylation
ENSDARG00000017675	cirh1a	-3.26997	7.59121e-206	molecular_function;biological_process;protein binding
ENSDARG00000017696	diexf	-2.16458	1.20407e-57	nucleus;multicellular organismal development;protein catabolic process;nucleolus;molecular_function;exocrine pancreas development;digestive tract morphogenesis;organ growth;protein destabilization
ENSDARG00000017703	paqr3a	-0.661589	0.00988462	integral to membrane
ENSDARG00000017730	klhdc4	-0.715482	1.53638e-06	protein binding
ENSDARG00000017738	aclya	-4.53975	0	ATP binding;metabolic process;cytoplasm;catalytic activity;cofactor binding;cellular carbohydrate metabolic process;transferase activity, transferring acyl groups, acyl groups converted into alkyl on transfer;ATP citrate synthase activity;lyase activity;succinate-CoA ligase (ADP-forming) activity
ENSDARG00000017740	sec63	-0.653385	6.69933e-14	protein transporter activity;posttranslational protein targeting to membrane, translocation;myelination;endoplasmic reticulum unfolded protein response
ENSDARG00000017741	g3bp1	-3.21333	0	nucleic acid binding;intracellular;transport;nucleotide binding;NA
ENSDARG00000017748	arhgap29b	-1.68124	1.64179e-06	intracellular;signal transduction;intracellular signal transduction
ENSDARG00000017762	srrt	-1.06029	5.29598e-50	nucleus;regulation of transcription, DNA-dependent;cytoplasm;transcription, DNA-dependent;gene silencing by RNA;cell proliferation;nucleoplasm;primary miRNA processing
ENSDARG00000017775	atp5g3a	-0.613888	4.98842e-52	integral to membrane;membrane;transport;lipid binding;ion transport;hydrogen ion transmembrane transporter activity;proton-transporting two-sector ATPase complex, proton-transporting domain;ATP hydrolysis coupled proton transport;proton-transporting ATP synthase complex, coupling factor F(o);ATP synthesis coupled proton transport;proton transport
ENSDARG00000017781	hsd17b10	-0.564209	3.22545e-05	metabolic process;catalytic activity;oxidoreductase activity;cellular metabolic process;coenzyme binding;cellular_component
ENSDARG00000017794	sdr16c5b	0.671953	2.94602e-49	metabolic process;oxidoreductase activity
ENSDARG00000017803	gsk3b	-1.02649	9.96457e-22	ATP binding;transferase activity, transferring phosphorus-containing groups;protein phosphorylation;protein kinase activity;protein tyrosine kinase activity;nucleotide binding;protein serine/threonine kinase activity;kinase activity;transferase activity;phosphorylation;heart looping;heart jogging
ENSDARG00000017811	si:ch211-210c8.6	0.846645	0.000133132	integral to membrane;cytoplasm;lipid metabolic process;oxidoreductase activity, acting on the CH-CH group of donors
ENSDARG00000017820	polr3d	-4.25093	5.35551e-83	DNA binding;DNA-directed RNA polymerase activity;transcription from RNA polymerase III promoter;DNA-directed RNA polymerase III complex
ENSDARG00000017834	micall2b	-1.82943	2.45157e-11	zinc ion binding;protein binding;metal ion binding
ENSDARG00000017841	cand1	-0.789597	1.1056e-16	protein binding;binding
ENSDARG00000017843	srsf1b	-1.35311	1.79414e-57	nucleus;nucleic acid binding;RNA binding;nucleotide binding;mRNA processing;RNA splicing
ENSDARG00000017844	copz1	-0.814225	1.50014e-20	vesicle-mediated transport;membrane coat;intracellular protein transport;transport;lens development in camera-type eye
ENSDARG00000017864	txnrd1	-1.23185	3.48791e-30	oxidation-reduction process;oxidoreductase activity;flavin adenine dinucleotide binding;electron carrier activity;NADP binding;cell redox homeostasis;oxidoreductase activity, acting on a sulfur group of donors, NAD(P) as acceptor;thioredoxin-disulfide reductase activity;protein disulfide oxidoreductase activity
ENSDARG00000017882	rdh1	0.234204	2.15587e-07	oxidation-reduction process;metabolic process;oxidoreductase activity;skeletal system development;cellular_component;embryonic pectoral fin morphogenesis;exocrine pancreas development;embryonic heart tube development;retinol metabolic process;epithelial cell differentiation;endocrine pancreas development;retinol dehydrogenase activity;retinal metabolic process
ENSDARG00000017891	tcp1	-0.276476	5.86549e-11	protein folding;ATP binding;cytoplasm;nucleotide binding;unfolded protein binding;cellular protein metabolic process;Kupffer's vesicle development
ENSDARG00000017910	pdss1	-3.93988	1.13416e-55	transferase activity;isoprenoid biosynthetic process;cellular_component
ENSDARG00000017982	cyp39a1	-1.18356	3.21986e-135	heme binding;oxidation-reduction process;metal ion binding;oxidoreductase activity, acting on paired donors, with incorporation or reduction of molecular oxygen;iron ion binding;monooxygenase activity
ENSDARG00000018002	eci1	0.415267	0.000142086	metabolic process;catalytic activity
ENSDARG00000018049	sf3b2	-1.37273	8.32614e-87	nucleus;nucleic acid binding
ENSDARG00000018069	rdh12	-3.29266	1.90352e-55	metabolic process;catalytic activity;oxidoreductase activity;cellular metabolic process;coenzyme binding
ENSDARG00000018073	mrps22	-1.48364	4.0018e-21	biological_process
ENSDARG00000018096	scap	-2.97697	3.54647e-151	integral to membrane;membrane;hedgehog receptor activity;protein binding;lipid metabolic process;lipid storage
ENSDARG00000018106	eif2b3	-1.48667	8.33755e-25	biosynthetic process;translation;translation initiation factor activity;translational initiation;nucleotidyltransferase activity
ENSDARG00000018111	kdm7aa	-0.665055	0.0021461	zinc ion binding;protein binding;nucleus;regulation of transcription, DNA-dependent;oxidation-reduction process;transcription, DNA-dependent;oxidoreductase activity;metal ion binding;nervous system development;chromatin modification;midbrain development;histone demethylase activity (H3-K36 specific);histone demethylase activity (H3-K9 specific);histone H3-K27 demethylation;histone demethylase act…
ENSDARG00000018119	cox5ab	-0.605478	7.00313e-69	oxidation-reduction process;cytochrome-c oxidase activity;embryonic organ development;mitochondrial inner membrane;proton transport;ion transmembrane transport;spinal cord motor neuron differentiation
ENSDARG00000018124	psmd3	-0.782463	8.56357e-17	regulation of protein catabolic process;proteasome complex;enzyme regulator activity;protein binding
ENSDARG00000018130	rhot1a	-2.5562	1.20026e-38	calcium ion binding;integral to membrane;membrane;intracellular;signal transduction;GTPase activity;GTP binding;small GTPase mediated signal transduction;mitochondrion;metal ion binding;nucleotide binding;GTP catabolic process;protein transport;mitochondrial outer membrane;hydrolase activity;cellular homeostasis;integral to mitochondrial outer membrane;mitochondrial outer membrane permeabilizatio…
ENSDARG00000018162	ctnnal1	-3.72718	1.89531e-43	structural molecule activity;cell adhesion;actin cytoskeleton;cadherin binding
ENSDARG00000018174	gnai2a	-1.37084	9.86422e-56	G-protein coupled receptor signaling pathway;signal transducer activity;signal transduction;GTPase activity;GTP binding;nucleotide binding;guanyl nucleotide binding;GTP catabolic process;G-protein beta/gamma-subunit complex binding;adenylate cyclase-modulating G-protein coupled receptor signaling pathway;heterotrimeric G-protein complex;G-protein coupled receptor binding;gamma-aminobutyric acid s…
ENSDARG00000018178	pgm2	-0.142548	0.00558116	carbohydrate metabolic process;magnesium ion binding;intramolecular transferase activity, phosphotransferases;cytosol;phosphoglucomutase activity;carbohydrate catabolic process
ENSDARG00000018190	asna1	-1.46206	9.34969e-24	oxidation-reduction process;ATP binding;cytoplasm;transport;oxidoreductase activity;metal ion binding;nucleotide binding;endoplasmic reticulum;hydrolase activity;ATPase activity;protein insertion into ER membrane;NA
ENSDARG00000018192	ubr5	-2.821	2.11092e-303	RNA binding;zinc ion binding;ubiquitin-protein ligase activity;ubiquitin binding;NA;nucleus;cytoplasm;ligase activity;protein ubiquitination involved in ubiquitin-dependent protein catabolic process;progesterone receptor signaling pathway
ENSDARG00000018234	ACAP3 (1 of 3)	0.746235	2.78433e-09	NA
ENSDARG00000018241	mfap1	-0.795292	2.129e-16	NA
ENSDARG00000018258	adkb	-0.678881	5.6598e-11	kinase activity;transferase activity;phosphotransferase activity, alcohol group as acceptor;purine ribonucleoside salvage;phosphorylation;adenosine kinase activity;NA
ENSDARG00000018270	olfm1a	0.82126	5.82669e-09	NA;protein binding;cellular_component;molecular_function;axonogenesis;retina development in camera-type eye
ENSDARG00000018285	pdpk1b	-1.09773	1.27718e-24	ATP binding;transferase activity, transferring phosphorus-containing groups;protein phosphorylation;protein kinase activity;protein tyrosine kinase activity;nucleotide binding;protein serine/threonine kinase activity;cellular_component
ENSDARG00000018296	rev1	-2.07473	1.64371e-08	DNA repair;magnesium ion binding;DNA-directed DNA polymerase activity;nucleotidyltransferase activity;damaged DNA binding
ENSDARG00000018303	etv4	-2.88683	2.71263e-30	sequence-specific DNA binding transcription factor activity;nucleus;regulation of transcription, DNA-dependent;sequence-specific DNA binding
ENSDARG00000018308	ets2	-2.16211	2.43562e-09	DNA binding;sequence-specific DNA binding transcription factor activity;nucleus;regulation of transcription, DNA-dependent;sequence-specific DNA binding
ENSDARG00000018319	arglu1b	-0.593485	7.05182e-07	cellular_component;molecular_function;biological_process
ENSDARG00000018334	rpl35	0.793615	0	multicellular organismal development;intracellular;structural constituent of ribosome;translation;ribosome;regulation of cell cycle;ribonucleoprotein complex;embryo development
ENSDARG00000018351	hpda	0.281674	1.0053445387836e-318	oxidation-reduction process;aromatic amino acid family metabolic process;4-hydroxyphenylpyruvate dioxygenase activity;oxidoreductase activity, acting on single donors with incorporation of molecular oxygen
ENSDARG00000018404	krt18	-0.712206	2.8057e-234	structural molecule activity;intermediate filament
ENSDARG00000018425	si:ch211-175g6.7	-1.45713	3.75267e-54	nucleic acid binding;ATP binding;nucleotide binding;helicase activity;ATP-dependent helicase activity;hydrolase activity
ENSDARG00000018426	aldh7a1	-0.482497	5.03762e-47	oxidation-reduction process;metabolic process;oxidoreductase activity;oxidoreductase activity, acting on the aldehyde or oxo group of donors, NAD or NADP as acceptor
ENSDARG00000018430	klhl12	0.868054	5.31099e-05	vesicle-mediated transport;Wnt receptor signaling pathway;multicellular organismal development;transport;ER to Golgi vesicle-mediated transport;COPII vesicle coating;protein binding;anterior/posterior pattern specification;convergent extension involved in axis elongation;cytoplasmic vesicle;protein monoubiquitination;ER to Golgi transport vesicle;Cul3-RING ubiquitin ligase complex
ENSDARG00000018459	msrb2	-0.287963	7.60732e-08	oxidation-reduction process;actin binding;mitochondrion;oxidoreductase activity;metal ion binding;actin filament polymerization;peptide-methionine (R)-S-oxide reductase activity
ENSDARG00000018460	mbnl2	-1.17616	2.41643e-05	metal ion binding;NA;muscle organ development;heart development;embryo development;eye development;muscle fiber development
ENSDARG00000018476	pak2b	-1.86024	6.02435e-22	ATP binding;transferase activity, transferring phosphorus-containing groups;protein phosphorylation;protein kinase activity;protein tyrosine kinase activity;nucleotide binding;protein serine/threonine kinase activity;kinase activity;transferase activity;actin filament organization;phosphorylation;blood vessel development
ENSDARG00000018478	agxtb	1.77907	0	metabolic process;mitochondrion;catalytic activity;pyridoxal phosphate binding;transaminase activity;transferase activity;peroxisome;protein targeting to peroxisome;pyruvate biosynthetic process;serine-pyruvate transaminase activity;glyoxylate metabolic process;alanine-glyoxylate transaminase activity;cellular response to estrogen stimulus
ENSDARG00000018491	pdia4	-1.67176	5.29504e-102	calcium ion binding;endoplasmic reticulum;cell redox homeostasis;protein disulfide isomerase activity;glycerol ether metabolic process;isomerase activity;protein disulfide oxidoreductase activity;endoplasmic reticulum lumen
ENSDARG00000018494	smn1	-1.46029	2.08781e-37	neuromuscular junction development;nucleus;RNA binding;cytoplasm;mRNA processing;RNA splicing;spliceosomal complex;axonogenesis;Z disc;axon extension;peripheral nervous system neuron axonogenesis;axon development;dendrite development;NA
ENSDARG00000018562	cope	-0.375289	9.39617e-07	structural molecule activity;retrograde vesicle-mediated transport, Golgi to ER
ENSDARG00000018574	sf3b4	-2.60891	2.08114e-56	nucleic acid binding;nucleotide binding
ENSDARG00000018602	rab5aa	1.50571	8.26802e-79	nucleus;intracellular protein transport;membrane;intracellular;cytoplasm;signal transduction;GTPase activity;GTP binding;small GTPase mediated signal transduction;nucleotide binding;GTP catabolic process;protein transport;nucleocytoplasmic transport
ENSDARG00000018618	cpsf6	-1.46414	5.04721e-25	NA;nucleus;nucleic acid binding;nucleotide binding;mRNA processing;mRNA binding;mRNA cleavage factor complex;mRNA polyadenylation
ENSDARG00000018627	arl5a	-1.91665	2.82822e-12	nucleus;intracellular protein transport;intracellular;cytoplasm;GTP binding;small GTPase mediated signal transduction;nucleotide binding
ENSDARG00000018653	acot7	-1.25769	1.73249e-11	biological_process;NA
ENSDARG00000018658	aar2	-0.638172	0.00311485	cellular_component;molecular_function;biological_process;NA
ENSDARG00000018681	saal1	-0.796718	0.000125315	extracellular region;acute-phase response;binding
ENSDARG00000018688	elk3	0.622974	1.98233e-07	DNA binding;sequence-specific DNA binding transcription factor activity;nucleus;regulation of transcription, DNA-dependent;sequence-specific DNA binding
ENSDARG00000018693	cdh2	-1.28962	3.38035e-68	calcium ion binding;membrane;homophilic cell adhesion
ENSDARG00000018698	carm1	-2.33524	1.55044e-27	nucleus;regulation of transcription, DNA-dependent;metabolic process;cytoplasm;methyltransferase activity;transcription, DNA-dependent;transcription coactivator activity;transferase activity;protein methylation;methylation;transcription regulatory region DNA binding;protein methyltransferase activity;cytosol;chromatin modification;S-adenosylmethionine-dependent methyltransferase activity;pathogen…
ENSDARG00000018722	MCOLN2	0.496374	1.70879e-06	NA
ENSDARG00000018745	psip1	-1.22065	2.29901e-12	molecular_function;biological_process;NA
ENSDARG00000018765	pknox1.1	-1.46876	8.86869e-22	DNA binding;sequence-specific DNA binding transcription factor activity;regulation of transcription, DNA-dependent;sequence-specific DNA binding
ENSDARG00000018787	efna1b	-4.16558	3.8286e-77	membrane
ENSDARG00000018806	ctsc	0.770372	2.30684e-44	proteolysis;cysteine-type peptidase activity;hydrolase activity;peptidase activity
ENSDARG00000018809	abhd3	0.957321	2.04149e-06	hydrolase activity;cellular_component
ENSDARG00000018810	ZCCHC4	-0.572793	0.000277965	nucleic acid binding;zinc ion binding;methyltransferase activity;methylation;cellular_component
ENSDARG00000018814	esrp2	-0.723678	5.31863e-15	nucleic acid binding
ENSDARG00000018846	dgat2	-2.15346	0	transferase activity, transferring acyl groups other than amino-acyl groups;integral to membrane;membrane;endoplasmic reticulum;lipid metabolic process;transferase activity, transferring acyl groups;transferase activity;endoplasmic reticulum membrane;glycerol metabolic process;triglyceride biosynthetic process;diacylglycerol O-acyltransferase activity
ENSDARG00000018854	scaf4b	-0.976477	0.000190856	nucleic acid binding;nucleotide binding;cellular_component;biological_process
ENSDARG00000018882	jak2b	-0.532822	9.78001e-08	ATP binding;membrane;transferase activity, transferring phosphorus-containing groups;protein phosphorylation;protein kinase activity;protein tyrosine kinase activity;nucleotide binding;kinase activity;cytoskeleton;transferase activity;phosphorylation;non-membrane spanning protein tyrosine kinase activity;protein binding
ENSDARG00000018891	rnaseh2a	-2.86913	3.18291e-23	nucleic acid binding;RNA binding;hydrolase activity;nuclease activity;endonuclease activity;RNA metabolic process;ribonuclease H activity
ENSDARG00000018898	zfand5a	-3.02836	3.10378e-257	DNA binding;zinc ion binding;metal ion binding
ENSDARG00000018902	pes	-1.02018	6.53719e-50	nucleus;rRNA processing;ribosome biogenesis;regulation of cell cycle;nucleolus;cell proliferation;exocrine pancreas development;oligodendrocyte differentiation;nucleoplasm;maturation of LSU-rRNA from tricistronic rRNA transcript (SSU-rRNA, 5.8S rRNA, LSU-rRNA);maturation of 5.8S rRNA from tricistronic rRNA transcript (SSU-rRNA, 5.8S rRNA, LSU-rRNA);PeBoW complex;preribosome, large subunit precurs…
ENSDARG00000018918	rad17	-3.0636	5.74182e-34	nucleus;ATP binding;nucleotide binding;DNA repair;nucleoside-triphosphatase activity;cell cycle
ENSDARG00000018921	fam84a	-3.15195	1.23744e-165	cellular_component;molecular_function;biological_process
ENSDARG00000018936	zcchc17	-1.2317	1.44123e-08	nucleic acid binding;RNA binding;zinc ion binding
ENSDARG00000018944	hoga1	-0.459072	8.70089e-10	metabolic process;lyase activity;mitochondrion;catalytic activity;4-hydroxy-2-oxoglutarate aldolase activity;glyoxylate catabolic process
ENSDARG00000018961	gtpbp4	0.301687	2.53129e-27	nucleus;integral to membrane;intracellular;GTP binding;small GTPase mediated signal transduction;nucleotide binding;ribosome biogenesis;nucleolus;ferrous iron transmembrane transporter activity;ferrous iron transport
ENSDARG00000018973	clptm1	-1.04667	6.61229e-47	NA
ENSDARG00000018985	gatsl2	2.49088	1.01745e-43	NA
ENSDARG00000018989	hspa4b	-0.526015	1.34618e-21	ATP binding;nucleotide binding;response to stress;cell morphogenesis
ENSDARG00000019000	smc3	-0.675308	9.81674e-14	ATP binding;chromosome;chromosome organization;protein binding;mitotic sister chromatid cohesion
ENSDARG00000019038	sgsm3	-1.38614	2.86231e-09	regulation of Rab GTPase activity;Rab GTPase activator activity;protein binding;NA
ENSDARG00000019113	mob3a	-1.95054	2.75215e-101	kinase activity;transferase activity;phosphorylation
ENSDARG00000019130	plk2b	2.07078	3.6406e-11	ATP binding;transferase activity, transferring phosphorus-containing groups;protein phosphorylation;protein kinase activity;protein tyrosine kinase activity;nucleotide binding;protein serine/threonine kinase activity;kinase activity;transferase activity;phosphorylation;cellular_component;protein binding
ENSDARG00000019137	tram1	-0.738232	1.28825e-26	integral to membrane;membrane
ENSDARG00000019150	foxa1	1.27485	8.32324e-20	sequence-specific DNA binding transcription factor activity;regulation of transcription, DNA-dependent;sequence-specific DNA binding;protein domain specific binding;transcription factor binding
ENSDARG00000019181	rpsa	0.464579	0	nucleus;membrane;intracellular;cytoplasm;plasma membrane;structural constituent of ribosome;translation;cell adhesion;small ribosomal subunit;ribosome;ribonucleoprotein complex;laminin binding;laminin receptor activity;cytosolic small ribosomal subunit;endonucleolytic cleavage to generate mature 3'-end of SSU-rRNA from (SSU-rRNA, 5.8S rRNA, LSU-rRNA);ribosomal small subunit assembly;rRNA export f…
ENSDARG00000019188	ube2l3a	-0.690674	1.00337e-19	ligase activity;acid-amino acid ligase activity;cellular_component;protein binding
ENSDARG00000019222	mrpl24	-1.04988	2.47036e-10	intracellular;mitochondrion;structural constituent of ribosome;translation;ribosome;ribonucleoprotein complex
ENSDARG00000019230	rpl7a	0.337445	2.66795448754273e-322	ribosome;ribosome biogenesis;ribonucleoprotein complex
ENSDARG00000019231	spna2	-1.44912	6.64402e-135	calcium ion binding;protein binding;paranode region of axon;clustering of voltage-gated sodium channels;node of Ranvier
ENSDARG00000019233	nln	1.72121	7.60024e-10	proteolysis;metalloendopeptidase activity
ENSDARG00000019239	cul1a	-1.28298	5.00576e-51	ubiquitin-dependent protein catabolic process;cullin-RING ubiquitin ligase complex;ubiquitin protein ligase binding
ENSDARG00000019293	tfdp1a	-3.12631	2.9831e-76	DNA binding;sequence-specific DNA binding transcription factor activity;nucleus;regulation of transcription, DNA-dependent;transcription factor complex;transcription, DNA-dependent;transcription coactivator activity;cell cycle;mitotic cell cycle;transcription factor binding
ENSDARG00000019300	ints7	-3.31975	3.75187e-21	binding;nucleus;multicellular organismal development;chromosome;response to DNA damage stimulus;lens development in camera-type eye
ENSDARG00000019301	sec14l1	1.08006	1.8073e-62	integral to membrane;transport
ENSDARG00000019302	mid1ip1b	-1.542	0	nucleus;cytoplasm;cytoskeleton;microtubule;molecular_function;biological_process
ENSDARG00000019326	prpsap2	-0.687093	1.84955e-07	nucleotide biosynthetic process;magnesium ion binding;ribose phosphate diphosphokinase activity;cellular_component
ENSDARG00000019345	mark3	-0.881532	4.06299e-19	ATP binding;transferase activity, transferring phosphorus-containing groups;protein phosphorylation;protein kinase activity;protein tyrosine kinase activity;protein binding;NA;nucleotide binding;protein serine/threonine kinase activity;kinase activity;transferase activity;phosphorylation;cellular_component
ENSDARG00000019353	sparc	0.363426	4.30076e-05	calcium ion binding;signal transduction;extracellular space;proteinaceous extracellular matrix;protein binding;cartilage development;otolith morphogenesis;semicircular canal morphogenesis;pharyngeal system development;otic vesicle formation
ENSDARG00000019360	sec23b	-0.473512	6.17909e-29	intracellular protein transport;zinc ion binding;COPII vesicle coat;ER to Golgi vesicle-mediated transport;transport;protein transport;cartilage development;embryonic neurocranium morphogenesis;erythrocyte development
ENSDARG00000019362	ptbp1a	-0.545098	8.8369e-09	nucleus;nucleic acid binding;RNA binding;nucleotide binding;mRNA processing;dorsal/ventral pattern formation;negative regulation of Notch signaling pathway;positive regulation of cortical granule exocytosis by elevation of cytosolic calcium ion concentration;intestinal epithelial structure maintenance
ENSDARG00000019367	tgfb3	-1.18528	0.000211817	extracellular region;growth factor activity;extracellular space;growth;transforming growth factor beta receptor binding;transforming growth factor beta receptor signaling pathway;cell growth;regulation of ossification;regulation of cartilage development
ENSDARG00000019383	cdc42bpb	0.21258	3.55758e-07	ATP binding;transferase activity, transferring phosphorus-containing groups;protein phosphorylation;protein kinase activity;protein tyrosine kinase activity;metal ion binding;nucleotide binding;protein serine/threonine kinase activity;intracellular signal transduction;kinase activity;transferase activity;phosphorylation;small GTPase regulator activity;actin cytoskeleton reorganization
ENSDARG00000019398	psma6a	-1.37548	7.47553e-14	proteolysis involved in cellular protein catabolic process;threonine-type endopeptidase activity;proteasome core complex;endopeptidase activity;ubiquitin-dependent protein catabolic process;proteasome core complex, alpha-subunit complex;nucleus;cytoplasm;proteolysis;hydrolase activity;peptidase activity;proteasome complex
ENSDARG00000019404	atp5d	-0.33836	1.96994e-14	ATP synthesis coupled proton transport;proton-transporting ATPase activity, rotational mechanism;proton-transporting ATP synthase activity, rotational mechanism;proton-transporting ATP synthase complex, catalytic core F(1)
ENSDARG00000019417	gadd45g	0.653038	7.85977e-66	nucleus;response to stress;regulation of cell cycle;molecular_function
ENSDARG00000019420	etnk1	-1.83003	2.93035e-73	transferase activity, transferring phosphorus-containing groups
ENSDARG00000019459	elf2a	0.913587	1.94042e-05	DNA binding;sequence-specific DNA binding transcription factor activity;nucleus;regulation of transcription, DNA-dependent;sequence-specific DNA binding
ENSDARG00000019478	slc10a7	1.123	3.95553e-17	integral to membrane;membrane;transport;sodium ion transport;ion transport;bile acid:sodium symporter activity;symporter activity
ENSDARG00000019487	tmx1	-2.26913	5.05183e-28	cell redox homeostasis
ENSDARG00000019496	esd	-0.31072	0.00652686	hydrolase activity;S-formylglutathione hydrolase activity;formaldehyde catabolic process
ENSDARG00000019503	zgc:103759	-3.63892	7.74113e-30	hydrolase activity;cellular_component
ENSDARG00000019530	hdgfrp2	-2.96742	7.16297e-148	NA
ENSDARG00000019532	fads2	-0.355376	0	heme binding;oxidation-reduction process;iron ion binding;oxidoreductase activity, acting on paired donors, with oxidation of a pair of donors resulting in the reduction of molecular oxygen to two molecules of water;fatty acid biosynthetic process;lipid metabolic process
ENSDARG00000019541	gpt2l	1.83851	0	pyridoxal phosphate binding;biosynthetic process;NA
ENSDARG00000019547	aaas	-1.42788	1.32557e-18	molecular_function;protein binding
ENSDARG00000019549	cds1	-0.525543	4.25721e-05	integral to membrane;membrane;transferase activity, transferring phosphorus-containing groups;nucleotidyltransferase activity;transferase activity;angiogenesis;phosphatidate cytidylyltransferase activity;positive regulation of ERK1 and ERK2 cascade;CDP-diacylglycerol biosynthetic process
ENSDARG00000019572	taf7	-1.57962	1.03835e-11	transcription initiation from RNA polymerase II promoter;transcription factor TFIID complex
ENSDARG00000019588	chico	-1.50211	1.40554e-06	protein binding
ENSDARG00000019595	senp8	-1.85781	2.48347e-07	proteolysis;cysteine-type peptidase activity;cellular_component
ENSDARG00000019613	IP6K2 (2 of 2)	1.41525	4.24763e-49	inositol-1,4,5-trisphosphate 3-kinase activity;cellular_component
ENSDARG00000019614	jade3	-3.0573	5.57729e-59	zinc ion binding;protein binding
ENSDARG00000019636	yif1a	-1.24581	2.85673e-14	integral to membrane;vesicle-mediated transport;membrane;transport;endoplasmic reticulum;protein transport;Golgi apparatus;Golgi membrane;endoplasmic reticulum membrane;molecular_function
ENSDARG00000019699	baz1a	-1.828	1.1229e-72	DNA binding
ENSDARG00000019709	rhoua	-0.681499	1.06654e-06	intracellular protein transport;membrane;intracellular;signal transduction;GTPase activity;GTP binding;small GTPase mediated signal transduction;nucleotide binding;GTP catabolic process;protein transport;nucleocytoplasmic transport
ENSDARG00000019715	metap1d	-1.7637	1.62793e-09	proteolysis;aminopeptidase activity;metalloexopeptidase activity;NA
ENSDARG00000019717	pbx2	-0.584373	8.89863e-05	DNA binding;sequence-specific DNA binding transcription factor activity;nucleus;regulation of transcription, DNA-dependent;sequence-specific DNA binding;NA;brain development;midbrain development;embryonic retina morphogenesis in camera-type eye;skeletal muscle fiber development
ENSDARG00000019732	mtch2	-0.499103	5.58745e-12	integral to membrane;membrane;transport
ENSDARG00000019743	dctn1a	-0.418716	2.98991e-05	dynein binding;dynactin complex;microtubule-based transport;protein binding;neuron fate commitment;retina morphogenesis in camera-type eye;establishment of nucleus localization;apical protein localization;retina layer formation;camera-type eye photoreceptor cell differentiation
ENSDARG00000019746	rfng	0.611146	0.00926824	membrane;O-fucosylpeptide 3-beta-N-acetylglucosaminyltransferase activity;transferase activity, transferring glycosyl groups;integral to Golgi membrane;pattern specification process
ENSDARG00000019765		-1.56056	9.19906e-45	mRNA binding;mRNA splice site selection;U1 snRNP
ENSDARG00000019778	rps6	0.595775	0	intracellular;structural constituent of ribosome;translation;ribosome;rRNA processing;ribonucleoprotein complex;cytosolic small ribosomal subunit;ribosomal small subunit biogenesis
ENSDARG00000019791	prmt3	-1.04629	0.00121935	metabolic process;cytoplasm;methyltransferase activity;transferase activity;protein methylation;methylation;protein methyltransferase activity;S-adenosylmethionine-dependent methyltransferase activity;NA
ENSDARG00000019797	qrich1	-1.34592	6.69844e-27	NA
ENSDARG00000019810	nfe2l3	-2.51181	3.42491e-54	DNA binding;sequence-specific DNA binding transcription factor activity;nucleus;regulation of transcription, DNA-dependent;sequence-specific DNA binding
ENSDARG00000019838	ugdh	-0.819941	5.37782e-10	oxidation-reduction process;oxidoreductase activity;oxidoreductase activity, acting on the CH-OH group of donors, NAD or NADP as acceptor;NAD binding;UDP-glucose 6-dehydrogenase activity;heart valve formation
ENSDARG00000019842	cnot3b	-1.19917	3.5763e-10	nucleus;regulation of transcription, DNA-dependent
ENSDARG00000019845	pdlim1	-3.11238	1.13695e-267	zinc ion binding;metal ion binding;cellular_component;protein binding;NA
ENSDARG00000019861	fgl2	-2.08048	3.38221e-139	NA
ENSDARG00000019877	rbks	0.80916	3.90184e-09	kinase activity;transferase activity;phosphotransferase activity, alcohol group as acceptor;phosphorylation;ribokinase activity;D-ribose metabolic process;cellular_component
ENSDARG00000019897	agpat6	-2.84001	2.6277e-34	metabolic process;transferase activity, transferring acyl groups
ENSDARG00000019941	SGTA (1 of 2)	-0.583195	3.99932e-07	protein binding
ENSDARG00000019951	sec62	0.537548	8.81872e-30	integral to membrane;ATP binding;transmembrane transport;transport;protein transport;protein transporter activity;ATPase activity, coupled to transmembrane movement of substances
ENSDARG00000019963	sfxn1	-0.908927	2.35584e-19	membrane;transmembrane transport;cation transport;cation transmembrane transporter activity
ENSDARG00000019969	smarcd3b	-1.79547	8.88574e-35	protein binding;determination of left/right symmetry;heart morphogenesis;cardiac muscle cell differentiation;NA
ENSDARG00000019976	idi1	-4.74388	0	hydrolase activity;isoprenoid biosynthetic process;isopentenyl-diphosphate delta-isomerase activity;cellular_component
ENSDARG00000019986	grhprb	0.398371	2.69819e-49	oxidation-reduction process;metabolic process;oxidoreductase activity, acting on the CH-OH group of donors, NAD or NADP as acceptor;NAD binding;cofactor binding;cellular_component
ENSDARG00000019998	slc30a7	0.15094	0.00248254	integral to membrane;membrane;transmembrane transport;transport;cation transport;ion transport;Golgi apparatus;cation transmembrane transporter activity;zinc ion transport;zinc ion transmembrane transporter activity;zinc ion transmembrane transport;divalent inorganic cation transport
ENSDARG00000020008	vcp	-1.04356	2.63463e-118	nucleus;ATP binding;cytoplasm;transport;lipid binding;nucleotide binding;DNA repair;protein ubiquitination;DNA recombination;nucleoside-triphosphatase activity;hydrolase activity;double-strand break repair;cell cycle;ATPase activity;protein N-linked glycosylation via asparagine;cytosol;response to DNA damage stimulus;embryo development;translesion synthesis;ER-associated protein catabolic process…
ENSDARG00000020043	cnot8	-0.868292	1.67797e-12	nucleus;nucleic acid binding;transcription, DNA-dependent
ENSDARG00000020048	map1lc3b	1.03775	6.93202e-51	cytoplasm;cytosol;autophagic vacuole assembly;autophagy;molecular_function
ENSDARG00000020077	nol10	-0.937324	6.62764e-17	nucleus;protein binding
ENSDARG00000020085	slc33a1	-2.26483	1.31993e-10	integral to membrane;transmembrane transport;acetyl-CoA transporter activity;central nervous system neuron axonogenesis;NA
ENSDARG00000020103	calrl	-0.575865	1.75744e-23	calcium ion binding;protein folding;endoplasmic reticulum;unfolded protein binding;protein binding
ENSDARG00000020133	jdp2	2.05684	0	DNA binding;sequence-specific DNA binding transcription factor activity;nucleus;regulation of transcription, DNA-dependent;sequence-specific DNA binding;transcription, DNA-dependent
ENSDARG00000020134	sipa1l1	-2.56568	3.1561e-15	GTPase activator activity;regulation of small GTPase mediated signal transduction;protein binding
ENSDARG00000020143	pah	2.35654	0	oxidation-reduction process;metabolic process;iron ion binding;amino acid binding;aromatic amino acid family metabolic process;monooxygenase activity;oxidoreductase activity, acting on paired donors, with incorporation or reduction of molecular oxygen, reduced pteridine as one donor, and incorporation of one atom of oxygen;L-phenylalanine catabolic process;phenylalanine 4-monooxygenase activity;c…
ENSDARG00000020169	fahd2a	-0.75627	5.85097e-26	metabolic process;catalytic activity;cellular_component
ENSDARG00000020187	GCA	-0.849123	1.49185e-06	calcium ion binding
ENSDARG00000020201	cdc73	-1.41168	2.30024e-11	nucleus;cell cycle;cell division;heart development;erythrocyte differentiation;regulation of transcription elongation from RNA polymerase II promoter;spinal cord oligodendrocyte cell differentiation;Cdc73/Paf1 complex;NA
ENSDARG00000020204	nf2a	-1.14983	0.000148443	cytoplasm;actin binding;cytoskeleton;cytoskeletal protein binding;extrinsic to membrane;negative regulation of cell proliferation
ENSDARG00000020218	amfr	0.989805	1.82543e-43	zinc ion binding;ubiquitin-protein ligase activity;metal ion binding;protein binding
ENSDARG00000020228	usf2	-0.961366	1.13248e-11	NA;protein dimerization activity
ENSDARG00000020231	mapre3a	1.76911	3.32118e-09	microtubule binding;cellular_component;biological_process;protein binding
ENSDARG00000020232	eif6	-1.21622	3.93847e-13	nucleus;cytoplasm;translation;translation initiation factor activity;translational initiation;ribosome biogenesis;ribosome binding;nucleolus;mature ribosome assembly
ENSDARG00000020235	sept9a	-1.45847	2.39612e-58	GTPase activity;GTP binding;cell cycle;nucleotide binding;septin complex;NA
ENSDARG00000020236	PPFIBP1 (1 of 2)	-0.765009	0.00375936	protein binding
ENSDARG00000020239	lpin1	0.58144	1.92076e-08	cellular_component;molecular_function;biological_process;protein binding;NA
ENSDARG00000020241	icmt	-1.01071	3.99489e-10	integral to membrane;methyltransferase activity;endoplasmic reticulum;transferase activity;methylation;protein C-terminal S-isoprenylcysteine carboxyl O-methyltransferase activity;C-terminal protein methylation
ENSDARG00000020242	fermt2	-1.3419	4.49858e-79	nucleus;Wnt receptor signaling pathway;membrane;cytoplasm;plasma membrane;lipid binding;cell adhesion;focal adhesion;cytoskeleton;regulation of cell shape;cytoskeleton organization;cell surface;angiogenesis;cell junction;cardiac muscle tissue morphogenesis;cell cortex;cell projection;intercalated disc;I band;lamellipodium membrane
ENSDARG00000020258	ewsr1a	-2.5246	1.64084e-124	nucleic acid binding;zinc ion binding;nucleotide binding;mitosis;central nervous system neuron development;NA
ENSDARG00000020270	DNM2 (1 of 2)	-0.680851	1.31926e-06	GTPase activity;GTP binding
ENSDARG00000020279	efcab7	-0.861902	0.00162149	calcium ion binding;signal transduction;proteinaceous extracellular matrix;cellular_component
ENSDARG00000020298	btg2	-2.90347	0	NA
ENSDARG00000020301	os9	0.540467	7.86982e-24	NA
ENSDARG00000020344	slc2a8	0.513137	0.00143053	integral to membrane;transporter activity;membrane;transmembrane transport;transport;substrate-specific transmembrane transporter activity;carbohydrate transport;transmembrane transporter activity
ENSDARG00000020364	fbp1b	1.41536	0	carbohydrate metabolic process;phosphoric ester hydrolase activity;hydrolase activity;fructose 1,6-bisphosphate 1-phosphatase activity;cellular response to estrogen stimulus;phosphatidylinositol phosphorylation
ENSDARG00000020397	snx15	-1.40384	3.66393e-06	cell communication;phosphatidylinositol binding;cellular_component
ENSDARG00000020405	napa	-0.77112	7.91678e-14	intracellular protein transport
ENSDARG00000020435	asf1ba	-0.525072	0.000215692	nucleus;regulation of transcription, DNA-dependent;transcription, DNA-dependent;chromatin assembly or disassembly;chromatin modification
ENSDARG00000020442	snx5	-0.671153	8.83003e-16	cytoplasm;cell communication;phosphatidylinositol binding;early endosome;protein binding;hemopoiesis;blood vessel morphogenesis
ENSDARG00000020454	psmd8	-1.33686	8.28513e-19	proteolysis;proteasome regulatory particle;molecular_function
ENSDARG00000020465	ewsr1b	-1.19802	4.4948e-68	nucleic acid binding;zinc ion binding;nucleotide binding;mitosis;central nervous system neuron development;NA
ENSDARG00000020467	safb	-0.783461	7.24635e-17	nucleic acid binding;nucleotide binding
ENSDARG00000020469	map3k7	-0.633848	7.10319e-15	ATP binding;transferase activity, transferring phosphorus-containing groups;protein phosphorylation;signal transduction;protein kinase activity;protein tyrosine kinase activity;nucleotide binding;protein serine/threonine kinase activity;magnesium ion binding;kinase activity;transferase activity;phosphorylation;MAP kinase kinase kinase activity;cellular_component;blood vessel morphogenesis;NA
ENSDARG00000020473	hddc3	-1.48252	1.81521e-06	catalytic activity;metal ion binding;phosphoric diester hydrolase activity
ENSDARG00000020482	nono	-1.74261	1.61259e-71	nucleic acid binding;nucleotide binding
ENSDARG00000020494	znf330	-1.01078	1.78154e-08	nucleus;zinc ion binding
ENSDARG00000020497	rab7	0.499753	2.02667e-13	nucleus;intracellular protein transport;membrane;intracellular;cytoplasm;signal transduction;GTPase activity;GTP binding;small GTPase mediated signal transduction;nucleotide binding;GTP catabolic process;protein transport;nucleocytoplasmic transport;late endosome
ENSDARG00000020509	srd5a1	2.54376	1.42589e-178	integral to membrane;oxidation-reduction process;membrane;cytoplasm;lipid metabolic process;oxidoreductase activity, acting on the CH-CH group of donors;3-oxo-5-alpha-steroid 4-dehydrogenase activity;steroid metabolic process
ENSDARG00000020527	nup62l	-2.07936	4.35734e-85	nuclear pore;structural constituent of nuclear pore;NA
ENSDARG00000020529	hacl1	-0.926641	1.73808e-30	catalytic activity;magnesium ion binding;thiamine pyrophosphate binding;lyase activity
ENSDARG00000020573	ddx3	-1.21302	3.5905e-38	nucleic acid binding;ATP binding;nucleotide binding;helicase activity;ATP-dependent helicase activity;hydrolase activity;cellular_component;NA
ENSDARG00000020595	gnl3l	-2.04755	3.04168e-49	integral to membrane;GTPase activity;GTP binding;GTP catabolic process;ribosome biogenesis;nucleolus;ferrous iron transmembrane transporter activity;ferrous iron transport
ENSDARG00000020608	sgut1	-0.409956	6.50144e-06	cellular_component;protein binding;NA
ENSDARG00000020611	C18H19orf47	-1.77357	9.69754e-15	cellular_component;molecular_function;biological_process;NA
ENSDARG00000020618	C9H21orf33	-0.621446	9.21097e-08	mitochondrion;molecular_function;biological_process
ENSDARG00000020621	ap1b1	-1.0957	2.6201e-23	vesicle-mediated transport;membrane coat;intracellular protein transport;membrane;protein transport;clathrin adaptor complex;protein transporter activity;endocytosis;protein binding;inner ear development;hair cell differentiation;neuromast development;regulation of sodium ion transmembrane transporter activity;regulation of establishment of protein localization to plasma membrane;detection of mec…
ENSDARG00000020623	baxa	-1.86375	1.20572e-09	regulation of apoptotic process;positive regulation of apoptotic process;positive regulation of cysteine-type endopeptidase activity involved in apoptotic process;response to methylmercury;response to cadmium ion
ENSDARG00000020645	slc7a3a	-1.91273	3.82511e-67	integral to membrane;membrane;amino acid transmembrane transporter activity;transmembrane transport;transport;amino acid transmembrane transport;amino acid transport
ENSDARG00000020671	heatr1	-2.20594	1.3708e-119	binding
ENSDARG00000020676	dpp3	-2.10551	1.64771e-53	NA;cytoplasm;proteolysis;dipeptidyl-peptidase activity
ENSDARG00000020679	clpp	-0.379167	0.000201851	proteolysis;serine-type endopeptidase activity;hydrolase activity;peptidase activity;serine-type peptidase activity;NA
ENSDARG00000020693	sesn1	0.678587	4.08467e-12	nucleus;cell cycle arrest;NA;molecular_function;determination of left/right symmetry
ENSDARG00000020702	odf2b	-2.05752	2.33696e-10	NA;cellular_component;molecular_function;biological_process
ENSDARG00000020718	SLC25A22 (1 of 2)	-0.668501	0.000384316	integral to membrane;membrane;transmembrane transport;transport;NA
ENSDARG00000020730	smpd4	-1.33956	1.11398e-33	NA
ENSDARG00000020741	fga	0.828335	0	receptor binding;signal transduction;platelet activation;protein polymerization;protein binding, bridging;fibrinogen complex
ENSDARG00000020761	arrdc2	-1.90442	2.20912e-17	retromer complex;vacuolar transport;cellular_component;molecular_function;biological_process
ENSDARG00000020840	mcrs1	-1.54179	1.00012e-24	molecular_function;protein binding
ENSDARG00000020841	RBM7	-1.58482	6.32784e-19	nucleic acid binding;nucleotide binding;cellular_component
ENSDARG00000020847	atp6v0a1a	-0.741499	2.52454e-17	hydrogen ion transmembrane transporter activity;ATP hydrolysis coupled proton transport;vacuolar proton-transporting V-type ATPase, V0 domain;proton-transporting V-type ATPase, V0 domain;phagolysosome assembly;autophagic vacuole fusion
ENSDARG00000020876	PDK2 (1 of 2)	1.56864	0	ATP binding
ENSDARG00000020893	slc25a22	-2.03164	6.09824e-37	integral to membrane;membrane;transmembrane transport;transport;mitochondrial inner membrane;amino acid transmembrane transport;L-glutamate transmembrane transporter activity;L-glutamate transport
ENSDARG00000020895	bag1	-0.924034	0.000253045	chaperone binding;protein binding
ENSDARG00000020913	ddx56	-0.952484	2.16386e-19	DNA binding;nucleic acid binding;ATP binding;nucleotide binding;helicase activity;ATP-dependent helicase activity;hydrolase activity
ENSDARG00000020944	ezra	-0.679183	1.34859e-69	cytoplasm;actin binding;cytoskeleton;cytoskeletal protein binding;extrinsic to membrane
ENSDARG00000020984	slc16a10	-0.490555	9.74176e-12	integral to membrane;membrane;plasma membrane;transmembrane transport
ENSDARG00000020986	ctu1	-1.38553	7.24858e-09	ATP binding;cytoplasm;tRNA processing;tRNA thio-modification;tRNA binding
ENSDARG00000021033	herpud2	-0.30208	0.00917165	protein binding
ENSDARG00000021047	zc3h7a	-1.36994	1.59483e-42	metal ion binding;biological_process;protein binding
ENSDARG00000021048	clptm1l	-1.35091	1.58353e-32	integral to membrane;membrane;apoptotic process;molecular_function
ENSDARG00000021059	alas1	-0.702392	1.2872e-61	metabolic process;mitochondrion;catalytic activity;heme biosynthetic process;pyridoxal phosphate binding;mitochondrial matrix;biosynthetic process;transferase activity, transferring acyl groups;transferase activity;tetrapyrrole biosynthetic process;5-aminolevulinate synthase activity;porphyrin-containing compound metabolic process;protoporphyrinogen IX biosynthetic process
ENSDARG00000021082	sec31a	-0.829155	2.06826e-29	protein binding
ENSDARG00000021112	c1d	-1.28636	1.0217e-17	NA
ENSDARG00000021113	ptmaa	-0.58939	2.33477e-21	NA
ENSDARG00000021120	ndc1	-1.19623	5.69349e-26	NA
ENSDARG00000021124	cfl1	-1.69895	3.25538e-120	intracellular;actin binding;actin cytoskeleton;actin filament depolymerization
ENSDARG00000021135	DHRS2	-0.209705	0.00144347	metabolic process;oxidoreductase activity
ENSDARG00000021140	pabpc1b	-0.569556	0	nucleic acid binding;RNA binding;nucleotide binding
ENSDARG00000021141	plekhf2	-1.48388	1.86561e-13	membrane;transport;metal ion binding;endoplasmic reticulum;protein transport;endosome;early endosome membrane
ENSDARG00000021154	PRODH2	0.268849	0.00247075	oxidation-reduction process;glutamate biosynthetic process;proline dehydrogenase activity;proline catabolic process;cellular_component
ENSDARG00000021172	cyp2ad2	0.2189	2.09574e-08	heme binding;oxidation-reduction process;oxidoreductase activity;metal ion binding;oxidoreductase activity, acting on paired donors, with incorporation or reduction of molecular oxygen;iron ion binding;oxidoreductase activity, acting on paired donors, with incorporation or reduction of molecular oxygen, reduced flavin or flavoprotein as one donor, and incorporation of one atom of oxygen;monooxyge…
ENSDARG00000021195	st8sia6	-1.22161	1.57633e-72	integral to membrane;membrane;protein glycosylation;transferase activity;transferase activity, transferring glycosyl groups;Golgi apparatus;sialyltransferase activity;integral to Golgi membrane;alpha-N-acetylneuraminate alpha-2,8-sialyltransferase activity;NA
ENSDARG00000021220	hmgcl	-0.723529	0.000155527	catalytic activity;lyase activity;hydroxymethylglutaryl-CoA lyase activity
ENSDARG00000021225	prkci	-1.00403	3.18943e-08	nucleus;ATP binding;multicellular organismal development;transferase activity, transferring phosphorus-containing groups;protein phosphorylation;zinc ion binding;protein kinase activity;protein tyrosine kinase activity;metal ion binding;nucleotide binding;protein serine/threonine kinase activity;intracellular signal transduction;kinase activity;phospholipid binding;transferase activity;protein ki…
ENSDARG00000021242	mvp	-0.544761	1.32451e-05	nucleus;cytoplasm;ribonucleoprotein complex;protein binding;brain development;eye development
ENSDARG00000021250	slc25a48	1.1783	4.55921e-49	integral to membrane;membrane;mitochondrion;transmembrane transport;transport;mitochondrial inner membrane
ENSDARG00000021252	cct6a	-0.592876	1.67561e-30	protein folding;ATP binding;unfolded protein binding;cellular protein metabolic process;cytoplasm;nucleotide binding
ENSDARG00000021257	eif3d	-0.511127	2.44517e-58	cytoplasm;translation initiation factor activity;eukaryotic translation initiation factor 3 complex;NA;translation;translational initiation;regulation of translational initiation;formation of translation preinitiation complex;eukaryotic 43S preinitiation complex;eukaryotic 48S preinitiation complex
ENSDARG00000021287	RAB7A (2 of 3)	-1.52725	4.26505e-19	nucleus;intracellular protein transport;membrane;intracellular;cytoplasm;signal transduction;GTPase activity;GTP binding;small GTPase mediated signal transduction;nucleotide binding;GTP catabolic process;protein transport;nucleocytoplasmic transport
ENSDARG00000021293	amdhd2	-0.387853	0.00798406	carbohydrate metabolic process;metal ion binding;hydrolase activity, acting on carbon-nitrogen (but not peptide) bonds;hydrolase activity;N-acetylglucosamine metabolic process;N-acetylglucosamine-6-phosphate deacetylase activity;cellular_component;N-acetylneuraminate catabolic process
ENSDARG00000021336	pax4	0.675899	9.07055e-64	DNA binding;sequence-specific DNA binding transcription factor activity;nucleus;regulation of transcription, DNA-dependent;sequence-specific DNA binding;multicellular organismal development;transcription, DNA-dependent
ENSDARG00000021343	wsb1	1.73573	1.29817e-83	intracellular signal transduction;protein ubiquitination;protein binding
ENSDARG00000021346	pdhb	-1.17606	1.47926e-134	oxidation-reduction process;metabolic process;catalytic activity;pyruvate dehydrogenase (acetyl-transferring) activity;acetyl-CoA biosynthetic process from pyruvate;pyruvate dehydrogenase activity;NA
ENSDARG00000021372	tob1b	1.62123	7.38626e-201	NA
ENSDARG00000021374	cab39l1	-1.24883	1.23555e-08	cellular_component;biological_process;binding
ENSDARG00000021402	mcm3ap	-1.12245	2.34786e-06	nucleic acid binding;nucleotide binding
ENSDARG00000021405	chd3	0.908412	1.12639e-08	DNA binding;nucleus;regulation of transcription, DNA-dependent;nucleic acid binding;ATP binding;zinc ion binding;helicase activity;hydrolase activity, acting on acid anhydrides, in phosphorus-containing anhydrides;protein binding;metal ion binding
ENSDARG00000021433	asmtl	0.550047	2.20394e-05	cytoplasm;methyltransferase activity;transferase activity;methylation;O-methyltransferase activity
ENSDARG00000021439	ncoa4	0.759455	1.1219e-127	cellular_component;biological_process
ENSDARG00000021443	zfp36l1b	0.396052	1.23856e-88	metal ion binding;cellular_component;biological_process
ENSDARG00000021483	cdc14b	-1.90452	5.20419e-50	dephosphorylation;protein dephosphorylation;protein tyrosine/serine/threonine phosphatase activity;protein tyrosine phosphatase activity;phosphatase activity;hydrolase activity;cell cycle;cell division;nucleolus;spindle;cilium assembly;condensed chromosome;NA
ENSDARG00000021488	cyth1b	-1.07032	7.06865e-07	ARF guanyl-nucleotide exchange factor activity;regulation of ARF protein signal transduction
ENSDARG00000021494	hnf4a	-0.410341	2.55072e-14	DNA binding;sequence-specific DNA binding transcription factor activity;steroid hormone receptor activity;nucleus;regulation of transcription, DNA-dependent;sequence-specific DNA binding;zinc ion binding;transcription, DNA-dependent;metal ion binding;steroid hormone mediated signaling pathway;ligand-activated sequence-specific DNA binding RNA polymerase II transcription factor activity;NA
ENSDARG00000021509	tab2	-0.53273	1.59128e-05	zinc ion binding;metal ion binding;heart development;embryo development;convergent extension involved in gastrulation;protein binding
ENSDARG00000021550	rad23b	-0.54065	3.51282e-21	nucleus;nucleotide-excision repair;damaged DNA binding;proteasomal ubiquitin-dependent protein catabolic process;protein binding
ENSDARG00000021555	park2	-0.79869	0.000316727	response to oxidative stress;cytoplasm;regulation of apoptotic process;zinc ion binding;mitochondrion;ubiquitin-protein ligase activity;metal ion binding;mitochondrial electron transport, NADH to ubiquinone;acid-amino acid ligase activity;protein autoubiquitination;cytosol;response to temperature stimulus;protein binding
ENSDARG00000021556	ubl3b	0.297905	9.7553e-05	protein binding
ENSDARG00000021569	gdap2	-2.66768	3.41682e-60	NA
ENSDARG00000021573	slc16a7	-1.41275	7.95059e-85	integral to membrane;transmembrane transport;secondary active monocarboxylate transmembrane transporter activity;organic anion transport
ENSDARG00000021582	dynlrb1	-0.467396	0.000212795	dynein complex;transforming growth factor beta receptor signaling pathway;dynein intermediate chain binding
ENSDARG00000021669	sec61a1	0.371537	2.15895e-68	integral to membrane;membrane;transport;endoplasmic reticulum;protein transport;endoplasmic reticulum membrane;habenula development
ENSDARG00000021681	asrgl1	-0.694755	1.15853e-07	cytoplasm;proteolysis;hydrolase activity;peptidase activity;asparaginase activity;beta-aspartyl-peptidase activity;asparagine catabolic process via L-aspartate;N4-(beta-N-acetylglucosaminyl)-L-asparaginase activity
ENSDARG00000021702	pdcd4a	-0.485749	5.92684e-07	cellular_component;binding
ENSDARG00000021806	zfp36l2	-1.5262	9.60693e-41	metal ion binding;biological_process
ENSDARG00000021812	cherp	-1.15317	3.18894e-26	nucleic acid binding;RNA binding;RNA processing
ENSDARG00000021855	arnt	1.53034	4.91071e-28	regulation of transcription, DNA-dependent;protein dimerization activity;signal transducer activity;signal transduction;protein binding;DNA binding;sequence-specific DNA binding transcription factor activity;nucleus;sequence-specific DNA binding;cytoplasm;transcription factor complex;transcription, DNA-dependent;positive regulation of transcription, DNA-dependent;response to xenobiotic stimulus;r…
ENSDARG00000021864	rplp1	0.0426522	0.00960202	intracellular;translational elongation;structural constituent of ribosome;ribosome;ribonucleoprotein complex;NA
ENSDARG00000021895	disc1	-0.688658	0.000175518	nervous system development;embryonic cranial skeleton morphogenesis;convergent extension involved in gastrulation;brain development;neural crest cell migration;cartilage development involved in endochondral bone morphogenesis;regulation of gastrulation;glial cell differentiation;oligodendrocyte cell fate specification;eurydendroid cell differentiation;NA
ENSDARG00000021938	smad9	0.928175	0.00256728	sequence-specific DNA binding transcription factor activity;nucleus;regulation of transcription, DNA-dependent;intracellular;transcription factor complex;transcription, DNA-dependent;transforming growth factor beta receptor signaling pathway;protein binding
ENSDARG00000021945	ddx23	-0.871826	1.05301e-34	nucleic acid binding;ATP binding;nucleotide binding;helicase activity;ATP-dependent helicase activity;hydrolase activity
ENSDARG00000021973	st13	-0.497941	9.92718e-09	protein binding
ENSDARG00000021975	ginm1	0.437721	0.000584463	integral to membrane;membrane
ENSDARG00000021991	erlin1	-0.303349	0.000598746	integral to membrane;membrane;endoplasmic reticulum;endoplasmic reticulum membrane;molecular_function;NA
ENSDARG00000022001	CNOT6 (2 of 2)	3.52454	1.40956e-27	cellular_component;biological_process;protein binding
ENSDARG00000022129	rbm4.3	-1.92238	2.39955e-94	nucleic acid binding;ATP binding;transferase activity, transferring phosphorus-containing groups;protein phosphorylation;protein kinase activity;nucleotide binding;cellular_component;NA
ENSDARG00000022213	uck2b	-2.21565	6.25049e-109	ATP binding;metabolic process;nucleotide binding;kinase activity;transferase activity;phosphotransferase activity, alcohol group as acceptor;phosphorylation;uridine kinase activity;dephospho-CoA kinase activity;coenzyme A biosynthetic process;cellular_component;UMP salvage;CTP salvage
ENSDARG00000022218	uck1	0.206277	0.000252792	ATP binding;metabolic process;kinase activity;phosphotransferase activity, alcohol group as acceptor;uridine kinase activity;dephospho-CoA kinase activity;coenzyme A biosynthetic process
ENSDARG00000022232	ppan	-2.48184	2.9546e-161	NA
ENSDARG00000022260	FEZ2 (1 of 2)	0.532898	0.000152119	cellular_component;molecular_function;biological_process
ENSDARG00000022295	hnf1bb	1.01811	2.45498e-17	DNA binding;sequence-specific DNA binding transcription factor activity;nucleus;regulation of transcription, DNA-dependent;sequence-specific DNA binding;positive regulation of transcription, DNA-dependent
ENSDARG00000022303	hig1	-3.21558	0	integral to membrane;membrane
ENSDARG00000022370	zgc:64002	2.02219	1.41628e-96	methyltransferase activity
ENSDARG00000022372	kng1	-0.12471	1.53333e-42	cysteine-type endopeptidase inhibitor activity;cellular_component;NA
ENSDARG00000022410	rrp12	-1.38614	0.00015268	biological_process;binding;NA
ENSDARG00000022413	ing5a	3.16123	1.40852e-18	zinc ion binding;metal ion binding;protein binding
ENSDARG00000022418	faf1	-1.35879	1.38688e-18	protein binding;cartilage development;pharyngeal system development
ENSDARG00000022424	slc26a5	2.61211	3.8337e-149	integral to membrane;membrane;cytoplasm;plasma membrane;transmembrane transport;chloride transport;secondary active sulfate transmembrane transporter activity;sulfate transport;sulfate transmembrane transporter activity;ion transmembrane transport;ion transmembrane transporter activity;oxalate transmembrane transporter activity;anion:anion antiporter activity;oxalate transport;regulation of membr…
ENSDARG00000022430	ppp1r8b	-2.23025	1.59471e-15	molecular_function;protein binding
ENSDARG00000022438	cox6a1	-1.30239	6.58963e-59	membrane;mitochondrion;cytochrome-c oxidase activity;mitochondrial inner membrane;mitochondrial respiratory chain complex IV
ENSDARG00000022456	eno1a	-0.794291	0.000175453	magnesium ion binding;glycolysis;phosphopyruvate hydratase complex;phosphopyruvate hydratase activity;lyase activity
ENSDARG00000022509	cox4i2	-0.539643	7.16221e-46	cytochrome-c oxidase activity;cellular_component
ENSDARG00000022579	zgc:55733	-1.92981	1.94106e-84	nucleic acid binding;nucleotide binding;ribonucleoprotein complex;viral nucleocapsid;virion
ENSDARG00000022599	dnpep	-0.500475	1.80195e-07	zinc ion binding;proteolysis;aminopeptidase activity;metal ion binding;metallopeptidase activity;hydrolase activity;peptidase activity
ENSDARG00000022623	fbxo44	1.39499	2.97138e-08	protein catabolic process;cellular_component;protein binding
ENSDARG00000022631	cyp2p9	-1.11285	4.07749e-87	heme binding;oxidation-reduction process;oxidoreductase activity;metal ion binding;oxidoreductase activity, acting on paired donors, with incorporation or reduction of molecular oxygen;iron ion binding;oxidoreductase activity, acting on paired donors, with incorporation or reduction of molecular oxygen, reduced flavin or flavoprotein as one donor, and incorporation of one atom of oxygen;monooxyge…
ENSDARG00000022675	otud6b	-1.03964	2.37138e-06	NA
ENSDARG00000022728	rbm34	-1.45804	4.28477e-24	nucleic acid binding;nucleotide binding;cellular_component
ENSDARG00000022744	pigb	-0.704093	0.000305496	transferase activity, transferring glycosyl groups
ENSDARG00000022763	HPCAL1	-2.41785	4.20301e-36	calcium ion binding;metal ion binding;cellular_component;NA
ENSDARG00000022767	apobb	0.551397	0	lipid transporter activity;lipid transport;cellular response to xenobiotic stimulus
ENSDARG00000022772	OSBP2 (1 of 2)	-3.18886	1.01139e-60	transport;lipid transport;nucleotide binding;NA
ENSDARG00000022807	zgc:101640	2.89647	1.14832e-55	intracellular;transport;molecular_function
ENSDARG00000022832	bnip4	0.289462	4.06898e-06	integral to membrane;mitochondrial envelope;positive regulation of apoptotic process;molecular_function
ENSDARG00000022833	rplp2	0.847706	1.01151e-231	intracellular;translational elongation;structural constituent of ribosome;ribosome;ribonucleoprotein complex
ENSDARG00000022845	lias	-0.563058	0.00012172	mitochondrion;catalytic activity;metal ion binding;iron-sulfur cluster binding;transferase activity;4 iron, 4 sulfur cluster binding;lipoate biosynthetic process;lipoate synthase activity
ENSDARG00000022918	tbcc	-2.7408	6.96877e-23	cellular_component;molecular_function;biological_process
ENSDARG00000022944	ecd	-0.847816	2.91424e-06	cellular_component;biological_process
ENSDARG00000022970	tm9sf1	0.405326	0.000426012	integral to membrane;membrane
ENSDARG00000022983	ccdc28a	0.328625	0.000212067	cellular_component;molecular_function;biological_process;NA
ENSDARG00000022995	clic4	-0.546054	0.00358811	membrane;chloride transport;voltage-gated chloride channel activity;NA
ENSDARG00000023028	cdv3	-1.66807	7.28027e-130	cytoplasm
ENSDARG00000023055	slc25a43	1.99678	1.91261e-19	NA
ENSDARG00000023104	scaper	-1.02602	1.88381e-16	NA;nucleic acid binding;zinc ion binding
ENSDARG00000023110	mapk7	-1.83218	8.42488e-15	ATP binding;transferase activity, transferring phosphorus-containing groups;protein phosphorylation;protein kinase activity;protein tyrosine kinase activity;nucleotide binding;protein serine/threonine kinase activity;MAP kinase activity;kinase activity;transferase activity;phosphorylation
ENSDARG00000023111	plg	0.186408	1.83574e-114	catalytic activity;proteolysis;serine-type endopeptidase activity;hydrolase activity;peptidase activity;serine-type peptidase activity;NA
ENSDARG00000023152	wdr73	-2.80118	8.12543e-12	protein binding
ENSDARG00000023157	si:rp71-1g18.7	2.95539	0	cellular_component;molecular_function;biological_process
ENSDARG00000023160	snrnp40	-2.85318	1.56836e-51	ribonucleoprotein complex;biological_process;protein binding;viral nucleocapsid;virion
ENSDARG00000023176	tdo2b	3.9009	0	heme binding;tryptophan catabolic process to kynurenine;tryptophan 2,3-dioxygenase activity
ENSDARG00000023190	kpna4	-1.59015	1.41466e-101	nucleus;cytoplasm;transport;protein transport;protein transporter activity;protein import into nucleus;protein binding;binding
ENSDARG00000023214	mob2a	2.21614	5.33253e-106	cellular_component;biological_process
ENSDARG00000023217	crema	0.676382	1.06423e-11	sequence-specific DNA binding transcription factor activity;regulation of transcription, DNA-dependent;sequence-specific DNA binding;protein binding;DNA binding;nucleus
ENSDARG00000023220	selt2	-1.13367	1.21105e-14	cell redox homeostasis;selenium binding
ENSDARG00000023279	psmd4b	-0.365073	4.88675e-05	ubiquitin-dependent protein catabolic process;proteasome complex;proteasome regulatory particle, base subcomplex
ENSDARG00000023299	nhp2l1b	-1.68162	8.10087e-94	RNA binding;ribosome biogenesis;nucleolus;ribonucleoprotein complex;somite development
ENSDARG00000023303	zgc:66427	-1.36932	3.95771e-12	zinc ion binding;metal ion binding;protein binding
ENSDARG00000023309	spryd4	-1.39971	5.59979e-14	molecular_function;biological_process;protein binding
ENSDARG00000023323	ywhaqb	-1.13483	1.21422e-11	oxidation-reduction process;oxidoreductase activity;protein domain specific binding;monooxygenase activity
ENSDARG00000023330	anp32b	-1.64701	8.32083e-122	NA
ENSDARG00000023394	slc37a2	-0.794453	3.19116e-32	integral to membrane;transmembrane transport
ENSDARG00000023448	galnt14	-0.865036	7.40415e-13	NA;integral to membrane;membrane;protein glycosylation;transferase activity;transferase activity, transferring glycosyl groups;Golgi apparatus
ENSDARG00000023498	gmppab	-2.11051	7.39115e-07	biosynthetic process;nucleotidyltransferase activity
ENSDARG00000023516	ctage5	-0.681	1.07152e-32	cellular_component;molecular_function;biological_process;NA
ENSDARG00000023532	pinx1	-0.442356	1.79866e-12	nucleic acid binding;nucleolus;protein binding;telomerase inhibitor activity;negative regulation of telomerase activity
ENSDARG00000023536	nnt	-1.19771	1.34401e-26	integral to membrane;oxidation-reduction process;oxidoreductase activity;NADP binding;proton transport;NAD(P)+ transhydrogenase (AB-specific) activity;NAD(P)+ transhydrogenase activity
ENSDARG00000023578	lpp	1.93539	7.07715e-23	zinc ion binding;metal ion binding;convergent extension involved in gastrulation;protein binding;dorsal convergence
ENSDARG00000023583	coq9	-0.598668	2.33793e-35	DNA binding;ubiquinone biosynthetic process
ENSDARG00000023591	nrbf2b	2.06227	3.6406e-11	biological_process
ENSDARG00000023627	ggps1	-0.935033	0.000817051	isoprenoid biosynthetic process;transferase activity
ENSDARG00000023645	ccbl1	-1.76501	1.82778e-08	catalytic activity;pyridoxal phosphate binding;biosynthetic process;transaminase activity;transferase activity;lyase activity;NA
ENSDARG00000023820	faxdc2	0.542015	7.25888e-113	integral to membrane;oxidation-reduction process;membrane;oxidoreductase activity;iron ion binding;fatty acid biosynthetic process
ENSDARG00000023852	lsm4	-0.437175	0.00490309	molecular_function
ENSDARG00000023878	stk24b	-1.12269	2.72344e-17	ATP binding;transferase activity, transferring phosphorus-containing groups;protein phosphorylation;protein kinase activity;protein tyrosine kinase activity;nucleotide binding;kinase activity;transferase activity;phosphorylation;heart development;cellular_component
ENSDARG00000023920	llgl2	-1.24673	2.10074e-66	NA;cytoplasm;cytoskeleton;cell cycle;negative regulation of cell migration;cytoskeleton organization;hemidesmosome assembly;exocytosis;negative regulation of cell proliferation;protein binding;skin development;posterior lateral line neuromast development;negative regulation of epithelial cell proliferation;negative regulation of epithelial to mesenchymal transition;epidermis development;regulatio…
ENSDARG00000023921	dnaja2	0.157444	7.98276e-06	protein folding;ATP binding;response to heat;metal ion binding;unfolded protein binding;heat shock protein binding
ENSDARG00000023927	dnajc24	-1.24175	5.44194e-05	cellular_component
ENSDARG00000023950	znhit3	-2.70118	1.22863e-15	cellular_component;molecular_function;biological_process
ENSDARG00000023963	tpm4a	-1.61014	7.89746e-49	NA;heart contraction;cardiac myofibril assembly;cardiac muscle contraction
ENSDARG00000023967	atp6v1c1a	-1.54049	8.07318e-22	transport;ion transport;hydrogen ion transmembrane transporter activity;ATP hydrolysis coupled proton transport;proton-transporting V-type ATPase, V1 domain;proton transport
ENSDARG00000023999	heatr5a	-1.03964	0.000371889	binding
ENSDARG00000024037	pcyox1	-0.493629	0.00447346	oxidation-reduction process;oxidoreductase activity, acting on a sulfur group of donors, oxygen as acceptor;prenylcysteine oxidase activity;prenylcysteine catabolic process
ENSDARG00000024090	dnajc4	0.833243	3.30223e-05	NA
ENSDARG00000024109	naa40	-3.30002	1.68013e-59	transferase activity, transferring acyl groups;transferase activity;N-acetyltransferase activity;cellular_component;NA
ENSDARG00000024112	gmppaa	-0.416076	0.00844213	GTP binding;nucleotide binding;biosynthetic process;nucleotidyltransferase activity;transferase activity;GDP-mannose biosynthetic process;cellular_component;mannose-1-phosphate guanylyltransferase activity
ENSDARG00000024143	mgst3	0.253341	3.10355e-05	oxidation-reduction process;endoplasmic reticulum;glutathione transferase activity;glutathione peroxidase activity;nuclear envelope;NA
ENSDARG00000024184	narf	-2.07113	1.72162e-32	nucleus;NA
ENSDARG00000024195	znf395b	3.42338	2.7405e-31	metal ion binding
ENSDARG00000024209	wasf2	-1.17893	1.89472e-28	actin binding
ENSDARG00000024314	herpud1	-0.5426	1.55921e-14	protein binding;molecular_function;NA
ENSDARG00000024371	cdh1	-0.891133	4.75938e-37	calcium ion binding;membrane;homophilic cell adhesion;ectoderm development;integral to membrane;plasma membrane;cell adhesion;cell-cell adhesion;neuron migration;cell migration involved in gastrulation;gastrulation with mouth forming second;epiboly involved in gastrulation with mouth forming second;neural tube formation;cell-cell adhesion involved in gastrulation;germ cell migration;cell cortex;m…
ENSDARG00000024381	msto1	-1.87918	2.02599e-28	membrane;mitochondrion;mitochondrial outer membrane;molecular_function
ENSDARG00000024416	twistnb	-1.9861	5.75614e-65	transcription, DNA-dependent;DNA-directed RNA polymerase activity
ENSDARG00000024465	mrps18a	-1.1161	4.13231e-19	intracellular;structural constituent of ribosome;translation;ribosome
ENSDARG00000024561	nolc1	-4.04911	4.70204e-262	embryonic cranial skeleton morphogenesis;protein binding;NA
ENSDARG00000024564	sccpdhb	-1.07525	1.16504e-08	oxidation-reduction process;oxidoreductase activity;cellular_component
ENSDARG00000024587	pacsin3	-0.715168	1.12406e-27	NA;plasma membrane;notochord cell differentiation;notochord formation
ENSDARG00000024588	gpc5	-1.02996	2.7999e-06	membrane;heparan sulfate proteoglycan binding;proteinaceous extracellular matrix;protein binding;plasma membrane;anchored to membrane
ENSDARG00000024598	HOMEZ (1 of 2)	-2.03195	8.68783e-23	DNA binding;sequence-specific DNA binding transcription factor activity;nucleus;regulation of transcription, DNA-dependent;sequence-specific DNA binding
ENSDARG00000024693	lysmd3	-1.48539	3.15334e-35	cell wall macromolecule catabolic process
ENSDARG00000024694	myo1b	-0.697573	8.66596e-19	ATP binding;myosin complex;motor activity;protein binding
ENSDARG00000024702	parn	-2.42221	4.3898e-143	nucleus;nucleic acid binding;RNA binding;cytoplasm;metal ion binding;mRNA catabolic process;poly(A)-specific ribonuclease activity;NA
ENSDARG00000024717	selenbp1	-1.04392	5.41152e-65	selenium binding;nucleus;membrane;cytoplasm;transport;protein transport;cytosol
ENSDARG00000024775	si:ch211-129c21.1	1.29804	8.22141e-40	membrane;multicellular organismal development;receptor activity;protein binding
ENSDARG00000024844	max	-0.816182	4.11426e-28	protein dimerization activity
ENSDARG00000024846	cops8	-0.571999	0.00113841	nucleus;cytoplasm;COP9 signalosome;molecular_function;biological_process
ENSDARG00000024877	ptgr1	-1.40857	2.09682e-53	oxidation-reduction process;zinc ion binding;oxidoreductase activity;transferase activity, transferring acyl groups other than amino-acyl groups;cellular_component
ENSDARG00000024895	fam50a	-1.10788	2.08372e-09	nucleus;molecular_function;biological_process
ENSDARG00000024928	ITIH4	1.26688	0	cellular_component;molecular_function;biological_process
ENSDARG00000024933	spast	1.99781	1.51414e-22	nucleus;integral to membrane;ATP binding;membrane;cell differentiation;multicellular organismal development;cytoplasm;nucleotide binding;DNA repair;DNA recombination;nucleoside-triphosphatase activity;cytoskeleton;microtubule binding;hydrolase activity;cell cycle;microtubule;protein homooligomerization;negative regulation of apoptotic process;cell division;nervous system development;centrosome;mi…
ENSDARG00000024964	inadl	-1.92243	7.24156e-24	protein binding
ENSDARG00000024979	lrrc1	-0.74425	0.00182579	protein binding
ENSDARG00000025033	stx5a	-1.0403	3.91658e-16	vesicle-mediated transport;intracellular protein transport;membrane;SNAP receptor activity;protein binding
ENSDARG00000025071	brd8	-0.981695	5.2682e-11	protein binding
ENSDARG00000025074	CABZ01059390.1	-0.635589	6.99646e-22	NA
ENSDARG00000025076	marveld2a	0.966907	6.55317e-10	integral to membrane;membrane;molecular_function;biological_process
ENSDARG00000025081	grnb	-0.444839	2.60355e-05	axon extension;NA
ENSDARG00000025091	ezrb	-2.46414	4.23115e-38	cytoplasm;actin binding;cytoskeleton;cytoskeletal protein binding;extrinsic to membrane;cell migration involved in gastrulation;NA
ENSDARG00000025094	edem1	2.46423	3.37084e-16	calcium ion binding;membrane;mannosyl-oligosaccharide 1,2-alpha-mannosidase activity
ENSDARG00000025147	cd63	0.318484	0.00769806	integral to membrane;membrane;hatching
ENSDARG00000025212	cpsf3l	-0.885412	4.8501e-08	hydrolase activity
ENSDARG00000025254	s100a10b	2.3899	3.21962e-94	calcium ion binding;metal ion binding;cellular_component
ENSDARG00000025269	pdcd6ip	-0.840098	9.21275e-25	cellular_component;molecular_function;NA
ENSDARG00000025314	tcerg1a	-2.03822	1.09623e-31	protein binding
ENSDARG00000025332	rbm28	-1.93651	1.0584e-67	nucleic acid binding;nucleotide binding;cellular_component
ENSDARG00000025338	hagh	-0.440033	2.57378e-11	cytoplasm;zinc ion binding;mitochondrion;metal ion binding;mitochondrial matrix;hydrolase activity;hydroxyacylglutathione hydrolase activity;glutathione biosynthetic process
ENSDARG00000025340	tusc2b	-1.2091	4.20213e-10	cellular_component;molecular_function;biological_process;NA
ENSDARG00000025391	pfdn2	-2.0127	9.46279e-38	protein folding;unfolded protein binding;prefoldin complex
ENSDARG00000025404	ube2g2	-0.551423	0.000175348	ligase activity;acid-amino acid ligase activity
ENSDARG00000025420	fzd5	-2.04316	1.9911e-26	integral to membrane;Wnt-activated receptor activity;cell surface receptor signaling pathway;Wnt receptor signaling pathway;membrane;G-protein coupled receptor signaling pathway;G-protein coupled receptor activity;multicellular organismal development;signal transducer activity;cytoplasm;signal transduction;plasma membrane;transmembrane signaling receptor activity;PDZ domain binding;gonad developm…
ENSDARG00000025421	tdrd3	-0.371838	0.00526832	nucleus;RNA binding;cytoplasm;mRNA processing;protein binding
ENSDARG00000025467	aatf	1.36087	9.94083e-06	nucleus;NA
ENSDARG00000025468	bnip3la	0.811337	8.12699e-06	integral to membrane;mitochondrial envelope;positive regulation of apoptotic process
ENSDARG00000025493	serp1	-1.22199	1.13678e-22	endoplasmic reticulum
ENSDARG00000025518	F8A2	-0.554607	0.000443397	NA;biological_process
ENSDARG00000025522	sgk1	-2.62133	0	nucleus;ATP binding;transferase activity, transferring phosphorus-containing groups;protein phosphorylation;cytoplasm;protein kinase activity;protein tyrosine kinase activity;apoptotic process;nucleotide binding;protein serine/threonine kinase activity;endoplasmic reticulum;kinase activity;response to stress;transferase activity;phosphatidylinositol binding;phosphorylation
ENSDARG00000025535	clint1a	-0.79901	2.9487e-14	regulation of epidermis development
ENSDARG00000025538	TMEM254	0.319326	0.000232892	cellular_component;molecular_function;biological_process
ENSDARG00000025549	ndufaf1	-1.12711	3.87354e-07	NA;cellular_component;molecular_function;biological_process
ENSDARG00000025554	WDR83OS	-1.14365	4.37169e-28	cellular_component;molecular_function;biological_process;NA
ENSDARG00000025555	ormdl3	1.21017	9.08005e-12	integral to membrane;membrane;endoplasmic reticulum;ceramide metabolic process;molecular_function;SPOTS complex
ENSDARG00000025559	pex11g	-0.444777	0.00752663	integral to peroxisomal membrane;peroxisome fission;molecular_function
ENSDARG00000025566	slc25a3b	-0.784242	1.97626258336499e-323	integral to membrane;membrane;transport;NA
ENSDARG00000025576	mkln1	0.318252	9.36666e-05	cell adhesion;protein binding;NA
ENSDARG00000025595	agmo	0.96352	2.73845e-58	oxidation-reduction process;oxidoreductase activity;iron ion binding;fatty acid biosynthetic process
ENSDARG00000025615	prr15la	-2.02602	4.7194e-14	NA
ENSDARG00000025635	atp5h	-0.689468	6.97574e-48	hydrogen ion transmembrane transporter activity;ATP synthesis coupled proton transport;mitochondrial proton-transporting ATP synthase complex, coupling factor F(o)
ENSDARG00000025693	tmem9b	1.15689	1.92838e-09	integral to membrane
ENSDARG00000025699	mbd1	-2.44106	3.67256e-17	DNA binding;nucleus;zinc ion binding;NA
ENSDARG00000025718	cxxc1	-2.50881	7.27256e-23	DNA binding;zinc ion binding;metal ion binding;protein binding;hemopoiesis;blood vessel development;DNA methylation on cytosine
ENSDARG00000025754	ube2f	-1.83736	3.57949e-07	ATP binding;ligase activity;nucleotide binding;acid-amino acid ligase activity;protein neddylation;cellular_component;NEDD8 ligase activity
ENSDARG00000025797	abhd2a	-1.2769	2.56595e-30	integral to membrane;membrane;hydrolase activity
ENSDARG00000025824	dmtf1	-0.865634	0.000344332	DNA binding;chromatin binding;NA;nucleus;regulation of transcription, DNA-dependent;transcription, DNA-dependent;cell cycle
ENSDARG00000025854	ddx51	-1.32898	1.80737e-29	nucleic acid binding;ATP binding;helicase activity;DNA binding;ATP-dependent helicase activity;hydrolase activity
ENSDARG00000025889	usp14	-1.38726	9.15751e-30	proteolysis;cysteine-type peptidase activity;ubiquitin-dependent protein catabolic process;ubiquitin thiolesterase activity;hydrolase activity;peptidase activity;protein binding
ENSDARG00000025903	lgals9l1	0.130036	5.75107e-05	carbohydrate binding;cellular_component;biological_process;galactoside binding
ENSDARG00000025904	tecrb	-0.664052	1.27912e-55	integral to membrane;membrane;cytoplasm;lipid metabolic process;oxidoreductase activity, acting on the CH-CH group of donors;NA
ENSDARG00000025972	mcts1	-1.04173	1.3284e-24	RNA binding
ENSDARG00000025977	blmh	-0.497617	5.14562e-06	cysteine-type endopeptidase activity;proteolysis;hydrolase activity;cellular_component
ENSDARG00000026072	pdcd5	-0.366261	0.00213282	DNA binding;biological_process
ENSDARG00000026109	slc48a1b	1.90524	1.04096e-56	integral to membrane;membrane;transport;lysosome;heme transport;heme transporter activity;erythrocyte development;lysosomal membrane;endosome;endosome membrane;NA
ENSDARG00000026149	slc46a1	2.09689	3.82144e-19	integral to membrane;transmembrane transport
ENSDARG00000026180	prpf8	-1.08825	8.06222e-98	nucleic acid binding;RNA binding;mRNA splicing, via spliceosome;protein heterodimerization activity;spliceosomal complex;U6 snRNA binding;U5 snRNA binding;assembly of spliceosomal tri-snRNP;protein binding
ENSDARG00000026185	ccdc94	-1.54576	2.07832e-15	cellular_component;molecular_function;negative regulation of neuron apoptotic process;negative regulation of DNA damage response, signal transduction by p53 class mediator
ENSDARG00000026198	enoph1	-2.52688	6.01188e-14	nucleus;metabolic process;cytoplasm;metal ion binding;dephosphorylation;magnesium ion binding;hydrolase activity;methionine biosynthetic process;L-methionine salvage from methylthioadenosine;acireductone synthase activity;cellular amino acid biosynthetic process
ENSDARG00000026281	lyrm1	-0.916333	7.80359e-05	NA
ENSDARG00000026322	dhrs13a.1	0.595192	0.000349684	metabolic process;catalytic activity;oxidoreductase activity;cellular metabolic process;coenzyme binding;cellular_component
ENSDARG00000026359	PBLD (2 of 2)	-0.719593	1.32e-29	catalytic activity;biosynthetic process;cellular_component
ENSDARG00000026376	aco1	-0.52103	1.24203e-15	metabolic process;4 iron, 4 sulfur cluster binding
ENSDARG00000026476	tia1l	-0.745555	1.07705e-11	nucleic acid binding;nucleotide binding
ENSDARG00000026482	arhgap12b	-1.16458	1.51116e-08	intracellular;signal transduction;GTPase activator activity;protein binding
ENSDARG00000026489	khsrp	-0.644351	2.06509e-11	RNA binding
ENSDARG00000026491	lamb1a	-4.32279	7.9564e-60	NA
ENSDARG00000026534	axin1	-2.92413	4.90975e-52	multicellular organismal development;intracellular;signal transducer activity;termination of G-protein coupled receptor signaling pathway
ENSDARG00000026540	ppp4r2a	-2.01462	1.78788e-29	NA
ENSDARG00000026548	cyp2u1	0.664332	1.84562e-14	heme binding;oxidation-reduction process;oxidoreductase activity;metal ion binding;oxidoreductase activity, acting on paired donors, with incorporation or reduction of molecular oxygen;iron ion binding;monooxygenase activity
ENSDARG00000026582	iscub	-1.46086	6.41135e-58	iron-sulfur cluster binding;iron ion binding;iron-sulfur cluster assembly;cellular_component
ENSDARG00000026595	pafah1b1b	-1.74973	5.28173e-22	protein binding
ENSDARG00000026611	socs3b	-1.87407	7.54942e-79	intracellular signal transduction;protein ubiquitination;protein binding
ENSDARG00000026630	MARK3 (2 of 3)	-0.506268	0.00978809	ATP binding;transferase activity, transferring phosphorus-containing groups;protein phosphorylation;protein kinase activity;protein tyrosine kinase activity;nucleotide binding;protein serine/threonine kinase activity;kinase activity;transferase activity;phosphorylation;cellular_component;protein binding;NA
ENSDARG00000026664	uri1	-1.71433	3.57275e-32	protein folding;unfolded protein binding;prefoldin complex
ENSDARG00000026701	gtf2h1	-1.99207	4.43168e-29	transcription, DNA-dependent;core TFIIH complex;nucleotide-excision repair
ENSDARG00000026709	bcl7ba	0.278706	0.000165418	cellular_component;molecular_function;biological_process
ENSDARG00000026723	syncripl	-2.01321	1.62672e-93	nucleic acid binding;nucleotide binding;cellular_component;biological_process
ENSDARG00000026757	rnf168	-1.29246	4.98685e-16	zinc ion binding;metal ion binding;protein binding
ENSDARG00000026759	AP1M2 (1 of 2)	-1.7432	6.24568e-30	calcium ion binding;protein binding;NA;vesicle-mediated transport;intracellular protein transport;transport;clathrin adaptor complex
ENSDARG00000026762	fam126a	-1.53629	0.000530114	membrane;cytoplasm;molecular_function;biological_process
ENSDARG00000026764	ahsg	-1.26898	0	cysteine-type endopeptidase inhibitor activity
ENSDARG00000026766	bcl2l10	-1.13915	1.31003e-09	regulation of apoptotic process;mitochondrion;negative regulation of apoptotic process;somitogenesis;gastrulation;regulation of release of sequestered calcium ion into cytosol
ENSDARG00000026767	nol11	-1.98691	5.31603e-69	protein binding
ENSDARG00000026797	akt2l	-0.435902	1.35906e-36	ATP binding;transferase activity, transferring phosphorus-containing groups;protein phosphorylation;protein kinase activity;protein tyrosine kinase activity;nucleotide binding;protein serine/threonine kinase activity;kinase activity;transferase activity;phosphorylation
ENSDARG00000026804	mcu	-1.18035	0.000151614	NA
ENSDARG00000026811	extl3	1.48108	2.88637e-11	pectoral fin development;integral to membrane;transferase activity, transferring hexosyl groups;heparan sulfate proteoglycan biosynthetic process;intrinsic to endoplasmic reticulum membrane;embryonic pectoral fin morphogenesis;retinal ganglion cell axon guidance;anterior/posterior axon guidance;positive regulation of fibroblast growth factor receptor signaling pathway;pectoral fin morphogenesis;r…
ENSDARG00000026835	slc25a32b	-2.02686	5.82977e-39	integral to membrane;membrane;transmembrane transport;transport
ENSDARG00000026845	rhoaa	-1.13348	2.38847e-37	intracellular protein transport;membrane;intracellular;signal transduction;GTPase activity;GTP binding;small GTPase mediated signal transduction;nucleotide binding;GTP catabolic process;protein transport;nucleocytoplasmic transport
ENSDARG00000026862	aktip	-0.554607	0.000443397	membrane;cytoplasm;plasma membrane;transport;apoptotic process;protein transport;acid-amino acid ligase activity;lysosome organization;endosome to lysosome transport;endosome organization;early endosome to late endosome transport;FHF complex;NA
ENSDARG00000026865	fam107b	-0.772581	6.94272e-09	cellular_component;molecular_function;biological_process;NA
ENSDARG00000026871	uchl1	-1.85906	8.42323e-66	NA;intracellular;ubiquitin-dependent protein catabolic process;ubiquitin thiolesterase activity;hydrolase activity
ENSDARG00000026900	CU302316.1	-1.05708	3.12069e-25	NA
ENSDARG00000026902	cryzl1	-1.06627	0.000443388	oxidation-reduction process;zinc ion binding;oxidoreductase activity;transferase activity, transferring acyl groups other than amino-acyl groups
ENSDARG00000026908	tmed2	-0.458358	3.82265e-16	integral to membrane;membrane;transport
ENSDARG00000026941	fbxl4	-1.04115	5.51923e-10	molecular_function;protein binding
ENSDARG00000026967	ap2s1	1.32522	3.25699e-46	vesicle-mediated transport;membrane coat;intracellular protein transport;transport;protein transport;protein transporter activity
ENSDARG00000026985	lims1	-1.5076	3.27825e-24	zinc ion binding;metal ion binding;heart contraction;Z disc;regulation of protein kinase B signaling cascade;intercalated disc
ENSDARG00000027009	zgc:85777	-0.377596	4.19459e-09	oxidation-reduction process;metabolic process;oxidoreductase activity;flavin adenine dinucleotide binding;oxidoreductase activity, acting on the CH-CH group of donors;acyl-CoA dehydrogenase activity;cellular_component
ENSDARG00000027046	scyl3	-0.739706	4.58623e-07	ATP binding;transferase activity, transferring phosphorus-containing groups;protein phosphorylation;protein kinase activity;binding
ENSDARG00000027063	arpc1b	1.47731	1.45926e-07	actin binding;cytoskeleton;regulation of actin filament polymerization;protein binding
ENSDARG00000027070	acbd4	-0.468068	0.000761927	fatty-acyl-CoA binding;cellular_component;biological_process;NA
ENSDARG00000027078	cnppd1	0.20235	0.00844765	regulation of cyclin-dependent protein serine/threonine kinase activity;protein kinase binding;cellular_component
ENSDARG00000027088	ptgdsb	-2.53508	0	extracellular region;transporter activity;small molecule binding;transport;lipid metabolic process;retinoic acid binding
ENSDARG00000027109	zfr	-0.354089	9.27061e-06	nucleic acid binding;zinc ion binding
ENSDARG00000027112	ephb4b	-1.32208	1.63757e-55	ATP binding;transferase activity, transferring phosphorus-containing groups;protein phosphorylation;protein kinase activity;protein tyrosine kinase activity;ephrin receptor signaling pathway;protein binding;integral to membrane;membrane;transmembrane receptor protein tyrosine kinase signaling pathway;ephrin receptor activity;integral to plasma membrane;nucleotide binding;kinase activity;transfera…
ENSDARG00000027140	nup160	-2.26017	2.79802e-42	NA
ENSDARG00000027141	ube2l3b	-0.690674	1.00337e-19	acid-amino acid ligase activity;protein binding;ligase activity
ENSDARG00000027143	aptx	-1.06994	5.11196e-10	catalytic activity;metal ion binding;protein binding
ENSDARG00000027154	tpd52l2a	-0.498508	6.27292e-08	cellular_component;molecular_function;biological_process;NA
ENSDARG00000027182	rnf25	-0.464143	0.00277641	zinc ion binding;metal ion binding;protein binding
ENSDARG00000027183	namptb	0.717457	2.81343e-52	NAD biosynthetic process;nicotinate-nucleotide diphosphorylase (carboxylating) activity
ENSDARG00000027187	kat8	-1.6173	1.02786e-32	nucleus;regulation of transcription, DNA-dependent;transferase activity, transferring acyl groups other than amino-acyl groups;transferase activity
ENSDARG00000027279	numb	-1.76882	5.32047e-62	cytoplasm;plasma membrane;protein binding;basolateral plasma membrane;primitive erythrocyte differentiation;NA
ENSDARG00000027357	cd2bp2	-1.02489	5.83085e-25	NA;biological_process;protein binding
ENSDARG00000027397	vangl2	-3.76671	6.60296e-132	notochord development;canonical Wnt receptor signaling pathway;integral to membrane;Wnt receptor signaling pathway;membrane;cell differentiation;multicellular organismal development;plasma membrane;cell morphogenesis;nervous system development;establishment of mitotic spindle orientation;regulation of Wnt receptor signaling pathway;neuron migration;convergent extension involved in gastrulation;ce…
ENSDARG00000027403	zgpat	-2.02423	8.20518e-25	DNA binding;sequence-specific DNA binding transcription factor activity;nucleus;regulation of transcription, DNA-dependent;sequence-specific DNA binding;nucleic acid binding;transcription, DNA-dependent;metal ion binding;negative regulation of transcription, DNA-dependent;negative regulation of epidermal growth factor-activated receptor activity
ENSDARG00000027428	rpp30	-2.24639	7.09151e-22	catalytic activity;structural constituent of ribosome;translation;ribosome;tRNA processing;ribonuclease activity
ENSDARG00000027465	rmnd1	-1.64325	1.40639e-16	cellular_component;molecular_function;biological_process;NA
ENSDARG00000027491	uros	-0.957183	8.27003e-06	tetrapyrrole biosynthetic process;uroporphyrinogen-III synthase activity
ENSDARG00000027552	mapk1	-3.00256	2.29605e-50	ATP binding;transferase activity, transferring phosphorus-containing groups;protein phosphorylation;protein kinase activity;protein tyrosine kinase activity;nucleotide binding;protein serine/threonine kinase activity;MAP kinase activity;kinase activity;transferase activity;phosphorylation;gastrulation
ENSDARG00000027572	as3mt	-1.23102	6.32258e-08	metabolic process;methyltransferase activity;cellular protein modification process;protein-L-isoaspartate (D-aspartate) O-methyltransferase activity;cytosol;arsenite methyltransferase activity
ENSDARG00000027589	fzd7b	-0.500122	2.82153e-12	canonical Wnt receptor signaling pathway;integral to membrane;Wnt-activated receptor activity;cell surface receptor signaling pathway;Wnt receptor signaling pathway;membrane;G-protein coupled receptor signaling pathway;G-protein coupled receptor activity;multicellular organismal development;signal transducer activity;cytoplasm;signal transduction;transmembrane signaling receptor activity;PDZ doma…
ENSDARG00000027595	selt1b	-0.35582	6.78416e-05	cell redox homeostasis;selenium binding
ENSDARG00000027649	cpsf3	-0.956949	9.87511e-13	hydrolase activity
ENSDARG00000027734	srsf5b	-0.698059	2.38452e-19	nucleic acid binding;nucleotide binding;cellular_component;biological_process
ENSDARG00000027738	si:ch211-13c6.2	-0.582902	1.60497e-11	microtubule motor activity;kinesin complex;microtubule-based movement;NA
ENSDARG00000027744	gadd45ba	0.223526	2.71634e-22	nucleus;response to stress;regulation of cell cycle;somitogenesis;response to methylmercury;response to cadmium ion;NA
ENSDARG00000027749	hirip3	-1.45504	4.00879e-52	molecular_function;brain development
ENSDARG00000027777	tnfaip3	-0.702753	0.00116399	DNA binding;zinc ion binding
ENSDARG00000027813	nus1	-2.13552	6.89582e-95	integral to membrane;membrane;endoplasmic reticulum;protein glycosylation;endoplasmic reticulum membrane;transferase activity, transferring alkyl or aryl (other than methyl) groups;sprouting angiogenesis
ENSDARG00000027887	zfyve21	0.90688	2.05622e-10	metal ion binding;NA
ENSDARG00000027915	zc2hc1a	-2.16606	6.83119e-08	NA
ENSDARG00000027966	ap1s3b	-0.936731	3.85523e-07	vesicle-mediated transport;membrane coat;intracellular protein transport;transport;protein transport;protein transporter activity
ENSDARG00000027992	hao2	-0.189275	0.000147623	oxidoreductase activity;oxidation-reduction process;catalytic activity;FMN binding;glutamate biosynthetic process;oxidoreductase activity, acting on the CH-NH2 group of donors;glutamate synthase activity
ENSDARG00000028017	tp53inp1	-0.188447	8.16297e-05	cellular_component;molecular_function;biological_process
ENSDARG00000028058	traf6	-1.14221	0.000408765	regulation of transcription, DNA-dependent;sequence-specific DNA binding;signal transducer activity;cytoplasm;signal transduction;regulation of apoptotic process;zinc ion binding;ubiquitin-protein ligase activity;positive regulation of transcription, DNA-dependent;ligase activity;metal ion binding;protein ubiquitination;protein autoubiquitination;activation of NF-kappaB-inducing kinase activity;p…
ENSDARG00000028067	bnip3lb	0.547353	0.00127877	integral to membrane;mitochondrial envelope;positive regulation of apoptotic process;heart looping;negative regulation of heart contraction
ENSDARG00000028071	bmp1a	0.382419	1.74229e-28	calcium ion binding;zinc ion binding;proteolysis;metal ion binding;metalloendopeptidase activity;metallopeptidase activity;hydrolase activity;ossification;peptidase activity;protein binding;dorsal/ventral pattern formation;fin development;determination of ventral identity
ENSDARG00000028086	zbtb2b	-1.4339	1.47189e-23	nucleus;nucleic acid binding;metal ion binding;protein binding
ENSDARG00000028087	aldh2.2	-0.961267	4.89276e-166	oxidation-reduction process;metabolic process;oxidoreductase activity;oxidoreductase activity, acting on the aldehyde or oxo group of donors, NAD or NADP as acceptor;regulation of cellular response to drug
ENSDARG00000028088	galk1	-0.610691	0.000529372	ATP binding;metabolic process;cytoplasm;nucleotide binding;kinase activity;transferase activity;phosphotransferase activity, alcohol group as acceptor;phosphorylation;carbohydrate phosphorylation;galactokinase activity;galactose metabolic process
ENSDARG00000028106	glrx	-0.921408	4.18365e-11	electron carrier activity;cell redox homeostasis;protein disulfide oxidoreductase activity;transferase activity;cellular_component
ENSDARG00000028131	hccsa	-2.24483	5.49309e-17	mitochondrion;holocytochrome-c synthase activity
ENSDARG00000028163	prg4b	1.94716	0	immune response;scavenger receptor activity;polysaccharide binding;metal ion binding
ENSDARG00000028192	cradd	1.29667	6.33653e-05	intracellular;signal transduction;regulation of apoptotic process;protein binding
ENSDARG00000028252	ube2d2l	-1.75235	4.41958e-125	ligase activity;acid-amino acid ligase activity;cellular_component
ENSDARG00000028295	mkrn4	-6.15459	8.93591e-261	zinc ion binding;metal ion binding;protein binding
ENSDARG00000028321	synj2bp	-1.66768	3.32789e-31	biological_process;protein binding
ENSDARG00000028323	mybbp1a	-1.57091	9.61427e-111	DNA binding;transcription, DNA-dependent;DNA-directed DNA polymerase activity;binding
ENSDARG00000028327	gmfb	-1.04678	2.87394e-07	intracellular;actin binding;biological_process
ENSDARG00000028367	sult2st3	0.696102	7.16788e-22	transferase activity;sulfotransferase activity
ENSDARG00000028386	htatip2	0.759081	0.00107932	NA;oxidation-reduction process;NAD binding;oxidoreductase activity, acting on the aldehyde or oxo group of donors, NAD or NADP as acceptor
ENSDARG00000028396	fkbp5	1.69079	0	protein folding;membrane;peptidyl-prolyl cis-trans isomerase activity;protein binding;protein peptidyl-prolyl isomerization;FK506 binding;peptidyl-proline modification
ENSDARG00000028435	aamdc	-0.686535	0.000248956	cytoplasm;negative regulation of apoptotic process;positive regulation of transcription from RNA polymerase II promoter;molecular_function;NA
ENSDARG00000028448	edem2	-0.51951	0.00433521	calcium ion binding;membrane;mannosyl-oligosaccharide 1,2-alpha-mannosidase activity
ENSDARG00000028476	rnf170	-0.462162	0.00691834	zinc ion binding;metal ion binding;protein binding
ENSDARG00000028478	si:ch211-173n18.3	0.604471	2.35487e-66	metabolic process;methyltransferase activity
ENSDARG00000028523	inip	-1.54215	4.66933e-08	nucleus;DNA repair;response to ionizing radiation;response to DNA damage stimulus;molecular_function;SOSS complex
ENSDARG00000028533	macf1	1.41948	1.29717e-05	calcium ion binding;cell cycle arrest;protein binding;NA;cytoskeleton
ENSDARG00000028539	morc2	-1.08219	2.16445e-18	ATP binding;zinc ion binding;cellular_component
ENSDARG00000028542	si:ch211-114c12.2	-0.597364	9.25843e-17	NA
ENSDARG00000028546	ndufs1	-0.375791	4.39328e-11	oxidation-reduction process;membrane;oxidoreductase activity;iron-sulfur cluster binding;NADH dehydrogenase (ubiquinone) activity;oxidoreductase activity, acting on NAD(P)H;ATP synthesis coupled electron transport;electron carrier activity;mitochondrial respiratory chain complex I;cellular respiration
ENSDARG00000028559	march5l	-0.517489	1.72304e-05	integral to membrane;membrane;zinc ion binding;mitochondrion;ubiquitin-protein ligase activity;ligase activity;metal ion binding;endoplasmic reticulum;mitochondrial outer membrane;protein autoubiquitination;regulation of mitochondrial fission;negative regulation of cell aging
ENSDARG00000028614	mospd1	-0.606162	0.000161642	structural molecule activity;biological_process
ENSDARG00000028618		1.29591	5.16322e-18	structural molecule activity;intermediate filament;biological_process
ENSDARG00000028663	tek	-2.50923	1.11215e-09	ATP binding;protein phosphorylation;transmembrane receptor protein tyrosine kinase activity;transmembrane receptor protein tyrosine kinase signaling pathway;integral to plasma membrane;protein binding;transferase activity, transferring phosphorus-containing groups;protein kinase activity;protein tyrosine kinase activity
ENSDARG00000028699	crkl	-2.33153	1.04394e-56	cellular_component;protein binding;myoblast fusion
ENSDARG00000028715	fam188a	-2.86669	1.34348e-18	nucleus;calcium ion binding;apoptotic process
ENSDARG00000028771	MAPRE2	-1.11819	7.30824e-07	microtubule binding;protein binding;biological_process
ENSDARG00000028804	ankrd9	-3.08596	1.30107e-56	cellular_component;molecular_function;biological_process
ENSDARG00000028816	tmed3	-0.612241	4.17343e-05	integral to membrane;membrane;transport
ENSDARG00000028842	trim24	-2.12711	2.59384e-30	intracellular;zinc ion binding;metal ion binding;protein binding
ENSDARG00000028848	lsm12a	-2.20111	1.73952e-14	cellular_component;molecular_function;biological_process
ENSDARG00000028894	mrgbp	-1.58372	9.76661e-08	nucleus;regulation of transcription, DNA-dependent;H4/H2A histone acetyltransferase complex
ENSDARG00000028896	ppap2c	-1.25358	3.45982e-12	membrane;catalytic activity
ENSDARG00000028937	taf1b	-1.7298	2.99606e-10	NA;DNA binding;nucleus;regulation of transcription, DNA-dependent;transcription, DNA-dependent;metal ion binding;nucleolus;RNA polymerase I transcriptional preinitiation complex assembly at the promoter for the nuclear large rRNA transcript;regulation of transcription from RNA polymerase I promoter;RNA polymerase I CORE element sequence-specific DNA binding;RNA polymerase I CORE element sequence-…
ENSDARG00000028957	maff	-1.62693	5.82155e-32	DNA binding;sequence-specific DNA binding transcription factor activity;nucleus;regulation of transcription, DNA-dependent;sequence-specific DNA binding;transcription factor complex;positive regulation of transcription, DNA-dependent;protein heterodimerization activity
ENSDARG00000028971	cpsf2	-0.785466	1.63046e-08	NA;hydrolase activity;mRNA cleavage;mRNA polyadenylation;mRNA cleavage and polyadenylation specificity factor complex
ENSDARG00000029018	cdkn1ba	-0.75719	3.70939e-08	nucleus;cyclin-dependent protein serine/threonine kinase inhibitor activity;cell cycle arrest
ENSDARG00000029043	nupl2	-1.23858	2.94434e-11	nucleus;membrane;transport;metal ion binding;protein transport;nuclear pore;mRNA transport;nuclear membrane
ENSDARG00000029058	rbb4	-4.27879	1.16002e-107	protein binding
ENSDARG00000029063	clpxa	0.381929	9.92317e-07	regulation of transcription, DNA-dependent;ATP binding;nucleotide binding;nucleoside-triphosphatase activity;ATPase activity;transcription factor binding
ENSDARG00000029071	creld2	-1.56624	1.952e-24	extracellular region;calcium ion binding;endoplasmic reticulum;protein binding
ENSDARG00000029072	klf6a	-2.84001	2.74904e-67	metal ion binding;nucleic acid binding;pancreas development;liver development;digestive tract development;optic nerve formation;enhancer sequence-specific DNA binding;organ growth
ENSDARG00000029075	pfkfb4l	-0.996692	2.82806e-18	ATP binding;metabolic process;catalytic activity;kinase activity;fructose-2,6-bisphosphate 2-phosphatase activity;fructose metabolic process;transferase activity;phosphorylation;fructose 2,6-bisphosphate metabolic process;6-phosphofructo-2-kinase activity
ENSDARG00000029100	chchd1	-2.02277	2.84134e-30	cellular_component;molecular_function;biological_process
ENSDARG00000029114	LMTK3	-2.43533	1.20507e-45	ATP binding;transferase activity, transferring phosphorus-containing groups;protein phosphorylation;protein kinase activity;protein tyrosine kinase activity;nucleotide binding;kinase activity;transferase activity;phosphorylation
ENSDARG00000029133	tubgcp3	-2.30869	1.52246e-21	cytoskeleton;microtubule cytoskeleton organization;microtubule nucleation;spindle pole;microtubule organizing center
ENSDARG00000029157	med23	-0.904055	1.98895e-08	NA;nucleus;regulation of transcription, DNA-dependent;transcription, DNA-dependent
ENSDARG00000029215	ube2z	-1.80236	1.61206e-23	nucleus;ATP binding;cytoplasm;ubiquitin-protein ligase activity;apoptotic process;ligase activity;nucleotide binding;acid-amino acid ligase activity
ENSDARG00000029218	slc25a12	-4.04681	1.716e-131	NA;calcium ion binding;integral to membrane;membrane;transmembrane transport;transport
ENSDARG00000029230	pnp4b	0.592348	0	catalytic activity;nucleoside metabolic process;nucleobase-containing compound metabolic process;transferase activity;transferase activity, transferring glycosyl groups;purine-nucleoside phosphorylase activity;cellular_component
ENSDARG00000029232	CABZ01041769.1	-0.410336	0.00405298	GTP binding
ENSDARG00000029248	fubp1	-1.70329	9.66028e-47	RNA binding;cellular_component;biological_process
ENSDARG00000029252	ssb	-2.19031	2.31811e-83	nucleus;nucleic acid binding;RNA binding;RNA processing;nucleotide binding;ribonucleoprotein complex
ENSDARG00000029259	zgc:136493	-0.633528	0.000563778	oxidation-reduction process;metabolic process;oxidoreductase activity, acting on the CH-OH group of donors, NAD or NADP as acceptor;NAD binding;cofactor binding;pentose-phosphate shunt;phosphogluconate dehydrogenase (decarboxylating) activity;cellular_component
ENSDARG00000029308	prr15lb	0.766638	3.81832e-07	NA
ENSDARG00000029353	serpine2	-2.52145	7.71384e-107	extracellular space
ENSDARG00000029358	e2f4	-2.23361	1.63422e-24	DNA binding;sequence-specific DNA binding transcription factor activity;nucleus;regulation of transcription, DNA-dependent;transcription factor complex;transcription, DNA-dependent;mitotic cell cycle
ENSDARG00000029394	ilf3b	-1.12503	4.77661e-48	NA
ENSDARG00000029406	h2afx	-2.70845	4.2137e-30	DNA binding;nucleus;sequence-specific DNA binding;intracellular;nucleosome assembly;DNA repair;DNA recombination;protein heterodimerization activity;nucleosome;chromosome;cell cycle;response to DNA damage stimulus;meiosis
ENSDARG00000029415	mtx2	-0.721371	5.13069e-09	NA
ENSDARG00000029419	hn1b	-1.27029	4.73641e-17	NA
ENSDARG00000029445	EIF1B	-2.08904	2.23963e-94	translation initiation factor activity;translational initiation;cellular_component
ENSDARG00000029446	bcmo1l	0.36609	0.00155411	cellular_component;molecular_function;biological_process
ENSDARG00000029472	mllt4	0.311728	3.85031e-07	signal transduction;protein binding
ENSDARG00000029476	ldlr	1.86551	0	calcium ion binding;protein binding;integral to membrane;membrane
ENSDARG00000029493	f9b	0.417067	1.35641e-49	extracellular region;calcium ion binding;catalytic activity;proteolysis;serine-type endopeptidase activity;hydrolase activity;peptidase activity;blood coagulation;serine-type peptidase activity;protein binding
ENSDARG00000029497	tfcp2l1	1.51779	3.34725e-45	cellular_component;molecular_function;biological_process;NA
ENSDARG00000029501	gsk3aa	-1.65858	3.4315e-10	ATP binding;transferase activity, transferring phosphorus-containing groups;protein phosphorylation;protein kinase activity;protein tyrosine kinase activity;nucleotide binding;protein serine/threonine kinase activity;cellular_component
ENSDARG00000029510	timm17a	-0.801178	7.64614e-29	integral to membrane;intracellular protein transport;membrane;mitochondrial inner membrane presequence translocase complex;P-P-bond-hydrolysis-driven protein transmembrane transporter activity
ENSDARG00000029524	impdh1b	-0.676363	3.41332e-09	NA;nucleus;oxidation-reduction process;cytoplasm;catalytic activity;oxidoreductase activity;metal ion binding;purine nucleotide biosynthetic process;adenyl nucleotide binding;IMP dehydrogenase activity;GMP biosynthetic process;nitronate monooxygenase activity
ENSDARG00000029556	kansl3	-1.79003	1.21387e-44	nucleus;histone H4-K16 acetylation;histone acetyltransferase complex;chromatin modification;histone H4-K5 acetylation;histone H4-K8 acetylation;histone acetyltransferase activity (H4-K8 specific);histone acetyltransferase activity (H4-K5 specific);histone acetyltransferase activity (H4-K16 specific)
ENSDARG00000029581	tbc1d7	-1.13771	7.44513e-07	negative regulation of TOR signaling cascade;GTPase activator activity;regulation of Rab GTPase activity;Rab GTPase activator activity;cytoplasmic membrane-bounded vesicle;activation of Rho GTPase activity;cytoplasmic vesicle;response to growth factor stimulus
ENSDARG00000029587	MSRA	-0.75346	1.85454e-15	oxidation-reduction process;peptide-methionine (S)-S-oxide reductase activity
ENSDARG00000029596	trim55a	-1.39014	0.00013259	intracellular;zinc ion binding;metal ion binding;protein binding
ENSDARG00000029600	wdr32	-1.44707	2.71414e-09	protein ubiquitination;molecular_function;protein binding;Cul4-RING ubiquitin ligase complex
ENSDARG00000029612	gpkow	-0.795116	0.00114251	nucleic acid binding
ENSDARG00000029639	tomm70a	-1.5506	2.0649e-183	protein binding
ENSDARG00000029671	XPR1 (1 of 2)	1.26014	5.04448e-24	integral to membrane
ENSDARG00000029724	pqbp1	-1.84373	2.51247e-19	protein binding
ENSDARG00000029751	wbp1lb	0.462637	2.27279e-06	cellular_component;molecular_function;biological_process
ENSDARG00000029766	nr1i2	1.41317	2.2889e-24	DNA binding;sequence-specific DNA binding transcription factor activity;steroid hormone receptor activity;nucleus;regulation of transcription, DNA-dependent;sequence-specific DNA binding;zinc ion binding;transcription, DNA-dependent;metal ion binding;steroid hormone mediated signaling pathway;ligand-activated sequence-specific DNA binding RNA polymerase II transcription factor activity;regulation…
ENSDARG00000029783	dedd	-1.76092	2.96683e-18	regulation of apoptotic process;cellular_component;protein binding;NA
ENSDARG00000029818	srsf5a	-1.06294	2.78057e-172	nucleic acid binding;nucleotide binding;cellular_component;biological_process
ENSDARG00000029822	cel.2	-0.446161	3.69869e-09	metabolic process;extracellular space;cholinesterase activity;hydrolase activity;cytosol;acylglycerol lipase activity;cellular_component
ENSDARG00000029848	FBXO15 (2 of 2)	6.88418	0	cellular_component;molecular_function;biological_process;protein binding
ENSDARG00000029874	khk	-0.476403	1.72494e-11	kinase activity;transferase activity;phosphorylation;NA
ENSDARG00000029885	zgc:63637	-0.583356	0.00256747	nucleus;intracellular protein transport;membrane;intracellular;cytoplasm;signal transduction;GTPase activity;GTP binding;small GTPase mediated signal transduction;nucleotide binding;GTP catabolic process;protein transport;nucleocytoplasmic transport
ENSDARG00000029905	phyhd1	-0.142383	1.89689e-06	NA;oxidation-reduction process;oxidoreductase activity;metal ion binding;cellular_component;dioxygenase activity
ENSDARG00000029911	casc3	-1.71624	5.18828e-76	nucleus;RNA binding;cytoplasm;transport;mRNA processing;RNA splicing;nuclear-transcribed mRNA catabolic process, nonsense-mediated decay;nuclear speck;mRNA transport;perinuclear region of cytoplasm;regulation of translation
ENSDARG00000029955	glb1l	-0.859778	8.29903e-16	metabolic process;carbohydrate metabolic process;hydrolase activity, hydrolyzing O-glycosyl compounds;hydrolase activity;beta-galactosidase activity;hydrolase activity, acting on glycosyl bonds;beta-galactosidase complex
ENSDARG00000029982	TM6SF2 (2 of 2)	-2.79401	4.46584e-177	cellular_component;molecular_function;biological_process
ENSDARG00000030012	lrrfip1a	-1.64549	2.78988e-72	NA
ENSDARG00000030020	agfg1a	-0.945008	1.28299e-37	RNA binding;zinc ion binding;RNA processing;metal ion binding;ARF GTPase activator activity;ribonuclease III activity;regulation of ARF GTPase activity
ENSDARG00000030022	nup188	-4.95799	1.08005e-234	NA
ENSDARG00000030087	NFKBIB	-1.29936	8.00796e-32	protein binding
ENSDARG00000030092	tram2	-1.97251	7.84116e-44	NA;integral to membrane;membrane
ENSDARG00000030108	sec22ba	-0.95133	9.90017e-11	integral to membrane;vesicle-mediated transport;transport;NA
ENSDARG00000030116	si:dkey-11e23.5	0.389138	0.000375355	NA;cellular_component;molecular_function;biological_process
ENSDARG00000030139	sdhdb	-1.01425	1.90201e-16	integral to membrane;heme binding;oxidation-reduction process;membrane;mitochondrion;transport;metal ion binding;tricarboxylic acid cycle;mitochondrial inner membrane;mitochondrial envelope;ubiquinone binding;mitochondrial respiratory chain complex II
ENSDARG00000030153	gnptab	-1.92243	7.24156e-24	nucleus;calcium ion binding;integral to membrane;membrane;cell differentiation;transferase activity, transferring phosphorus-containing groups;metal ion binding;transferase activity;Golgi apparatus;transcription factor binding;Golgi membrane;embryonic cranial skeleton morphogenesis;embryonic viscerocranium morphogenesis;chondrocyte development;UDP-N-acetylglucosamine-lysosomal-enzyme N-acetylgluc…
ENSDARG00000030166	hyi	-0.312802	0.000576022	NA
ENSDARG00000030177	uchl3	-0.357543	0.00399083	Notch signaling pathway;intracellular;ubiquitin-dependent protein catabolic process;ubiquitin thiolesterase activity
ENSDARG00000030224	ppp2ca	-3.33029	2.31096e-77	hydrolase activity;phosphoprotein phosphatase activity
ENSDARG00000030236	tmem30aa	2.04189	6.45652e-25	integral to membrane;membrane;molecular_function;biological_process
ENSDARG00000030237	pgrmc2	-0.382754	2.29348e-05	heme binding;cellular_component;biological_process
ENSDARG00000030241	vbp1	-0.477721	1.48268e-05	NA;protein folding;unfolded protein binding;prefoldin complex
ENSDARG00000030251	klhl36	-1.80256	6.20852e-06	protein binding
ENSDARG00000030254	cbln9	-0.398409	1.80644e-23	cellular_component;molecular_function;biological_process;protein binding
ENSDARG00000030267	gtf3aa	-2.80323	7.70906e-90	nucleic acid binding;metal ion binding
ENSDARG00000030335	zc3h10	-1.00351	3.17041e-05	metal ion binding;cellular_component;biological_process
ENSDARG00000030340	guk1a	0.741628	0.00327352	purine nucleotide metabolic process;guanylate kinase activity;cellular_component;protein binding
ENSDARG00000030368	naa15b	-1.92981	4.74967e-87	protein binding
ENSDARG00000030441	ppa1b	-1.36277	6.17011e-47	cytoplasm;magnesium ion binding;phosphate-containing compound metabolic process;inorganic diphosphatase activity
ENSDARG00000030465	TMEM263	-1.13263	4.04715e-09	integral to membrane;membrane;molecular_function;biological_process
ENSDARG00000030490	sptb	-0.739357	7.3503e-16	actin binding;spectrin;phospholipid binding;structural constituent of cytoskeleton;protein binding;embryonic hemopoiesis;erythrocyte development
ENSDARG00000030494	hfe2	-1.00502	1.5442e-16	notochord development;somite development;anchored to plasma membrane;NA
ENSDARG00000030498	il6st	-0.61826	4.49165e-93	protein binding
ENSDARG00000030530	slc22a2	0.602476	1.92269e-37	integral to membrane;transporter activity;membrane;transmembrane transport;transport;transmembrane transporter activity;ion transmembrane transport;ion transmembrane transporter activity
ENSDARG00000030547	rnd1	-0.401438	8.92909e-05	membrane;intracellular;signal transduction;GTPase activity;GTP binding;small GTPase mediated signal transduction;nucleotide binding;GTP catabolic process;protein transport
ENSDARG00000030560	helz	-0.804475	3.53398e-24	DNA binding;sequence-specific DNA binding transcription factor activity;nucleus;regulation of transcription, DNA-dependent;ATP binding;metal ion binding;hydrolase activity
ENSDARG00000030641	LETMD1	-3.86269	4.19581e-36	NA;cellular_component;molecular_function;biological_process
ENSDARG00000030743	sptlc3	0.574024	1.12721e-09	NA;catalytic activity;pyridoxal phosphate binding;biosynthetic process;cellular amino acid metabolic process;lyase activity
ENSDARG00000030752	syngr2b	-0.504117	2.00464e-09	integral to membrane;membrane;molecular_function;biological_process
ENSDARG00000030765	hadh	0.748442	4.26582e-89	oxidation-reduction process;oxidoreductase activity;flavin adenine dinucleotide binding;oxidoreductase activity, acting on the CH-OH group of donors, NAD or NADP as acceptor;NAD+ binding;pentose-phosphate shunt;coenzyme binding;3-hydroxyacyl-CoA dehydrogenase activity;fatty acid metabolic process;phosphogluconate dehydrogenase (decarboxylating) activity
ENSDARG00000030789	ddx18	-1.33689	1.40766e-107	nucleic acid binding;RNA binding;ATP binding;nucleotide binding;helicase activity;ATP-dependent helicase activity;hydrolase activity;hemopoiesis;myeloid cell differentiation
ENSDARG00000030805	znhit2	-2.74708	4.74815e-12	cellular_component;molecular_function;biological_process
ENSDARG00000030830	cmtr1	-0.650155	0.00018173	nucleic acid binding;methyltransferase activity;methylation;protein binding
ENSDARG00000030844	klf11a	-0.700538	1.49601e-05	nucleic acid binding;metal ion binding
ENSDARG00000030872	cetp	1.58948	0	lipid binding;high-density lipoprotein particle;cholesterol transporter activity;reverse cholesterol transport
ENSDARG00000030887	phf23a	-3.20591	9.67589e-53	zinc ion binding;metal ion binding;cellular_component;protein binding
ENSDARG00000030897	psmg3	-2.04647	2.88591e-15	proteasome complex;molecular_function;biological_process
ENSDARG00000030913	cluha	-1.63957	1.25064e-37	NA
ENSDARG00000030914	tmem120a	0.966172	1.57531e-07	integral to membrane;membrane;molecular_function;biological_process
ENSDARG00000030972	dnaja1	-1.01742	1.50695e-08	protein folding;ATP binding;response to heat;metal ion binding;unfolded protein binding;heat shock protein binding
ENSDARG00000031020	pip5k2	-1.09245	7.09322e-21	phosphatidylinositol phosphate kinase activity;phosphatidylinositol metabolic process
ENSDARG00000031044	lipg	-2.50846	0	extracellular region;catalytic activity;lipid metabolic process;hydrolase activity;lipoprotein lipase activity;protein binding;NA
ENSDARG00000031046	nr1h5	1.81137	2.25383e-166	DNA binding;sequence-specific DNA binding transcription factor activity;steroid hormone receptor activity;nucleus;regulation of transcription, DNA-dependent;sequence-specific DNA binding;zinc ion binding;transcription, DNA-dependent;metal ion binding;steroid hormone mediated signaling pathway
ENSDARG00000031048	gspt1	-1.36052	9.71713e-18	GTPase activity;GTP binding;nucleotide binding;cellular_component
ENSDARG00000031049	igsf21a	-1.07066	2.54273e-08	protein binding;NA;cellular_component;molecular_function;biological_process
ENSDARG00000031098	timm50	-2.56417	4.61856e-86	protein binding
ENSDARG00000031100	ivns1abpa	-1.3871	4.71826e-207	NA;nucleus;cytoplasm;cytoskeleton;protein binding
ENSDARG00000031119	baiap2l1b	-0.882063	5.8687e-16	signal transduction;SH3 domain binding;filopodium assembly;cytoskeletal adaptor activity;protein binding
ENSDARG00000031150	gba3	-1.921	2.53383e-64	metabolic process;carbohydrate metabolic process;hydrolase activity, hydrolyzing O-glycosyl compounds;hydrolase activity;hydrolase activity, acting on glycosyl bonds
ENSDARG00000031153	mrps15	-1.15041	1.4026e-34	intracellular;mitochondrion;structural constituent of ribosome;translation;ribosome;ribonucleoprotein complex
ENSDARG00000031164	tuba8l2	-1.76613	0	cytoplasm;GTPase activity;GTP binding;nucleotide binding;GTP catabolic process;cytoskeleton;protein polymerization;microtubule;microtubule-based process;protein complex;structural constituent of cytoskeleton
ENSDARG00000031200	ppp2r5cb	-0.768443	4.77402e-18	signal transduction;protein phosphatase type 2A regulator activity;protein phosphatase type 2A complex;binding
ENSDARG00000031202	alg11	1.23882	4.57185e-12	NA;biosynthetic process
ENSDARG00000031203	commd1	-0.687956	0.00139067	NA
ENSDARG00000031216	ssu72	-0.797632	7.42963e-23	nucleus;cytoplasm;mRNA processing;hydrolase activity;phosphoprotein phosphatase activity
ENSDARG00000031261	sap30bp	-1.40237	6.33091e-16	regulation of transcription, DNA-dependent;molecular_function
ENSDARG00000031293	dnajc9	-2.05462	1.1692e-28	NA;cellular_component
ENSDARG00000031302	smap1	-0.897957	3.39242e-08	zinc ion binding;ARF GTPase activator activity;regulation of ARF GTPase activity;metal ion binding
ENSDARG00000031317	ppdpfb	0.76734	0	cell differentiation;multicellular organismal development
ENSDARG00000031325	tmed1a	-2.30339	5.45807e-33	integral to membrane;membrane;transport
ENSDARG00000031388	dctn2	-0.348359	0.00341238	NA
ENSDARG00000031422	igfbp2b	-0.139101	0.00665584	extracellular region;insulin-like growth factor binding;regulation of cell growth
ENSDARG00000031435	zgc:56493	-0.774237	3.29829e-23	oxidation-reduction process;oxidoreductase activity;cell redox homeostasis;antioxidant activity;glycerol ether metabolic process;spliceosomal complex;protein disulfide oxidoreductase activity;mitosis;cellular_component
ENSDARG00000031439	glrx3	-0.650855	4.25959e-12	electron carrier activity;cell redox homeostasis;spliceosomal complex;protein disulfide oxidoreductase activity;mitosis
ENSDARG00000031475	mpp1	0.531608	2.82018e-07	protein binding
ENSDARG00000031495	seta	-0.566526	5.00117e-21	nucleus;nucleosome assembly
ENSDARG00000031511	psmb2	-0.59118	1.92017e-11	nucleus;cytoplasm;proteolysis;proteolysis involved in cellular protein catabolic process;threonine-type endopeptidase activity;proteasome core complex;endopeptidase activity;hydrolase activity;peptidase activity;proteasome complex
ENSDARG00000031533	ap5m1	1.24012	9.21735e-05	vesicle-mediated transport;intracellular protein transport;clathrin adaptor complex;protein binding
ENSDARG00000031565	ftr67	3.38135	4.6239e-36	intracellular;zinc ion binding;metal ion binding;protein binding
ENSDARG00000031616	g6pca.1	2.61977	0	membrane;catalytic activity;glucose-6-phosphatase activity
ENSDARG00000031709	MLLT1 (1 of 2)	-0.944052	3.65507e-27	nucleus;regulation of transcription, DNA-dependent
ENSDARG00000031756	mef2aa	-0.752677	1.48792e-09	myofibril assembly;DNA binding;nucleus;regulation of transcription, DNA-dependent;protein dimerization activity;transcription, DNA-dependent;transcription regulatory region sequence-specific DNA binding;positive regulation of transcription from RNA polymerase II promoter;heart development;somitogenesis;positive regulation of gene expression
ENSDARG00000031774	pus7	-2.56801	2.63417e-85	nucleic acid binding;RNA binding;RNA modification;pseudouridine synthesis;pseudouridine synthase activity;NA
ENSDARG00000031776	zgc:92066	2.04323	0	ferric iron binding;cellular iron ion homeostasis;iron ion transport;metal ion binding;cellular_component
ENSDARG00000031795	abcf1	-1.21477	2.96764e-100	ATP binding;nucleotide binding;nucleoside-triphosphatase activity;ATPase activity;NA
ENSDARG00000031819	eif4ebp2	0.771371	8.11791e-17	translation;translation initiation factor activity;translational initiation;eukaryotic initiation factor 4E binding;negative regulation of translational initiation
ENSDARG00000031836	VPS37C	-1.15671	0.00751213	cellular_component;molecular_function;biological_process
ENSDARG00000031845	mboat2a	1.7729	0.00265507	integral to membrane;membrane
ENSDARG00000031855	mst1	0.240238	1.9714e-42	catalytic activity;proteolysis;serine-type endopeptidase activity;bone mineralization
ENSDARG00000031885	psmb11	-1.2126	1.31938e-10	nucleus;cytoplasm;proteolysis;proteolysis involved in cellular protein catabolic process;threonine-type endopeptidase activity;proteasome core complex;endopeptidase activity;hydrolase activity;peptidase activity;proteasome complex
ENSDARG00000031907	ptbp1b	-1.07183	0.000168144	nucleus;nucleic acid binding;RNA binding;nucleotide binding;mRNA processing;NA
ENSDARG00000031971	kdelc1	-1.64471	6.97416e-12	protein binding
ENSDARG00000032013	pafah1b1a	-1.27446	4.84673e-38	cell differentiation;multicellular organismal development;cytoplasm;transport;cytoskeleton;cell cycle;microtubule;microtubule associated complex;mitosis;cell division;nervous system development;dynein binding;microtubule organizing center;establishment of mitotic spindle orientation;protein binding;brain morphogenesis;cellular component movement
ENSDARG00000032072	cdk16	-2.7077	3.78548e-31	ATP binding;transferase activity, transferring phosphorus-containing groups;protein phosphorylation;protein kinase activity;protein tyrosine kinase activity;nucleotide binding;protein serine/threonine kinase activity;kinase activity;transferase activity;phosphorylation
ENSDARG00000032098	c8g	-0.306185	3.95586e-22	extracellular region;small molecule binding
ENSDARG00000032103	mapk6	-1.89858	3.60241e-106	ATP binding;transferase activity, transferring phosphorus-containing groups;protein phosphorylation;protein kinase activity;protein tyrosine kinase activity;nucleotide binding;protein serine/threonine kinase activity;MAP kinase activity;kinase activity;transferase activity;phosphorylation
ENSDARG00000032114	slain2	-2.81309	1.60922e-39	NA
ENSDARG00000032129	gtf2f1	-1.82855	4.19924e-26	DNA binding;nucleus;catalytic activity;positive regulation of transcription, DNA-dependent;transcription initiation from RNA polymerase II promoter
ENSDARG00000032155	ppm1aa	-1.45265	1.55304e-17	catalytic activity;metal ion binding;protein dephosphorylation;magnesium ion binding;hydrolase activity;phosphoprotein phosphatase activity;protein serine/threonine phosphatase activity;manganese ion binding
ENSDARG00000032188	lrrc8a	-1.00769	1.22559e-07	protein binding
ENSDARG00000032200	rgn	-1.16227	9.0709e-150	nucleus;calcium ion binding;cytoplasm;zinc ion binding;metal ion binding;cellular calcium ion homeostasis;hydrolase activity;enzyme regulator activity;gluconolactonase activity;positive regulation of ATPase activity;regulation of calcium-mediated signaling;L-ascorbic acid biosynthetic process
ENSDARG00000032211	PITHD1	-1.53126	1.28005e-16	NA
ENSDARG00000032272	sat1b	0.997085	1.30016e-06	transferase activity;angiogenesis;N-acetyltransferase activity;diamine N-acetyltransferase activity
ENSDARG00000032319	mest	-0.479444	9.5657e-07	catalytic activity;NA
ENSDARG00000032324	epb41l5	-1.01466	3.28002e-22	cytoplasm;tight junction;cytoskeleton;cytoskeletal protein binding;extrinsic to membrane;protein complex;kidney development;embryonic retina morphogenesis in camera-type eye;positive regulation of Notch signaling pathway;embryonic eye morphogenesis;establishment or maintenance of apical/basal cell polarity;establishment or maintenance of epithelial cell apical/basal polarity;maintenance of epithe…
ENSDARG00000032327	usp36	-0.798482	1.52427e-44	proteolysis;cysteine-type peptidase activity;ubiquitin-dependent protein catabolic process;ubiquitin thiolesterase activity;hydrolase activity;peptidase activity
ENSDARG00000032373	rnf145b	0.672359	3.54281e-05	zinc ion binding;metal ion binding;protein binding;NA
ENSDARG00000032430	ppp2r1b	-1.49473	1.06944e-58	cellular_component;protein binding;binding
ENSDARG00000032431	mpv17	-1.51661	5.78298e-06	integral to membrane;membrane;mitochondrion;mitochondrial inner membrane;molecular_function
ENSDARG00000032459	med24	-2.17121	1.23897e-22	nucleus;regulation of transcription, DNA-dependent;cell differentiation;multicellular organismal development;transcription, DNA-dependent;nervous system development;enteric nervous system development;thymus development;retinal cone cell development
ENSDARG00000032505	LYAR	-2.36321	2.36487e-52	NA
ENSDARG00000032516	rrp36	-0.34617	0.0064107	nucleus;rRNA processing;ribosome biogenesis;nucleolus
ENSDARG00000032575	ywhaz	-1.9116	6.31958e-27	oxidation-reduction process;oxidoreductase activity;protein domain specific binding;monooxygenase activity;cellular_component
ENSDARG00000032584	thnsl2	-1.39731	2.46874e-22	NA
ENSDARG00000032606	sept8a	-0.555623	6.36712e-06	GTP binding;septin complex;cell cycle
ENSDARG00000032614	msi2b	-0.764721	0.00087199	nucleic acid binding;nucleotide binding;NA
ENSDARG00000032619	tob1a	-1.07746	2.71675e-152	canonical Wnt receptor signaling pathway;nucleus;Wnt receptor signaling pathway;cytoplasm;protein binding;dorsal/ventral pattern formation;BMP signaling pathway
ENSDARG00000032725	rps27a	0.368937	3.91045e-201	intracellular;structural constituent of ribosome;translation;ribosome;protein binding
ENSDARG00000032738	dusp7	-2.64536	2.36588e-64	dephosphorylation;MAP kinase tyrosine/serine/threonine phosphatase activity;protein dephosphorylation;protein tyrosine/serine/threonine phosphatase activity;protein tyrosine phosphatase activity;phosphatase activity;hydrolase activity;phosphoprotein phosphatase activity;cytosol;inactivation of MAPK activity
ENSDARG00000032750	farsa	-3.35456	5.85061826462002e-316	ATP binding;cytoplasm;ligase activity;nucleotide binding;aminoacyl-tRNA ligase activity;tRNA aminoacylation for protein translation;translation;phenylalanine-tRNA ligase activity;tRNA aminoacylation;tRNA binding;phenylalanyl-tRNA aminoacylation
ENSDARG00000032765	net1	-0.685066	2.81066e-08	Rho guanyl-nucleotide exchange factor activity;guanyl-nucleotide exchange factor activity;intracellular signal transduction;regulation of Rho protein signal transduction;NA
ENSDARG00000032769	slc38a9	1.41786	5.42627e-27	integral to membrane;membrane;transport;sodium ion transport;ion transport;amino acid transport
ENSDARG00000032780	pigf	1.87981	2.00288e-10	integral to membrane;GPI anchor biosynthetic process;endoplasmic reticulum membrane
ENSDARG00000032802	ktn1	-0.719643	5.1411e-48	NA;microtubule-based movement;protein transport;integral to endoplasmic reticulum membrane;kinesin binding
ENSDARG00000032816	tm7sf2	-3.73932	1.36919e-131	oxidation-reduction process;membrane;oxidoreductase activity, acting on the CH-CH group of donors, NAD or NADP as acceptor
ENSDARG00000032849	ndrg1a	-0.721107	2.80208745816623e-312	NA
ENSDARG00000032868	pde4ba	-2.01466	1.02425e-58	signal transduction;catalytic activity;3',5'-cyclic-nucleotide phosphodiesterase activity;metal ion binding;hydrolase activity;phosphoric diester hydrolase activity
ENSDARG00000032876	trit1	-1.3678	1.35146e-22	ATP binding;nucleotide binding;biosynthetic process;tRNA processing;transferase activity;dimethylallyltranstransferase activity
ENSDARG00000032919	chchd3	-0.381783	4.16195e-05	NA
ENSDARG00000032933	dtx2	-2.75019	1.0981e-21	zinc ion binding;metal ion binding;cellular_component;biological_process;protein binding
ENSDARG00000032985	mrpl27	-1.24175	7.88332e-11	intracellular;structural constituent of ribosome;translation;ribosome
ENSDARG00000032997	rnf185	-0.845233	3.19294e-09	integral to membrane;membrane;zinc ion binding;mitochondrion;ligase activity;metal ion binding;protein ubiquitination;mitochondrial outer membrane;autophagy;protein binding
ENSDARG00000033088	ubl3a	-0.564171	1.01474e-09	molecular_function;protein binding
ENSDARG00000033126	prkrip1	-1.99466	4.90558e-13	nucleus;nucleolus
ENSDARG00000033140	desi1a	2.46659	1.36694e-23	cellular_component;molecular_function;biological_process
ENSDARG00000033143	supt4h1	-0.750447	0.000129341	nucleus;regulation of transcription, DNA-dependent;zinc ion binding;transcription, DNA-dependent;metal ion binding;positive regulation of DNA-dependent transcription, elongation;DSIF complex
ENSDARG00000033160	nr1d1	-1.85992	3.05473e-156	sequence-specific DNA binding transcription factor activity;steroid hormone receptor activity;nucleus;regulation of transcription, DNA-dependent;sequence-specific DNA binding;zinc ion binding;steroid hormone mediated signaling pathway;DNA binding;transcription, DNA-dependent;metal ion binding;transcription from RNA polymerase II promoter;thyroid hormone receptor activity;negative regulation of tr…
ENSDARG00000033172	nr2f5	-1.33991	2.81802e-17	DNA binding;sequence-specific DNA binding transcription factor activity;steroid hormone receptor activity;nucleus;regulation of transcription, DNA-dependent;sequence-specific DNA binding;zinc ion binding;transcription, DNA-dependent;visual perception;metal ion binding;steroid hormone mediated signaling pathway;ligand-activated sequence-specific DNA binding RNA polymerase II transcription factor a…
ENSDARG00000033182	arl4ab	-0.943143	4.68927e-14	intracellular protein transport;membrane;intracellular;signal transduction;GTPase activity;GTP binding;small GTPase mediated signal transduction;nucleotide binding;GTP catabolic process;protein transport
ENSDARG00000033184	prkar2aa	-2.38442	3.2679e-67	kinase activity;regulation of protein phosphorylation;cAMP-dependent protein kinase regulator activity;transferase activity;phosphorylation;cAMP-dependent protein kinase complex;protein binding
ENSDARG00000033361	asl	-1.07796	1.94402e-05	catalytic activity;arginine biosynthetic process via ornithine;argininosuccinate lyase activity;lyase activity
ENSDARG00000033370	PPIL3	-1.89908	3.81938e-08	protein folding;peptidyl-prolyl cis-trans isomerase activity;isomerase activity;cellular_component
ENSDARG00000033380	gyg2	0.999058	1.93621e-11	transferase activity, transferring glycosyl groups;cellular_component
ENSDARG00000033533	CCDC115	-2.08563	1.10116e-07	NA
ENSDARG00000033539	paics	-1.72179	7.57855e-80	ATP binding;purine nucleotide biosynthetic process;chromatin binding;'de novo' IMP biosynthetic process;embryo development;phosphoribosylaminoimidazolesuccinocarboxamide synthase activity;camera-type eye development;retina development in camera-type eye;pigmentation
ENSDARG00000033551	fbxw4	-0.447269	0.00162337	protein binding
ENSDARG00000033596	polr2c	-1.34904	2.82964e-18	protein dimerization activity;transcription, DNA-dependent;DNA-directed RNA polymerase activity;DNA-directed RNA polymerase II, core complex;RNA polymerase II activity
ENSDARG00000033609	map1lc3a	0.925282	2.26919e-82	cytoplasm;autophagic vacuole assembly;autophagy;cellular_component;molecular_function
ENSDARG00000033614	rasgef1ba	0.545406	2.4052e-07	intracellular;small GTPase mediated signal transduction;guanyl-nucleotide exchange factor activity;regulation of small GTPase mediated signal transduction;Ras guanyl-nucleotide exchange factor activity;regulation of Ras GTPase activity
ENSDARG00000033647	smarcb1a	-1.05752	2.64155e-18	nucleus;regulation of transcription, DNA-dependent;cell differentiation;transcription, DNA-dependent;DNA repair;chromatin remodeling;regulation of transcription from RNA polymerase II promoter;nuclear chromosome;ATP-dependent chromatin remodeling;negative regulation of cell proliferation;mitotic cell cycle phase transition;BAF-type complex;nucleosome disassembly
ENSDARG00000033666	pi4k2a	0.786595	0.000100901	ATP binding;membrane;cytoplasm;plasma membrane;mitochondrion;nucleotide binding;kinase activity;transferase activity;phosphotransferase activity, alcohol group as acceptor;synapse;phosphorylation;cell junction;1-phosphatidylinositol 4-kinase activity;BLOC-1 complex;neuronal cell body;dendrite;membrane raft;cytoplasmic membrane-bounded vesicle;cell projection;cytoplasmic vesicle;endosome;neuron pr…
ENSDARG00000033707	jade1	-1.54518	4.64547e-18	zinc ion binding;protein binding
ENSDARG00000033713	ripk2	-1.64471	8.14404e-08	ATP binding;transferase activity, transferring phosphorus-containing groups;protein phosphorylation;protein kinase activity;protein tyrosine kinase activity;intracellular;cytoplasm;regulation of apoptotic process;protein serine/threonine kinase activity;kinase activity;transferase activity;phosphorylation;positive regulation of apoptotic process;protein binding
ENSDARG00000033738	zgc:153867	-0.723971	1.594e-36	calcium ion binding
ENSDARG00000033754	rbm48	-0.889597	2.0403e-05	NA
ENSDARG00000033771	hspbap1	0.947983	0.00336862	cytoplasm;molecular_function;biological_process;protein binding
ENSDARG00000033789	ndufb7	-0.268235	7.75502e-06	mitochondrion;NADH dehydrogenase (ubiquinone) activity;NADH dehydrogenase activity
ENSDARG00000033855	rqcd1	-2.15671	2.68593e-45	nucleus;regulation of transcription, DNA-dependent;cytoplasm;transcription, DNA-dependent;gene silencing by RNA;regulation of translation;cytoplasmic mRNA processing body;CCR4-NOT complex;negative regulation of intracellular estrogen receptor signaling pathway;positive regulation of ligand-dependent nuclear receptor transcription coactivator activity;binding
ENSDARG00000033861	sepsecs	2.4763	5.69743e-14	cellular amino acid metabolic process;transferase activity;lyase activity;transferase activity, transferring selenium-containing groups;selenocysteinyl-tRNA(Sec) biosynthetic process
ENSDARG00000033889	spty2d1	-0.849175	7.76413e-17	NA
ENSDARG00000033928	ndfip2	0.853156	8.14217e-45	NA
ENSDARG00000033965	nupl1	-2.39543	2.54758e-47	nuclear pore;nucleocytoplasmic transport;NA
ENSDARG00000033973	mrps23	-1.98644	3.97237e-33	structural constituent of ribosome;translation;ribosome;ribonucleoprotein complex
ENSDARG00000033987	rsrc1	-0.715681	0.00292363	cellular_component;molecular_function
ENSDARG00000034060	elac2	-1.20599	1.74516e-08	tRNA processing;hydrolase activity;cellular_component;NA
ENSDARG00000034146	ccnk	-1.38937	0.000630389	regulation of transcription, DNA-dependent;regulation of cyclin-dependent protein serine/threonine kinase activity;protein kinase binding;cellular_component;NA
ENSDARG00000034189	oxsr1a	-2.41923	3.15009e-33	ATP binding;transferase activity, transferring phosphorus-containing groups;protein phosphorylation;protein kinase activity;protein tyrosine kinase activity;nucleotide binding;cellular_component
ENSDARG00000034203	zgc:171759	-0.808423	9.85204e-25	DNA binding;nucleus;sequence-specific DNA binding;intracellular;nucleosome assembly;protein heterodimerization activity;nucleosome;chromosome
ENSDARG00000034240	capza1a	1.42787	9.88774e-15	NA;actin binding;actin cytoskeleton organization;F-actin capping protein complex;WASH complex;Z disc
ENSDARG00000034270	ogdha	-0.91348	3.22813e-22	oxidation-reduction process;metabolic process;tricarboxylic acid cycle;thiamine pyrophosphate binding;oxidoreductase activity, acting on the aldehyde or oxo group of donors, disulfide as acceptor;oxoglutarate dehydrogenase (succinyl-transferring) activity;NA
ENSDARG00000034273	sid4	-0.580789	0	identical protein binding;protein binding;anatomical structure morphogenesis;extracellular matrix binding
ENSDARG00000034291	rpl37	-1.27268	0	RNA binding;intracellular;metal ion binding;rRNA binding;structural constituent of ribosome;translation;ribosome;ribonucleoprotein complex
ENSDARG00000034309	cox10	-0.810962	2.23292e-13	integral to membrane;membrane;mitochondrion;heme biosynthetic process;transferase activity;mitochondrial membrane;heme O biosynthetic process;protoheme IX farnesyltransferase activity;prenyltransferase activity
ENSDARG00000034313	ppp5c	-1.64214	5.70287e-10	NA;protein binding;nucleus;cytoplasm;metal ion binding;protein dephosphorylation;hydrolase activity;phosphoprotein phosphatase activity
ENSDARG00000034358	jmjd6	-3.35417	1.24357e-108	nucleus;regulation of transcription, DNA-dependent;oxidation-reduction process;RNA binding;cell differentiation;multicellular organismal development;transcription, DNA-dependent;oxidoreductase activity;metal ion binding;mRNA processing;RNA splicing;nucleolus;chromatin modification;phagocytosis;protein binding;sprouting angiogenesis;nucleoplasm;single-stranded RNA binding;histone demethylase activ…
ENSDARG00000034443	mpped2	-1.50721	5.8417e-13	hydrolase activity;cellular_component
ENSDARG00000034497	fbxl14a	-2.42515	1.19745e-47	ubiquitin-protein ligase activity;protein ubiquitination;SCF ubiquitin ligase complex;protein binding
ENSDARG00000034503	per2	-3.2715	8.60513e-275	regulation of transcription, DNA-dependent;signal transducer activity;signal transduction;protein binding;response to light stimulus;entrainment of circadian clock by photoperiod;response to UV;photoperiodism;response to hydrogen peroxide
ENSDARG00000034534	atp6v1aa	-1.58598	1.55323e-11	ATP binding;transport;hydrolase activity, acting on acid anhydrides, catalyzing transmembrane movement of substances;ion transport;hydrogen ion transmembrane transporter activity;cellular calcium ion homeostasis;proton-transporting two-sector ATPase complex, catalytic domain;ATP hydrolysis coupled proton transport;proton-transporting V-type ATPase, V1 domain;proton-transporting ATPase activity, r…
ENSDARG00000034600	tmem165	-0.704254	1.50694e-11	integral to membrane;membrane
ENSDARG00000034605	zgc:153169	-0.722455	0.000810827	hydrolase activity;cellular_component
ENSDARG00000034633	emc9	-0.971439	3.40886e-05	cellular_component;biological_process
ENSDARG00000034718	tfpia	0.891162	2.98931e-09	extracellular region;peptidase inhibitor activity;serine-type endopeptidase inhibitor activity;blood coagulation;negative regulation of peptidase activity
ENSDARG00000034734	med6	-2.05503	3.82511e-20	nucleus;regulation of transcription, DNA-dependent;transcription, DNA-dependent;mediator complex;RNA polymerase II transcription cofactor activity;regulation of transcription from RNA polymerase II promoter;NA
ENSDARG00000034777	txn2	-0.564888	1.57254e-10	cell redox homeostasis;glycerol ether metabolic process;protein disulfide oxidoreductase activity
ENSDARG00000034817	asah1b	-0.608099	4.95503e-24	lysosome;lipid metabolic process;hydrolase activity;ceramidase activity;collateral sprouting
ENSDARG00000034823	copg2	-0.26526	5.46e-05	vesicle-mediated transport;membrane coat;structural molecule activity;intracellular protein transport;membrane;cytoplasm;transport;protein transport;Golgi apparatus;COPI vesicle coat;cytoplasmic vesicle;binding
ENSDARG00000034825	uspl1	-1.78931	3.24047e-92	nucleus;proteolysis;cysteine-type peptidase activity;hydrolase activity;peptidase activity;cell proliferation;protein binding;Cajal body organization;protein desumoylation;SUMO binding;SUMO-specific isopeptidase activity;Cajal body
ENSDARG00000034826	park7	-0.638172	6.70009e-11	nucleus;response to oxidative stress;RNA binding;cytoplasm;mitochondrion;proteolysis;hydrolase activity;response to stress;peptidase activity;mRNA binding;inflammatory response;autophagy;protein homodimerization activity;regulation of neuron apoptotic process;negative regulation of cell death;protein stabilization;cellular response to hydrogen peroxide;cellular response to oxidative stress;positi…
ENSDARG00000034852	nt5c2l1	4.11194	4.82976e-210	NA;metal ion binding;cellular response to xenobiotic stimulus
ENSDARG00000034862	f7	-0.709213	4.8037e-153	extracellular region;calcium ion binding;catalytic activity;proteolysis;serine-type endopeptidase activity;hydrolase activity;peptidase activity;blood coagulation;serine-type peptidase activity;protein binding
ENSDARG00000034883	acbd5a	0.258323	9.86176e-08	fatty-acyl-CoA binding
ENSDARG00000034885	bet1	-0.918126	2.79315e-14	molecular_function;biological_process;protein binding
ENSDARG00000034893	rarab	-2.04012	3.91538e-38	pectoral fin development;DNA binding;sequence-specific DNA binding transcription factor activity;steroid hormone receptor activity;nucleus;regulation of transcription, DNA-dependent;sequence-specific DNA binding;zinc ion binding;transcription, DNA-dependent;metal ion binding;steroid hormone mediated signaling pathway;retinoic acid receptor activity;retinoic acid receptor signaling pathway;liver d…
ENSDARG00000034961	bzw1b	-0.839197	7.33437e-189	protein binding;binding
ENSDARG00000035023	kiaa0907	-1.16436	4.64284e-20	NA
ENSDARG00000035043	pfdn5	-1.08813	5.17173e-16	protein folding;unfolded protein binding;prefoldin complex
ENSDARG00000035066	ubtf	-0.815419	3.59054e-27	binding;NA
ENSDARG00000035084	rab18b	-0.919188	1.74091e-19	nucleus;intracellular protein transport;membrane;multicellular organismal development;intracellular;cytoplasm;signal transduction;GTPase activity;GTP binding;small GTPase mediated signal transduction;transport;nucleotide binding;GTP catabolic process;protein transport;nucleocytoplasmic transport;embryo development;brain development;eye development
ENSDARG00000035116	CR847941.1	-0.961267	4.89276e-166	metal ion binding
ENSDARG00000035120	GLDC	-1.91537	9.71783e-169	oxidation-reduction process;glycine dehydrogenase (decarboxylating) activity;glycine catabolic process
ENSDARG00000035122	camsap1b	-4.35917	4.26401e-47	microtubule binding;protein binding
ENSDARG00000035129	zgc:101858	-1.06821	1.95688e-10	metabolic process;oxidoreductase activity;cellular_component
ENSDARG00000035131	surf4l	-0.810088	5.29304e-28	integral to membrane;molecular_function;biological_process
ENSDARG00000035152	ap2b1	-1.07132	8.68633e-18	vesicle-mediated transport;membrane coat;intracellular protein transport;protein transport;protein transporter activity;protein binding;binding;membrane;clathrin adaptor complex
ENSDARG00000035167	mrpl48	-3.0742	8.26438e-44	ribosome;mitochondrial ribosome;ribonucleoprotein complex
ENSDARG00000035181	slc25a46	-0.992074	7.14827e-08	integral to membrane;membrane;mitochondrion;transport;mitochondrial inner membrane
ENSDARG00000035187	abl1	0.666145	6.82824e-05	ATP binding;transferase activity, transferring phosphorus-containing groups;protein phosphorylation;protein kinase activity;protein tyrosine kinase activity;non-membrane spanning protein tyrosine kinase activity;protein binding;nucleotide binding;kinase activity;transferase activity;phosphorylation
ENSDARG00000035215	sat2b	1.19121	0.0078904	transferase activity;N-acetyltransferase activity;cellular_component
ENSDARG00000035225	tmem19	0.444949	0.00867862	integral to membrane;membrane;molecular_function;biological_process
ENSDARG00000035257	akr1a1a	-1.23267	2.71321e-54	oxidation-reduction process;oxidoreductase activity;cellular_component;alcohol dehydrogenase (NADP+) activity
ENSDARG00000035264	riok2	-1.39245	9.52808e-68	ATP binding;membrane;transferase activity, transferring phosphorus-containing groups;protein phosphorylation;catalytic activity;protein serine/threonine kinase activity;kinase activity;transferase activity;phosphotransferase activity, alcohol group as acceptor;phosphorylation;lipopolysaccharide biosynthetic process;cellular_component
ENSDARG00000035282	emc6	-0.940782	1.75953e-11	integral to membrane;membrane;endoplasmic reticulum;ER membrane protein complex;molecular_function;biological_process
ENSDARG00000035285	ncor1	-0.534494	4.20437e-07	DNA binding;chromatin binding;nucleus;anterior/posterior pattern specification
ENSDARG00000035323	diabloa	2.46622	0	mitochondrion;apoptotic process;activation of cysteine-type endopeptidase activity involved in apoptotic process
ENSDARG00000035324	hnrpl	-1.97154	4.23195e-52	nucleus;nucleic acid binding;RNA binding;mRNA processing;nucleotide binding
ENSDARG00000035325	srsf7a	-1.1279	5.29778e-31	nucleic acid binding;zinc ion binding;metal ion binding;nucleotide binding;cellular_component
ENSDARG00000035329	capns1a	-2.2364	2.98959e-32	calcium ion binding;cellular_component
ENSDARG00000035330	taf1	-1.00567	3.70672e-11	DNA binding;regulation of transcription, DNA-dependent;DNA-dependent transcription, initiation;transcription factor TFIID complex;protein binding;NA
ENSDARG00000035391	ptcd2	-1.04702	5.54216e-08	NA
ENSDARG00000035400	btf3	0.71741	0	NA
ENSDARG00000035427	surf6	-1.35703	3.64732e-32	heart development
ENSDARG00000035433	arpc5lb	-0.989604	0.000119802	cytoplasm;cytoskeleton;regulation of actin filament polymerization
ENSDARG00000035507	ddx31	-1.14927	1.78598e-12	nucleic acid binding;RNA binding;ATP binding;nucleotide binding;helicase activity;ATP-dependent helicase activity;hydrolase activity
ENSDARG00000035515	tm2d2	-0.971374	1.86081e-08	integral to membrane;membrane;molecular_function
ENSDARG00000035519	histh1l	-1.72056	3.3703e-65	DNA binding;nucleus;nucleosome assembly;nucleosome;chromosome
ENSDARG00000035535	rasa1a	-1.66244	2.16786e-38	intracellular;signal transduction;GTPase activator activity;regulation of small GTPase mediated signal transduction;protein binding
ENSDARG00000035549	uprt	-0.995825	2.90621e-12	NA
ENSDARG00000035557	gabarapa	0.254184	4.58254e-06	cytoplasm;autophagic vacuole assembly;autophagy;brain development
ENSDARG00000035558	gps2	-0.415233	0.00103502	NA
ENSDARG00000035564	dgcr8	-2.10986	8.3531e-64	protein binding
ENSDARG00000035565	atp6v0a2b	-2.0009	1.71025e-32	hydrogen ion transmembrane transporter activity;ATP hydrolysis coupled proton transport;vacuolar proton-transporting V-type ATPase, V0 domain;proton-transporting V-type ATPase, V0 domain
ENSDARG00000035570	C5H9orf85	-1.16158	2.0364e-07	cellular_component;molecular_function;biological_process
ENSDARG00000035573	TAF9	-1.4222	2.38637e-44	ATP binding;cellular_component;biological_process
ENSDARG00000035577	cds2	1.65133	1.22097e-14	integral to membrane;membrane;transferase activity, transferring phosphorus-containing groups;nucleotidyltransferase activity;transferase activity;angiogenesis;phosphatidate cytidylyltransferase activity;positive regulation of ERK1 and ERK2 cascade;positive regulation of vascular endothelial growth factor signaling pathway;CDP-diacylglycerol biosynthetic process
ENSDARG00000035596	ISCU (2 of 2)	-0.404776	0.00581294	iron-sulfur cluster binding;iron ion binding;iron-sulfur cluster assembly
ENSDARG00000035598	coro1ca	1.68025	5.98261e-60	actin cytoskeleton organization;actin cytoskeleton;actin filament binding;protein binding
ENSDARG00000035608	pgam5	-1.68095	6.84546e-22	integral to membrane;membrane;mitochondrion;mitochondrial outer membrane;hydrolase activity;phosphoprotein phosphatase activity
ENSDARG00000035610	zgc:113208	2.05156	7.47418e-05	cellular_component;molecular_function;biological_process;NA
ENSDARG00000035622	xbp1	-1.0873	0	DNA binding;sequence-specific DNA binding transcription factor activity;regulation of transcription, DNA-dependent;sequence-specific DNA binding;regulation of transcription from RNA polymerase II promoter;sequence-specific DNA binding RNA polymerase II transcription factor activity;transcription from RNA polymerase II promoter;hatching gland development;hatching
ENSDARG00000035625	snrnp27	-1.13707	4.92812e-16	nucleus;mRNA processing;RNA splicing;molecular_function
ENSDARG00000035679	si:rp71-45k5.4	0.342547	1.55962e-05	proteolysis involved in cellular protein catabolic process;threonine-type endopeptidase activity;proteasome core complex;endopeptidase activity;ubiquitin-dependent protein catabolic process;proteasome core complex, alpha-subunit complex
ENSDARG00000035692	rps3a	0.39526	5.17934e-304	intracellular;cytoplasm;structural constituent of ribosome;translation;ribosome;cytosol;ribonucleoprotein complex;embryo development;cytosolic small ribosomal subunit;cytoplasmic translation
ENSDARG00000035715	marcksl1b	-1.34733	5.75561e-11	calmodulin binding;biological_process
ENSDARG00000035730	utp6	-2.25321	2.01817e-68	NA;nucleus;intracellular;RNA processing
ENSDARG00000035732	arntl1b	-0.656788	4.60844e-05	regulation of transcription, DNA-dependent;protein dimerization activity;signal transducer activity;signal transduction;protein binding;DNA binding;sequence-specific DNA binding transcription factor activity;nucleus;cytoplasm;transcription factor complex;transcription, DNA-dependent;photoperiodism
ENSDARG00000035741	slc25a11	-0.768789	2.0248e-22	integral to membrane;membrane;transport
ENSDARG00000035750	ccnd1	-0.696488	3.54641e-05	nucleus;regulation of cyclin-dependent protein serine/threonine kinase activity;cell cycle;protein kinase binding;regulation of cell cycle;cell division;response to DNA damage stimulus;mitotic G1 DNA damage checkpoint;camera-type eye morphogenesis;G1/S transition of mitotic cell cycle;NA
ENSDARG00000035751	ipo7	0.408971	3.50147e-65	intracellular protein transport;Ran GTPase binding;binding;nucleus
ENSDARG00000035756	rps17	0.461928	4.2794e-306	intracellular;translational elongation;structural constituent of ribosome;translation;ribosome;cytosolic small ribosomal subunit;ribosomal small subunit assembly
ENSDARG00000035759	gata4	-1.20111	7.2056e-15	DNA binding;sequence-specific DNA binding transcription factor activity;nucleus;regulation of transcription, DNA-dependent;sequence-specific DNA binding;zinc ion binding;positive regulation of transcription, DNA-dependent;positive regulation of transcription from RNA polymerase II promoter;embryonic heart tube development;myeloid cell differentiation;heart looping;liver development;ventricular ca…
ENSDARG00000035761	mcm7	-4.32895	5.82759e-259	DNA binding;ATP binding;nucleotide binding;DNA replication;nucleoside-triphosphatase activity;ATPase activity;magnesium chelatase activity;photosynthesis;chlorophyll biosynthetic process;NA;nucleus;MCM complex;DNA helicase activity;DNA replication initiation
ENSDARG00000035763	CABZ01086801.1	-0.579099	0.00120804	vesicle-mediated transport;membrane
ENSDARG00000035821	si:ch211-173p18.3	-1.04862	1.28244e-15	nucleic acid binding;NA
ENSDARG00000035823	zmym4	-1.79945	4.24907e-32	zinc ion binding
ENSDARG00000035831	gata6	0.223498	3.4385e-05	DNA binding;sequence-specific DNA binding transcription factor activity;nucleus;regulation of transcription, DNA-dependent;sequence-specific DNA binding;zinc ion binding;positive regulation of transcription, DNA-dependent;positive regulation of transcription from RNA polymerase II promoter;myeloid cell differentiation;heart morphogenesis;liver development;digestive tract development;cardioblast m…
ENSDARG00000035835	eef2k	1.59163	8.60847e-150	calcium ion binding;ATP binding;transferase activity, transferring phosphorus-containing groups;protein phosphorylation;translational elongation;calmodulin binding;protein serine/threonine kinase activity;translation;kinase activity;transferase activity;translation elongation factor activity;phosphorylation;elongation factor-2 kinase activity;cellular_component
ENSDARG00000035858	cnn2	-1.47103	7.74666e-22	actin binding;actomyosin structure organization;regulation of MAPK cascade;protein binding;regulation of blood vessel endothelial cell migration
ENSDARG00000035860	rps28	-0.282482	5.64742e-22	intracellular;structural constituent of ribosome;translation;ribosome;ribonucleoprotein complex;cytosolic small ribosomal subunit;rRNA export from nucleus
ENSDARG00000035869	azin1b	0.451451	9.93818e-17	catalytic activity;polyamine biosynthetic process
ENSDARG00000035872	hsd17b12b	-0.431339	1.02499e-13	integral to membrane;oxidation-reduction process;membrane;metabolic process;oxidoreductase activity;steroid biosynthetic process;endoplasmic reticulum;lipid metabolic process;estrogen biosynthetic process;endoplasmic reticulum membrane;estradiol 17-beta-dehydrogenase activity
ENSDARG00000035875	tmem54	-0.524961	5.46606e-14	NA
ENSDARG00000035879	FUCA1 (1 of 2)	-0.319876	3.12592e-05	carbohydrate metabolic process;lysosome;alpha-L-fucosidase activity;fucose metabolic process;fucose binding
ENSDARG00000035887		-0.60297	0.00792515	DNA binding;sequence-specific DNA binding transcription factor activity;nucleus;regulation of transcription, DNA-dependent;sequence-specific DNA binding;positive regulation of transcription, DNA-dependent;NA
ENSDARG00000035905	slc25a44b	-1.89029	1.06352e-37	integral to membrane;membrane;transmembrane transport;transport
ENSDARG00000035909	mfsd2ab	-2.65737	2.83193e-149	integral to membrane;membrane;transmembrane transport;transport
ENSDARG00000035924	dync1li2	-1.06204	0.000120197	microtubule motor activity;microtubule-based movement;GTP binding;small GTPase mediated signal transduction;cytoplasmic dynein complex
ENSDARG00000035986	ptpn2b	-1.03866	5.74968e-21	dephosphorylation;protein dephosphorylation;protein tyrosine phosphatase activity;phosphatase activity;hydrolase activity;phosphoprotein phosphatase activity;NA
ENSDARG00000035987	psmg2	0.255552	0.00363861	nucleus;proteasome assembly
ENSDARG00000036005	pitpnb	-2.37987	1.04715e-17	intracellular;transport;phospholipid transport;trans-Golgi network;ion transmembrane transport;photoreceptor cell outer segment organization;phosphatidylinositol transporter activity;quaternary ammonium group transport;phosphatidylcholine transporter activity;organic cation transport
ENSDARG00000036016	sh3bgrl3	-0.91929	8.0945e-40	electron carrier activity;cell redox homeostasis;protein disulfide oxidoreductase activity;cellular_component
ENSDARG00000036028	arrdc3b	-4.10852	2.26487e-73	cellular_component;molecular_function;biological_process
ENSDARG00000036040	atg13	0.35817	1.35829e-05	cytoplasm;cytosol;autophagy;molecular_function;pre-autophagosomal structure;NA
ENSDARG00000036055	thap11	-2.35723	2.66925e-25	DNA binding;nucleus;regulation of transcription, DNA-dependent;nucleic acid binding;zinc ion binding;transcription, DNA-dependent;metal ion binding
ENSDARG00000036056	vrk3	-1.90472	7.12532e-23	ATP binding;transferase activity, transferring phosphorus-containing groups;protein phosphorylation;protein kinase activity;kinase activity;transferase activity;phosphorylation;cellular_component
ENSDARG00000036059	tmppe	-2.02843	4.60373e-84	hydrolase activity
ENSDARG00000036060	exosc6	-3.52861	1.00879e-73	nucleus;RNA binding;cytoplasm;rRNA processing;nucleolus;exosome (RNase complex)
ENSDARG00000036061	ogfod1	-1.12094	5.67992e-09	oxidation-reduction process;oxidoreductase activity;oxidoreductase activity, acting on paired donors, with incorporation or reduction of molecular oxygen;iron ion binding;L-ascorbic acid binding;oxidoreductase activity, acting on paired donors, with incorporation or reduction of molecular oxygen, 2-oxoglutarate as one donor, and incorporation of one atom each of oxygen into both donors;cellular_c…
ENSDARG00000036063	ppp1r11	-1.03649	1.96186e-10	protein phosphatase inhibitor activity;cellular_component
ENSDARG00000036069	ddx39b	-1.34606	6.16e-11	DNA binding;nucleic acid binding;ATP binding;nucleotide binding;helicase activity;ATP-dependent helicase activity;hydrolase activity
ENSDARG00000036073	cebpg	-0.332196	0.000253774	sequence-specific DNA binding transcription factor activity;regulation of transcription, DNA-dependent;sequence-specific DNA binding
ENSDARG00000036074	cebpa	-1.93648	0	DNA binding;sequence-specific DNA binding transcription factor activity;regulation of transcription, DNA-dependent;sequence-specific DNA binding;hemopoiesis;primitive hemopoiesis;hematopoietic stem cell migration
ENSDARG00000036076	heatr3	-1.0555	1.75852e-23	cellular_component;protein binding;binding
ENSDARG00000036094	PIAS1 (1 of 2)	-1.45034	0.000175384	nucleic acid binding;zinc ion binding
ENSDARG00000036100	eya3	-1.10157	0.00266089	multicellular organismal development
ENSDARG00000036102	ctdsp2	3.13253	3.79091e-36	phosphatase activity;neuron differentiation;cellular_component;protein binding
ENSDARG00000036107	txnipa	-0.457675	4.81736e-43	NA
ENSDARG00000036109	mtx1b	-1.29178	1.45452e-22	mitochondrial outer membrane;protein targeting to mitochondrion
ENSDARG00000036116	eif3hb	0.3171	0.000757394	NA
ENSDARG00000036144	TSSC4	-0.939301	1.00152e-07	NA
ENSDARG00000036147	ano5b	-0.29323	0.0035632	integral to membrane;membrane;NA
ENSDARG00000036158	nudcd1	-1.43082	5.92019e-08	NA
ENSDARG00000036161	hnrnpa0l	-1.10434	4.55858e-99	nucleus;nucleic acid binding;metal ion binding;nucleotide binding
ENSDARG00000036162	hnrnpa0b	-1.47702	6.24692e-86	nucleic acid binding;nucleotide binding;ribonucleoprotein complex;viral nucleocapsid;virion
ENSDARG00000036164	cars	-2.7504	1.73708e-109	ATP binding;nucleotide binding;aminoacyl-tRNA ligase activity;tRNA aminoacylation for protein translation;cysteine-tRNA ligase activity;cysteinyl-tRNA aminoacylation;cytosol
ENSDARG00000036174	rpl14	0.235934	6.46221e-40	intracellular;structural constituent of ribosome;translation;ribosome;ribonucleoprotein complex
ENSDARG00000036212	tbc1d5	-0.536725	3.20649e-05	regulation of Rab GTPase activity;Rab GTPase activator activity
ENSDARG00000036236	hibadha	-0.574325	1.4866e-05	oxidation-reduction process;oxidoreductase activity, acting on the CH-OH group of donors, NAD or NADP as acceptor;cofactor binding;pentose-phosphate shunt;phosphogluconate dehydrogenase (decarboxylating) activity;cellular amino acid biosynthetic process;ketol-acid reductoisomerase activity;oxidoreductase activity;NAD binding;coenzyme binding;valine metabolic process;3-hydroxyisobutyrate dehydroge…
ENSDARG00000036237	slc27a2a	-0.306678	1.61082e-05	metabolic process;catalytic activity;cellular_component
ENSDARG00000036239	gatm	-2.00052	0	NA
ENSDARG00000036279	lamc1	-0.944364	1.52051e-09	extracellular region;cell adhesion;proteinaceous extracellular matrix;muscle organ development;basement membrane;protein binding;retinal ganglion cell axon guidance;skeletal muscle tissue development;optokinetic behavior;detection of light stimulus involved in visual perception;notochord morphogenesis
ENSDARG00000036282	rnaset2	1.50798	8.97659e-64	extracellular region;RNA binding;endoplasmic reticulum;lysosome;hydrolase activity;nuclease activity;endonuclease activity;ribonuclease T2 activity;rRNA catabolic process;endoplasmic reticulum lumen;lysosomal lumen
ENSDARG00000036291	nucb2b	0.109904	0.0086221	calcium ion binding
ENSDARG00000036299	nucb2a	0.477025	1.48317e-51	calcium ion binding;nucleotide binding
ENSDARG00000036305	phf23b	-2.0976	2.95232e-27	zinc ion binding;metal ion binding;cellular_component;protein binding
ENSDARG00000036335	c1galt1c1	0.404916	0.00727634	NA;cellular_component;molecular_function;biological_process
ENSDARG00000036359	minal	-1.22758	5.00333e-15	protein binding
ENSDARG00000036387	dync1li1	-1.37456	2.91242e-20	NA;microtubule motor activity;microtubule-based movement;ATP binding;nucleotide binding;nucleoside-triphosphatase activity;cytoplasmic dynein complex
ENSDARG00000036394	pop7	-1.79804	1.77397e-22	nucleus;nucleic acid binding;tRNA processing;ribonuclease P activity
ENSDARG00000036415	glb1	0.560177	0.000875379	metabolic process;carbohydrate metabolic process;hydrolase activity, hydrolyzing O-glycosyl compounds;hydrolase activity;beta-galactosidase activity;hydrolase activity, acting on glycosyl bonds;beta-galactosidase complex
ENSDARG00000036427	slc3a2a	3.32762	1.57976e-188	catalytic activity;carbohydrate metabolic process;cation binding;regulation of syncytium formation by plasma membrane fusion
ENSDARG00000036438	ndufv1	-0.660554	3.05207e-29	oxidation-reduction process;FMN binding;NAD binding;NADH dehydrogenase (ubiquinone) activity;oxidoreductase activity, acting on NAD(P)H;4 iron, 4 sulfur cluster binding
ENSDARG00000036451	mgrn1a	-0.809949	3.44518e-19	zinc ion binding;protein binding;NA;ligase activity;metal ion binding;protein ubiquitination
ENSDARG00000036481	tcn2l	0.320826	1.06562e-08	cobalamin binding;cobalamin metabolic process;cobalamin transport
ENSDARG00000036482	hexim1	-1.13355	6.32023e-29	NA
ENSDARG00000036489	MAF1	0.593756	0.0007338	negative regulation of transcription from RNA polymerase III promoter
ENSDARG00000036496	scp2b	-0.799256	3.57429e-05	sterol binding;cellular_component
ENSDARG00000036500	fam122b	-1.04911	0.00604566	cellular_component;molecular_function;biological_process
ENSDARG00000036510	ccnt2b	-0.579913	1.28815e-05	regulation of transcription, DNA-dependent;regulation of cyclin-dependent protein serine/threonine kinase activity;protein kinase binding;cellular_component;NA
ENSDARG00000036524	PRPSAP1	-0.415613	0.00222152	nucleotide biosynthetic process;magnesium ion binding;ribose phosphate diphosphokinase activity
ENSDARG00000036542	pknox1.2	-0.967794	3.33699e-09	DNA binding;sequence-specific DNA binding transcription factor activity;regulation of transcription, DNA-dependent;sequence-specific DNA binding;nucleus;retinoic acid receptor signaling pathway;pharyngeal system development
ENSDARG00000036549	agpat3	1.74064	2.02438e-217	metabolic process;transferase activity, transferring acyl groups;transferase activity;NA
ENSDARG00000036558	col18a1	-0.688358	0.00490412	structural molecule activity;cell adhesion;extracellular matrix;protein binding
ENSDARG00000036573	CU914629.1	1.00399	0	NA;nucleic acid binding;zinc ion binding
ENSDARG00000036577	atp6v0cb	-0.862597	4.76083e-11	integral to membrane;membrane;transport;ion transport;hydrogen ion transmembrane transporter activity;calcium ion transmembrane transport;voltage-gated calcium channel activity;proton-transporting two-sector ATPase complex, proton-transporting domain;ATP hydrolysis coupled proton transport;synaptic vesicle;proton-transporting V-type ATPase, V0 domain;regulation of ion transmembrane transport;pres…
ENSDARG00000036592	setd4	-2.61615	8.68765e-08	molecular_function;biological_process;protein binding;NA
ENSDARG00000036593	kdm2ba	-0.810389	3.51097e-12	DNA binding;zinc ion binding;protein binding
ENSDARG00000036613	tab1	-0.501375	0.000105419	catalytic activity
ENSDARG00000036625	polr2f	-1.16138	2.65093e-10	DNA binding;transcription, DNA-dependent;DNA-directed RNA polymerase activity;DNA-directed RNA polymerase II, core complex;DNA-directed RNA polymerase III complex;RNA polymerase I activity;RNA polymerase II activity;DNA-directed RNA polymerase I complex;RNA polymerase III activity
ENSDARG00000036675	hnrnpa1b	-1.81185	3.01782163992311e-317	nucleic acid binding;nucleotide binding;ribonucleoprotein complex;viral nucleocapsid;virion;NA
ENSDARG00000036698	znf865	-1.04824	1.97423e-17	nucleic acid binding;metal ion binding;NA
ENSDARG00000036721	tomm40l	-0.94372	9.08982e-12	transmembrane transport;mitochondrial outer membrane
ENSDARG00000036764	hax1	0.225309	0.00377741	biological_process
ENSDARG00000036772	pygo2	-4.57962	7.80942e-60	NA;zinc ion binding;metal ion binding;cellular_component;protein binding
ENSDARG00000036776	aldh8a1	-0.690502	5.59641e-23	oxidation-reduction process;metabolic process;cytoplasm;oxidoreductase activity;oxidoreductase activity, acting on the aldehyde or oxo group of donors, NAD or NADP as acceptor;liver development
ENSDARG00000036778	hbs1l	-0.212383	0.00446038	GTPase activity;GTP binding;NA;nucleotide binding;cellular_component
ENSDARG00000036820	mgll	1.13313	1.82954e-18	lipid metabolic process;triglyceride lipase activity
ENSDARG00000036831	rnf41	-1.49922	1.02521e-16	zinc ion binding;metal ion binding;protein ubiquitination;acid-amino acid ligase activity;protein tag;protein binding
ENSDARG00000036865	slc2a12	2.12082	4.13016e-07	integral to membrane;transporter activity;membrane;transmembrane transport;transport;substrate-specific transmembrane transporter activity;carbohydrate transport;transmembrane transporter activity;endomembrane system
ENSDARG00000036895	dap1b	-0.731698	5.88854e-35	NA
ENSDARG00000036942	gpd1c	-0.821271	1.82677e-16	oxidation-reduction process;cytoplasm;carbohydrate metabolic process;oxidoreductase activity;oxidoreductase activity, acting on the CH-OH group of donors, NAD or NADP as acceptor;NAD binding;glycerol-3-phosphate catabolic process;glycerol-3-phosphate dehydrogenase [NAD+] activity;glycerol-3-phosphate metabolic process;coenzyme binding;glycerol-3-phosphate dehydrogenase complex;protein homodimeriz…
ENSDARG00000036944	ensaa	1.47281	7.6989e-05	NA;cytoplasm;cell cycle;protein phosphatase type 2A regulator activity;mitosis;cell division;protein phosphatase inhibitor activity;negative regulation of catalytic activity;protein phosphatase 2A binding;phosphatase inhibitor activity;G2/M transition of mitotic cell cycle
ENSDARG00000036966	hsd3b7	-0.310191	2.79261e-07	oxidation-reduction process;metabolic process;catalytic activity;oxidoreductase activity;steroid biosynthetic process;biosynthetic process;oxidoreductase activity, acting on the CH-OH group of donors, NAD or NADP as acceptor;cellular metabolic process;coenzyme binding;extracellular polysaccharide biosynthetic process;isomerase activity;3-beta-hydroxy-delta5-steroid dehydrogenase activity;dTDP-4-d…
ENSDARG00000036993	erbb3b	1.66534	5.59654e-53	integral to membrane;ATP binding;membrane;transferase activity, transferring phosphorus-containing groups;protein phosphorylation;protein kinase activity;protein tyrosine kinase activity;transmembrane receptor protein tyrosine kinase activity;transmembrane receptor protein tyrosine kinase signaling pathway;receptor signaling protein tyrosine kinase activity;developmental pigmentation;neural crest…
ENSDARG00000037009	banf1	-2.14049	5.64649e-56	DNA binding;nucleus;chromosome
ENSDARG00000037017	ube4b	-1.45468	3.90984e-45	ubiquitin-protein ligase activity;ubiquitin-dependent protein catabolic process;protein ubiquitination;ubiquitin-ubiquitin ligase activity;ubiquitin ligase complex
ENSDARG00000037020	kif1b	-3.49216	4.22377e-20	microtubule motor activity;microtubule-based movement;ATP binding;microtubule binding;protein binding;kinesin complex;nucleotide binding;microtubule;axon extension;posterior lateral line nerve development;posterior lateral line ganglion development;intracellular mRNA localization
ENSDARG00000037042	ddhd1b	0.830596	6.27519e-38	metal ion binding
ENSDARG00000037057	gcdh	-0.162192	7.4752e-06	oxidation-reduction process;metabolic process;oxidoreductase activity;flavin adenine dinucleotide binding;oxidoreductase activity, acting on the CH-CH group of donors;acyl-CoA dehydrogenase activity;cellular_component
ENSDARG00000037061	aldh9a1b	-0.234293	0.000941818	oxidation-reduction process;metabolic process;cytoplasm;oxidoreductase activity;oxidoreductase activity, acting on the aldehyde or oxo group of donors, NAD or NADP as acceptor;aldehyde dehydrogenase (NAD) activity
ENSDARG00000037091	asah1a	-1.30399	7.27551e-15	lysosome;lipid metabolic process;hydrolase activity
ENSDARG00000037094	aldh2.2	-0.961267	4.89276e-166	oxidation-reduction process;metabolic process;oxidoreductase activity
ENSDARG00000037097	slc7a2	1.89003	1.2586e-186	integral to membrane;membrane;amino acid transmembrane transporter activity;transmembrane transport;transport;amino acid transmembrane transport;amino acid transport
ENSDARG00000037101	mtmr7a	2.15808	4.23415e-23	dephosphorylation;protein tyrosine phosphatase activity;phosphatase activity;hydrolase activity;cellular_component
ENSDARG00000037108	pfdn6	-1.14732	7.18775e-14	protein folding;unfolded protein binding;prefoldin complex
ENSDARG00000037109	pwp2h	-2.04639	2.93278e-83	ribosome biogenesis;protein binding;ribosomal small subunit assembly;digestive system development
ENSDARG00000037116	cxcl12a	0.894544	0.000100939	forebrain development;extracellular region;myofibril assembly;chemokine activity;immune response;cell morphogenesis;axon guidance;organ morphogenesis;negative regulation of cell proliferation;neuron migration;fin regeneration;cell migration involved in gastrulation;retinal ganglion cell axon guidance;positive regulation of cell migration;germ cell migration;positive chemotaxis;positive regulation…
ENSDARG00000037144	cpb2	0.863203	6.20174e-127	zinc ion binding;proteolysis;metal ion binding;metallopeptidase activity;carboxypeptidase activity;hydrolase activity;metallocarboxypeptidase activity;peptidase activity;cellular_component
ENSDARG00000037172	ddrgk1	-0.656183	2.66758e-07	NA
ENSDARG00000037182	SURF2	-1.39855	4.40415e-17	cellular_component;molecular_function;biological_process
ENSDARG00000037203	insig2	-1.10525	1.71965e-12	NA
ENSDARG00000037229	denr	-1.03983	2.26838e-18	translation initiation factor activity;translational initiation;cellular_component
ENSDARG00000037238	smad5	-1.11184	2.09681e-09	DNA binding;sequence-specific DNA binding transcription factor activity;nucleus;regulation of transcription, DNA-dependent;multicellular organismal development;intracellular;cytoplasm;transcription factor complex;transcription, DNA-dependent;metal ion binding;transforming growth factor beta receptor signaling pathway;embryonic pattern specification;protein binding;dorsal/ventral pattern formation…
ENSDARG00000037245	C1H9orf156	-2.80256	2.0807e-17	cellular_component;molecular_function;biological_process
ENSDARG00000037260	toporsa	-1.50995	0.00023165	zinc ion binding;metal ion binding;protein binding;retina layer formation
ENSDARG00000037261	mtap	-0.42327	0.0026097	nucleus;cytoplasm;catalytic activity;transferase activity;transferase activity, transferring glycosyl groups;purine ribonucleoside salvage;nucleoside metabolic process;transferase activity, transferring pentosyl groups;phosphorylase activity;L-methionine salvage from methylthioadenosine;S-methyl-5-thioadenosine phosphorylase activity
ENSDARG00000037283	plrg1	-1.78066	8.24754e-50	negative regulation of apoptotic process;protein binding;negative regulation of DNA damage response, signal transduction by p53 class mediator;catalytic activity
ENSDARG00000037284	ptges3a	-0.960837	4.92386e-19	NA
ENSDARG00000037291	dpf2l	-3.22022	2.32658e-27	zinc ion binding;metal ion binding;protein binding
ENSDARG00000037318	ddost	-0.854009	1.57286e-69	dolichyl-diphosphooligosaccharide-protein glycotransferase activity;endoplasmic reticulum membrane;protein N-linked glycosylation via asparagine
ENSDARG00000037346	hdac11	-2.24175	1.46759e-09	hydrolase activity
ENSDARG00000037350	rpl9	0.33117	1.28991e-163	rRNA binding;structural constituent of ribosome;translation;ribosome;intracellular;ribonucleoprotein complex
ENSDARG00000037353	frs2b	-1.85857	1.28855e-26	insulin receptor binding;cellular_component;biological_process
ENSDARG00000037356	pam16	-1.28581	9.12694e-26	NA
ENSDARG00000037358	polr3e	-1.72288	1.10386e-50	nucleus;transcription, DNA-dependent;DNA-directed RNA polymerase activity
ENSDARG00000037362	scube2	1.06984	0.000196705	calcium ion binding;protein binding
ENSDARG00000037363	st5	0.661987	6.68491e-10	NA
ENSDARG00000037371	dcun1d1	-1.47864	7.01982e-08	protein binding;molecular_function;biological_process
ENSDARG00000037378	qdprb1	-1.14432	1.73449e-07	metabolic process;catalytic activity;oxidoreductase activity;cellular metabolic process;coenzyme binding;cellular_component
ENSDARG00000037392	med19a	-1.98822	2.96669e-27	nucleus;regulation of transcription, DNA-dependent;transcription, DNA-dependent;mediator complex;RNA polymerase II transcription cofactor activity;regulation of transcription from RNA polymerase II promoter
ENSDARG00000037421	egr1	-3.83487	0	DNA binding;sequence-specific DNA binding transcription factor activity;nucleus;regulation of transcription, DNA-dependent;nucleic acid binding;cytoplasm;transcription, DNA-dependent;metal ion binding;negative regulation of apoptotic process;camera-type eye development;skeletal muscle cell differentiation;cellular response to gonadotropin stimulus;cellular response to cAMP;regulation of long-term…
ENSDARG00000037422	SLC6A16 (2 of 2)	-2.30802	3.40835e-89	integral to membrane;membrane;transport;neurotransmitter:sodium symporter activity;neurotransmitter transport;symporter activity
ENSDARG00000037433	fmr1	-0.535568	4.89357e-06	nucleus;RNA binding;brain development;cartilage development;branching morphogenesis of a nerve;neural crest cell fate specification;cognition;forebrain-midbrain boundary formation;neuron projection morphogenesis
ENSDARG00000037455	UGT8	-0.871275	9.84945e-12	metabolic process;carbohydrate metabolic process;transferase activity, transferring hexosyl groups;carbohydrate binding;transferase activity;transferase activity, transferring glycosyl groups;lipid glycosylation;cellular_component
ENSDARG00000037484	tmem192	-1.20707	4.9661e-10	NA
ENSDARG00000037488	canx	-0.681992	1.98893e-61	calcium ion binding;protein folding;endoplasmic reticulum;unfolded protein binding;protein binding
ENSDARG00000037501	aasdhppt	0.770435	1.08403e-07	magnesium ion binding;macromolecule biosynthetic process;holo-[acyl-carrier-protein] synthase activity;cellular_component
ENSDARG00000037503	thoc2	-0.658475	3.754e-12	NA
ENSDARG00000037506	prps1b	0.267419	0.00127329	nucleotide biosynthetic process;magnesium ion binding;cellular biosynthetic process;ribose phosphate diphosphokinase activity;ribonucleoside monophosphate biosynthetic process;nucleoside metabolic process;cellular_component
ENSDARG00000037514	hdac3	-0.762366	0.00446575	histone deacetylation;histone deacetylase activity
ENSDARG00000037517	slc35c2	-0.70992	8.48398e-16	transmembrane transport;protein binding;integral to membrane;membrane
ENSDARG00000037537	fam58a	-1.49216	9.21574e-05	NA
ENSDARG00000037559	uba1	-2.10718	5.71546e-194	ATP binding;catalytic activity;ligase activity;nucleotide binding;cellular protein modification process;small protein activating enzyme activity;NA
ENSDARG00000037589	gid8b	1.02277	2.01252e-13	protein binding
ENSDARG00000037618	ddit4	1.68409	0	cytoplasm;mitochondrion;apoptotic process;negative regulation of signal transduction;dorsal/ventral pattern formation
ENSDARG00000037634	gne	-0.454682	1.01734e-14	UDP-N-acetylglucosamine 2-epimerase activity;lipopolysaccharide biosynthetic process;UDP-N-acetylglucosamine metabolic process;ATP binding;carbohydrate metabolic process;kinase activity;transferase activity;phosphotransferase activity, alcohol group as acceptor;phosphorylation;N-acetylneuraminate biosynthetic process;N-acylmannosamine kinase activity;cellular_component
ENSDARG00000037647	rnf175	0.635803	6.30479e-06	zinc ion binding;metal ion binding;protein binding
ENSDARG00000037652	C1H7orf26	-2.28128	1.49393e-14	NA;cellular_component;molecular_function;biological_process
ENSDARG00000037654	pmm2	-1.35007	1.10371e-05	neurogenesis;metabolic process;cytoplasm;catalytic activity;protein N-linked glycosylation;phosphomannomutase activity;embryonic cranial skeleton morphogenesis;mannose biosynthetic process;chondrocyte morphogenesis
ENSDARG00000037655	pls3	0.91983	4.06514e-115	calcium ion binding;actin binding;cellular_component;protein binding;motor neuron axon guidance
ENSDARG00000037679	MPC2 (2 of 2)	-0.533273	5.07018e-10	mitochondrial inner membrane;mitochondrial pyruvate transport;molecular_function
ENSDARG00000037706	gss	-2.66506	9.09872e-30	ATP binding;ligase activity;glutathione synthase activity;glutathione biosynthetic process;cellular_component
ENSDARG00000037708	exosc10	-1.3712	3.79595e-50	nucleic acid binding;intracellular;catalytic activity;RNA processing;nucleotide binding;cellular metabolic process;nucleobase-containing compound metabolic process;3'-5' exonuclease activity;nuclear exosome (RNase complex)
ENSDARG00000037748	slc43a1b	3.03616	7.93774281255168e-310	integral to membrane;transmembrane transport
ENSDARG00000037773	rybpa	-2.12443	4.56678e-45	zinc ion binding
ENSDARG00000037781	acss2	-1.4344	9.574e-06	metabolic process;catalytic activity
ENSDARG00000037810	zgc:112175	-0.361915	2.50224e-08	DNA binding;nucleus;integral to membrane;chromatin binding;biological_process
ENSDARG00000037860	cox6b2	0.342108	5.33097e-24	mitochondrion;cytochrome-c oxidase activity
ENSDARG00000037867	si:ch211-194i10.5	-0.773014	3.80702e-33	NA
ENSDARG00000037872	foxk1	0.777542	1.22785e-19	DNA binding;sequence-specific DNA binding transcription factor activity;regulation of transcription, DNA-dependent;sequence-specific DNA binding;magnesium ion binding;pattern specification process;embryo development;protein binding;DNA binding, bending;tissue development
ENSDARG00000037883	prcp	-1.39375	0.000372975	proteolysis;carboxypeptidase activity;hydrolase activity;peptidase activity;serine-type peptidase activity
ENSDARG00000037897	glyr1	-0.596008	6.08747e-05	oxidation-reduction process;pentose-phosphate shunt;phosphogluconate dehydrogenase (decarboxylating) activity
ENSDARG00000037910	FILIP1L (1 of 2)	-2.78376	1.7763e-70	NA
ENSDARG00000037930	rnf113a	-0.871444	1.46713e-06	zinc ion binding;metal ion binding;protein binding
[truncated: 1,934 more rows]

## Sheet: S1 Dataset 2
S1 Dataset 2. Function annotation of nonadditively expressed protein-coding genes in F2. (only annotated genes were shown in the table)
Gene IDs (according to zebrafish in ensembl databases)	Associate gene names	normalized.Log2(MPV/F2)	p value	GO terms
ENSDARG00000000002	ccdc80	-1.76236	2.61473e-85	extracellular region;proteinaceous extracellular matrix
ENSDARG00000000018	nrf1	-2.03723	1.6076e-77	NA;DNA binding;nucleus;regulation of transcription, DNA-dependent;multicellular organismal development;transcription, DNA-dependent;retina development in camera-type eye;response to activity;cellular response to cold
ENSDARG00000000068	slc9a3r1	-3.00166	0	intracellular;receptor clustering;protein binding;sodium ion homeostasis;protein targeting to membrane
ENSDARG00000000069	dap	-0.818255	1.00201e-87	NA
ENSDARG00000000229	usp49	-3.26463	3.14923e-187	zinc ion binding;proteolysis;metal ion binding;cysteine-type peptidase activity;ubiquitin-dependent protein catabolic process;ubiquitin thiolesterase activity;hydrolase activity;peptidase activity
ENSDARG00000000241	slc40a1	2.58603	0	integral to membrane;iron ion transmembrane transporter activity;iron ion transmembrane transport
ENSDARG00000000394	matr3l1.1	-3.1089	8.95523e-291	nucleus;nucleic acid binding;zinc ion binding
ENSDARG00000000489	upf3b	-2.02884	4.33909e-108	nucleotide binding
ENSDARG00000000529	ofd1	-4.3349	2.1222e-81	protein binding
ENSDARG00000000540	asnsd1	-4.21825	5.74704e-112	asparagine synthase (glutamine-hydrolyzing) activity;asparagine biosynthetic process
ENSDARG00000000588	grasp	-3.9046	1.74436e-70	cellular_component;biological_process;protein binding
ENSDARG00000000729	daxx	-4.4353	2.37323e-284	NA;nucleus;negative regulation of transcription, DNA-dependent;PML body
ENSDARG00000000730	slc6a13	3.25844	3.83773e-153	integral to membrane;neurotransmitter:sodium symporter activity;neurotransmitter transport;membrane;transport;symporter activity
ENSDARG00000000760	znf511	-3.83717	3.42206e-54	DNA binding;nucleus;regulation of transcription, DNA-dependent;transcription, DNA-dependent;metal ion binding;NA
ENSDARG00000000779	sly1	-1.02192	1.03054e-43	vesicle-mediated transport;vesicle docking involved in exocytosis;fin regeneration
ENSDARG00000000804	rassf6	1.27731	5.95612e-12	signal transduction;cellular_component;NA
ENSDARG00000000861	scrib	-1.45965	9.97849e-33	protein binding;membrane;cell differentiation;multicellular organismal development;cytoplasm;plasma membrane;postsynaptic membrane;cell migration;positive regulation of apoptotic process;cell junction;cell-cell adhesion;cell proliferation;establishment of mitotic spindle orientation;neuron migration;convergent extension involved in gastrulation;negative regulation of mitotic cell cycle;positive c…
ENSDARG00000001162	matr3l1.1	-3.1089	8.95523e-291	nucleic acid binding
ENSDARG00000001169	hsd17b8	-1.45979	1.32704e-11	oxidation-reduction process;metabolic process;catalytic activity;oxidoreductase activity;steroid biosynthetic process;biosynthetic process;oxidoreductase activity, acting on the CH-OH group of donors, NAD or NADP as acceptor;cellular metabolic process;coenzyme binding;3-beta-hydroxy-delta5-steroid dehydrogenase activity;NA
ENSDARG00000001210	arl14ep	-4.40778	3.33482e-101	nucleic acid binding;biological_process
ENSDARG00000001234	map4k2l	5.10311	2.49497e-138	ATP binding;transferase activity, transferring phosphorus-containing groups;protein phosphorylation;protein kinase activity;protein tyrosine kinase activity;nucleotide binding;protein serine/threonine kinase activity;kinase activity;transferase activity;phosphorylation;small GTPase regulator activity;cellular_component
ENSDARG00000001241	puf60b	-1.60532	1.32923e-118	DNA binding;nucleus;regulation of transcription, DNA-dependent;nucleic acid binding;RNA binding;transcription, DNA-dependent;apoptotic process;nucleotide binding;mRNA processing;RNA splicing;ribonucleoprotein complex
ENSDARG00000001244	srrm1	-1.20554	3.10913e-105	mRNA processing;NA
ENSDARG00000001285	rbm14b	-2.55703	7.26681e-68	nucleic acid binding;zinc ion binding;nucleotide binding
ENSDARG00000001549	sp3a	-2.12049	3.61713e-48	nucleic acid binding;metal ion binding;NA
ENSDARG00000001557	tomm34	-4.26947	1.70778e-143	protein binding
ENSDARG00000001578	echs1	-2.54129	0	metabolic process;catalytic activity
ENSDARG00000001621	nfyal	-2.79312	2.42449e-41	DNA binding;sequence-specific DNA binding transcription factor activity;regulation of transcription, DNA-dependent;CCAAT-binding factor complex
ENSDARG00000001729	strn3	-1.03603	1.10992e-22	protein binding
ENSDARG00000001754	noc2l	-1.82638	1.13822e-153	binding;NA
ENSDARG00000001777	nup155	-3.23016	0	NA;nuclear pore;structural constituent of nuclear pore;nucleocytoplasmic transport;protein binding
ENSDARG00000001788	atp5o	-1.19483	8.04833e-285	ATP synthesis coupled proton transport;proton-transporting ATP synthase activity, rotational mechanism
ENSDARG00000001804	zgc:112148	-1.26048	3.63464e-11	integral to membrane;molecular_function;biological_process
ENSDARG00000001857	aff4	-4.13241	1.24187e-184	NA
ENSDARG00000001930	klhl15	-3.5541	5.63458e-84	protein binding;NA
ENSDARG00000001933	prkag2b	3.18982	1.8094e-146	adenyl nucleotide binding
ENSDARG00000001940	dnajc1	-1.14946	5.54238e-48	DNA binding;nucleus;chromatin binding
ENSDARG00000001969	txlng	-4.74142	1.95123e-76	syntaxin binding;cellular_component;biological_process
ENSDARG00000002013	grb10a	2.08123	8.07071e-81	signal transduction;cellular_component;protein binding
ENSDARG00000002016	ppil2	-2.83128	1.71586e-91	protein folding;ubiquitin-protein ligase activity;protein ubiquitination;ubiquitin ligase complex;peptidyl-prolyl cis-trans isomerase activity;isomerase activity
ENSDARG00000002021	pygb	-5.79653	0	carbohydrate metabolic process;pyridoxal phosphate binding;transferase activity;transferase activity, transferring glycosyl groups;phosphorylase activity;glycogen phosphorylase activity
ENSDARG00000002082	ck2a1	-2.1801	3.56983e-307	ATP binding;transferase activity, transferring phosphorus-containing groups;protein phosphorylation;protein kinase activity;protein tyrosine kinase activity;nucleotide binding;protein serine/threonine kinase activity;kinase activity;transferase activity;phosphorylation
ENSDARG00000002128	cwf19l1	-3.99885	1.50708e-145	catalytic activity;cellular_component
ENSDARG00000002190	chmp2bb	-2.96454	4.01651e-110	membrane;cytoplasm;transport;protein transport;cytosol;endosome;late endosome membrane
ENSDARG00000002213	invs	2.0243	8.63113e-27	protein binding
ENSDARG00000002220	C5H9orf78	-2.37032	2.92786e-78	cellular_component;molecular_function;biological_process
ENSDARG00000002267	dcaf13	-2.58092	1.70434e-187	protein binding
ENSDARG00000002271	zfand5b	0.728384	1.42204e-26	DNA binding;zinc ion binding;metal ion binding
ENSDARG00000002303	xpot	-3.10605	0	nucleus;RNA binding;cytoplasm;transport;tRNA binding;binding
ENSDARG00000002336	dlc	-0.295929	2.6054e-14	calcium ion binding;Notch signaling pathway;integral to membrane;membrane;multicellular organismal development;cell communication;protein binding
ENSDARG00000002339	ccdc101	-2.12477	4.88827e-58	NA
ENSDARG00000002362	ubald1a	1.95818	3.23242e-31	protein binding;NA
ENSDARG00000002400	nap1l1	-0.81747	4.65933e-102	nucleus;nucleosome assembly;response to yeast
ENSDARG00000002401	gale	-3.98691	2.71627e-58	oxidation-reduction process;metabolic process;catalytic activity;oxidoreductase activity;steroid biosynthetic process;biosynthetic process;oxidoreductase activity, acting on the CH-OH group of donors, NAD or NADP as acceptor;cellular metabolic process;coenzyme binding;extracellular polysaccharide biosynthetic process;galactose metabolic process;3-beta-hydroxy-delta5-steroid dehydrogenase activity…
ENSDARG00000002402	ercc3	-1.81384	3.05285e-54	DNA binding;nucleic acid binding;ATP binding;helicase activity;nucleotide-excision repair;hydrolase activity;ATP-dependent DNA helicase activity;heme binding;oxidation-reduction process;oxidoreductase activity, acting on paired donors, with incorporation or reduction of molecular oxygen;iron ion binding
ENSDARG00000002414	glud1b	-0.445497	2.35457e-253	oxidation-reduction process;oxidoreductase activity;cellular amino acid metabolic process;oxidoreductase activity, acting on the CH-NH2 group of donors, NAD or NADP as acceptor;cellular_component
ENSDARG00000002487	noc3l	-0.959556	2.32077e-27	binding;nucleus;muscle organ development;nucleolus;regulation of lipid metabolic process
ENSDARG00000002506	C7H16orf87	-2.54839	3.5377e-98	cellular_component;molecular_function;biological_process
ENSDARG00000002523	hsdl2	0.481903	4.91444e-35	oxidation-reduction process;metabolic process;oxidoreductase activity;peroxisome;sterol binding
ENSDARG00000002549	eif3eb	0.782742	2.65043e-129	cytoplasm;translation initiation factor activity;eukaryotic translation initiation factor 3 complex;protein binding;NA
ENSDARG00000002591	ruvbl1	-3.98364	4.72791e-220	ATP binding;nucleotide binding;DNA repair;DNA recombination;nucleoside-triphosphatase activity;DNA helicase activity;four-way junction helicase activity
ENSDARG00000002632	anxa11b	-1.77716	1.17781e-65	calcium ion binding;calcium-dependent phospholipid binding
ENSDARG00000002644	rgs5a	1.90051	1.19578e-17	NA;termination of G-protein coupled receptor signaling pathway;cytoplasm;plasma membrane;positive regulation of GTPase activity;GTPase activator activity
ENSDARG00000002659	mapre1b	-3.3496	4.02348e-199	microtubule binding;protein binding
ENSDARG00000002670	ATG14	-0.966564	2.25942e-10	positive regulation of autophagy;cellular_component;DNA binding;DNA-dependent transcription, initiation
ENSDARG00000002710	ncl	-1.49327	0	nucleic acid binding;nucleotide binding
ENSDARG00000002720	utp15	-3.30429	8.98944e-212	nucleus;rRNA processing;nucleolus;protein binding;positive regulation of angiogenesis
ENSDARG00000002731	sdc2	-0.892341	2.2671e-28	integral to membrane;membrane;extracellular matrix;cytoskeletal protein binding;epiboly involved in gastrulation with mouth forming second;sprouting angiogenesis;digestive tract development;cell migration involved in heart development;extracellular fibril organization
ENSDARG00000002745	tdh	-0.819757	6.30037e-148	oxidation-reduction process;catalytic activity;steroid biosynthetic process;oxidoreductase activity, acting on the CH-OH group of donors, NAD or NADP as acceptor;cellular metabolic process;coenzyme binding;extracellular polysaccharide biosynthetic process;3-beta-hydroxy-delta5-steroid dehydrogenase activity;dTDP-4-dehydrorhamnose reductase activity;NA
ENSDARG00000002748	sema6d	2.31626	3.87208e-15	integral to membrane;membrane;multicellular organismal development;receptor activity;protein binding
ENSDARG00000002758	dedd1	1.6026	1.91288e-10	NA;regulation of apoptotic process;protein binding
ENSDARG00000002776	supt3h	-1.72206	8.79986e-28	protein heterodimerization activity;transcription from RNA polymerase II promoter
ENSDARG00000002790	ap2m1a	-1.19228	3.95879e-92	vesicle-mediated transport;intracellular protein transport;membrane;plasma membrane;transport;lipid binding;clathrin adaptor complex;protein binding;coated pit
ENSDARG00000002791	atp1a1a.1	-2.87328	0	integral to membrane;ATP binding;membrane;metal ion binding;integral to plasma membrane;cation-transporting ATPase activity;monovalent inorganic cation transmembrane transporter activity;nucleotide binding;ATP biosynthetic process;monovalent inorganic cation transport;hydrolase activity, acting on acid anhydrides, catalyzing transmembrane movement of substances;cation transport;hydrolase activity…
ENSDARG00000002792	arcn1a	-2.15037	3.41502e-108	vesicle-mediated transport;intracellular protein transport;transport;clathrin adaptor complex;COPI vesicle coat;retrograde vesicle-mediated transport, Golgi to ER;protein binding
ENSDARG00000002798	cog8	-3.01384	2.57828e-118	Golgi transport complex
ENSDARG00000002830	trmt2a	-2.59909	2.02726e-238	nucleic acid binding;metabolic process;cytoplasm;methyltransferase activity;RNA processing;nucleotide binding;cellular protein modification process;protein-L-isoaspartate (D-aspartate) O-methyltransferase activity;transferase activity;protein methylation;RNA methylation;methylation;protein methyltransferase activity;tRNA modification;RNA methyltransferase activity;tRNA (guanine-N7-)-methyltransfe…
ENSDARG00000002877	reps1	-2.25049	2.23755e-61	calcium ion binding;receptor-mediated endocytosis;protein binding;NA
ENSDARG00000002894	aven	-1.30949	3.07161e-15	molecular_function
ENSDARG00000002909	tjp3	-3.00156	7.64546e-117	protein binding;tight junction;water homeostasis;multicellular organismal homeostasis
ENSDARG00000002945	bgnb	3.17346	1.10911e-77	protein binding
ENSDARG00000002967	pdap1b	-2.16184	2.05947e-62	cellular_component;molecular_function;biological_process
ENSDARG00000002968	a1cf	-0.498928	1.43732e-92	nucleic acid binding;nucleotide binding
ENSDARG00000002970	ss18	-1.81676	2.56255e-140	cellular_component;NA
ENSDARG00000002980	vps54	-1.86518	1.3884e-44	retrograde transport, endosome to Golgi
ENSDARG00000003016	eef2b	0.952752	0	GTPase activity;GTP binding;translational elongation;nucleotide binding;translation;translation elongation factor activity;embryo development;cellular response to xenobiotic stimulus
ENSDARG00000003032	eif4a1b	1.02193	0	nucleic acid binding;ATP binding;nucleotide binding;translation;helicase activity;ATP-dependent helicase activity;translation initiation factor activity;translational initiation;hydrolase activity
ENSDARG00000003035	hspa9	-2.53838	0	protein folding;ATP binding;carbohydrate metabolic process;nucleotide binding;mitochondrial matrix;unfolded protein binding;response to stress;ATPase activity;phosphotransferase activity, alcohol group as acceptor;cell morphogenesis;fin regeneration;hemopoiesis
ENSDARG00000003051	hccs	-2.62561	2.49703e-116	mitochondrion;holocytochrome-c synthase activity;NA
ENSDARG00000003058	fgfr1op	-2.51534	3.69059e-25	calcium ion binding;microtubule anchoring;microtubule organizing center;protein binding;NA
ENSDARG00000003098	kdm5bb	-1.65476	3.62646e-74	DNA binding;nucleus;oxidation-reduction process;intracellular;zinc ion binding;oxidoreductase activity, acting on paired donors, with incorporation or reduction of molecular oxygen, 2-oxoglutarate as one donor, and incorporation of one atom each of oxygen into both donors;protein binding
ENSDARG00000003102	zgc:101130	-4.72863	6.29243e-60	nucleic acid binding;metal ion binding
ENSDARG00000003132	apip	-1.44174	2.62212e-35	cytoplasm;metal ion binding;L-methionine salvage from methylthioadenosine
ENSDARG00000003144	pxmp2	-0.896133	1.43175e-101	integral to membrane;molecular_function;biological_process
ENSDARG00000003151	skp1	-1.62475	2.08397e-187	ubiquitin-dependent protein catabolic process;kinase activity;transferase activity;phosphorylation
ENSDARG00000003165	nr2f6b	-1.96298	1.79058e-108	DNA binding;sequence-specific DNA binding transcription factor activity;steroid hormone receptor activity;nucleus;regulation of transcription, DNA-dependent;sequence-specific DNA binding;zinc ion binding;transcription, DNA-dependent;metal ion binding;steroid hormone mediated signaling pathway;ligand-activated sequence-specific DNA binding RNA polymerase II transcription factor activity
ENSDARG00000003167	mlst8	-1.25859	1.18542e-21	cytoplasm;molecular_function;protein binding
ENSDARG00000003169	magi1b	-2.31903	1.3385e-55	protein binding
ENSDARG00000003175	stx5al	-1.46516	8.54288e-37	vesicle-mediated transport;membrane;protein binding
ENSDARG00000003189	psmd1	-2.50946	0	regulation of protein catabolic process;proteasome complex;enzyme regulator activity;binding
ENSDARG00000003206	chchd6a	-0.82573	5.22726e-18	membrane;mitochondrion;mitochondrial inner membrane;response to DNA damage stimulus;molecular_function;cristae formation;NA
ENSDARG00000003213	naa15a	-2.20619	0	protein binding
ENSDARG00000003216	anxa2a	1.12926	2.22234e-22	calcium ion binding;calcium-dependent phospholipid binding;cytoskeletal protein binding;phospholipase inhibitor activity
ENSDARG00000003229	gdf9	-2.451	4.647e-14	extracellular region;growth factor activity
ENSDARG00000003263	pop4	-3.18104	1.46255e-93	RNA binding;tRNA processing;rRNA processing;mRNA cleavage;ribonuclease activity;ribonuclease MRP complex;ribonuclease P complex;nucleolar ribonuclease P complex;NA
ENSDARG00000003283	zfand2a	-2.88542	1.34369e-148	zinc ion binding;metal ion binding;cellular_component
ENSDARG00000003287	wdr12	-2.37882	4.70291e-87	nucleus;rRNA processing;ribosome biogenesis;nucleolus;cell proliferation;protein binding;nucleoplasm;maturation of LSU-rRNA from tricistronic rRNA transcript (SSU-rRNA, 5.8S rRNA, LSU-rRNA);maturation of 5.8S rRNA from tricistronic rRNA transcript (SSU-rRNA, 5.8S rRNA, LSU-rRNA);PeBoW complex;preribosome, large subunit precursor
ENSDARG00000003308	emc2	-2.84379	4.45782e-205	nucleus;cytoplasm;endoplasmic reticulum;ER membrane protein complex;biological_process;protein binding
ENSDARG00000003320	fam91a1	-3.60303	6.29751e-63	cellular_component
ENSDARG00000003323	dcp1a	-6.0836	3.48736e-122	NA
ENSDARG00000003373	commd2	-0.982271	3.33801e-13	cellular_component;molecular_function;biological_process
ENSDARG00000003380	PAOX	-1.89229	1.55303e-39	oxidation-reduction process;oxidoreductase activity
ENSDARG00000003382	cwc25	-2.65455	8.83526e-146	NA
ENSDARG00000003391	snx7	-0.580627	2.74031e-12	apoptotic process;cell communication;negative regulation of apoptotic process;phosphatidylinositol binding;cellular_component;liver development;cysteine-type endopeptidase activity involved in apoptotic process;NA
ENSDARG00000003411	foxa2	0.447611	1.97973e-10	sequence-specific DNA binding transcription factor activity;regulation of transcription, DNA-dependent;sequence-specific DNA binding;protein domain specific binding;transcription factor binding
ENSDARG00000003421	igf2bp2a	2.75075	6.62809e-22	nucleic acid binding;RNA binding;nucleotide binding
ENSDARG00000003429	hnrpdl	-1.3106	6.41553e-179	nucleic acid binding;nucleotide binding;ribonucleoprotein complex;viral nucleocapsid;virion
ENSDARG00000003444	dhrs7	-1.24168	2.82711e-62	metabolic process;oxidoreductase activity;cellular_component
ENSDARG00000003446	ippk	-2.16885	3.01101e-29	nucleus;ATP binding;multicellular organismal development;cytoplasm;nucleotide binding;kinase activity;transferase activity;phosphorylation;centrosome;inositol pentakisphosphate 2-kinase activity;determination of left/right symmetry;melanosome transport;microtubule basal body
ENSDARG00000003462	fech	-1.96552	8.21028e-34	heme biosynthetic process;porphyrin-containing compound biosynthetic process;lyase activity;ferrochelatase activity;erythrocyte maturation
ENSDARG00000003487	nup93	-1.15055	6.04315e-50	transport;nuclear pore;NA
ENSDARG00000003511	mrpl3	-1.98247	3.08473e-79	intracellular;structural constituent of ribosome;translation;ribosome;ribonucleoprotein complex
ENSDARG00000003513	thrap3b	-0.727266	2.11959e-20	NA
ENSDARG00000003519	aprt	-1.30035	4.38054e-16	cytoplasm;transferase activity;adenine phosphoribosyltransferase activity;nucleoside metabolic process;adenine salvage
ENSDARG00000003526	psma5	-2.66784	1.64195e-173	nucleus;cytoplasm;proteolysis;proteolysis involved in cellular protein catabolic process;threonine-type endopeptidase activity;proteasome core complex;endopeptidase activity;ubiquitin-dependent protein catabolic process;proteasome core complex, alpha-subunit complex;hydrolase activity;peptidase activity;proteasome complex
ENSDARG00000003527	mak16	-2.23585	3.88252e-169	NA
ENSDARG00000003531	tcea1	-3.79064	1.74208e-186	DNA binding;nucleus;regulation of transcription, DNA-dependent;nucleic acid binding;zinc ion binding;transcription, DNA-dependent;translational elongation;regulation of DNA-dependent transcription, elongation;translation;regulation of transcription from RNA polymerase II promoter;translation elongation factor activity
ENSDARG00000003564	dohh	-1.78312	1.04985e-67	protein binding;binding
ENSDARG00000003592	surf1	-1.60924	2.54495e-25	oxidation-reduction process;membrane;cytochrome-c oxidase activity;embryonic organ development;proton transport;ion transmembrane transport;spinal cord motor neuron differentiation
ENSDARG00000003599	rpl3	0.943799	0	intracellular;structural constituent of ribosome;translation;ribosome;ribonucleoprotein complex;exocrine pancreas development
ENSDARG00000003607	nr2f6a	-1.14345	2.38571e-14	DNA binding;sequence-specific DNA binding transcription factor activity;steroid hormone receptor activity;nucleus;regulation of transcription, DNA-dependent;sequence-specific DNA binding;zinc ion binding;transcription, DNA-dependent;metal ion binding;steroid hormone mediated signaling pathway;ligand-activated sequence-specific DNA binding RNA polymerase II transcription factor activity
ENSDARG00000003615	SLC26A3 (1 of 2)	5.41494	8.13893e-144	integral to membrane;sulfate transport;sulfate transmembrane transporter activity;membrane;transmembrane transport;secondary active sulfate transmembrane transporter activity
ENSDARG00000003631	clock3	-3.16352	9.49701e-34	protein dimerization activity;signal transducer activity;signal transduction;protein binding;DNA binding;sequence-specific DNA binding transcription factor activity;nucleus;regulation of transcription, DNA-dependent;cytoplasm;transcription factor complex;transcription, DNA-dependent;circadian rhythm;response to light stimulus;photoperiodism
ENSDARG00000003635	atp6v1e1a	-0.929175	1.70468e-65	proton-transporting two-sector ATPase complex, catalytic domain;ATP hydrolysis coupled proton transport;transferase activity, transferring acyl groups other than amino-acyl groups;proton-transporting ATPase activity, rotational mechanism
ENSDARG00000003641	tfg	-2.56076	0	protein binding
ENSDARG00000003642	zfyve19	-2.16094	1.17525e-23	metal ion binding;cellular_component
ENSDARG00000003675	cryl1	-2.47494	2.37568e-114	oxidation-reduction process;oxidoreductase activity;oxidoreductase activity, acting on the CH-OH group of donors, NAD or NADP as acceptor;NAD binding;NAD+ binding;coenzyme binding;3-hydroxyacyl-CoA dehydrogenase activity;fatty acid metabolic process;cellular_component
ENSDARG00000003681	eif5	-0.755509	8.21127e-76	translation;translation initiation factor activity;translational initiation;cellular_component;protein binding;binding
ENSDARG00000003699	atp7a	-3.83625	1.67978e-65	integral to membrane;metal ion binding;cation-transporting ATPase activity;nucleotide binding;cation transport;copper ion binding;metal ion transport;copper ion transport;ATP binding;membrane;hydrolase activity;response to metal ion;response to copper ion
ENSDARG00000003750	pfas	-0.851439	6.99787e-15	catalytic activity;'de novo' IMP biosynthetic process;phosphoribosylformylglycinamidine synthase activity
ENSDARG00000003751	lats1	-3.40497	3.72903e-135	ATP binding;transferase activity, transferring phosphorus-containing groups;protein phosphorylation;protein kinase activity;protein tyrosine kinase activity;nucleotide binding;protein serine/threonine kinase activity;kinase activity;transferase activity;phosphorylation;convergent extension involved in gastrulation;NA
ENSDARG00000003757	cnpy1	-2.03664	5.46384e-121	fibroblast growth factor receptor signaling pathway;multicellular organismal development;endoplasmic reticulum;midbrain-hindbrain boundary development;determination of left/right symmetry;Kupffer's vesicle development;regulation of fibroblast growth factor receptor signaling pathway
ENSDARG00000003795	IDH2	0.656071	6.03766e-79	oxidation-reduction process;oxidoreductase activity, acting on the CH-OH group of donors, NAD or NADP as acceptor;isocitrate metabolic process;isocitrate dehydrogenase (NADP+) activity
ENSDARG00000003813	srp54	-1.53322	6.27568e-149	GTPase activity;GTP binding;nucleotide binding;nucleoside-triphosphatase activity;SRP-dependent cotranslational protein targeting to membrane;signal recognition particle;7S RNA binding
ENSDARG00000003818	prkag1	-2.31217	4.75641e-52	kinase activity;transferase activity;phosphorylation;adenyl nucleotide binding;cellular_component
ENSDARG00000003820	nr1d2a	1.21868	2.03798e-258	sequence-specific DNA binding transcription factor activity;steroid hormone receptor activity;nucleus;regulation of transcription, DNA-dependent;sequence-specific DNA binding;zinc ion binding;steroid hormone mediated signaling pathway;DNA binding;transcription, DNA-dependent;metal ion binding;thyroid hormone receptor activity
ENSDARG00000003822	ankrd16	-3.90378	6.13621e-35	cellular_component;molecular_function;biological_process;protein binding
ENSDARG00000003827	snapc1b	-3.31882	1.79309e-60	cellular_component;molecular_function;biological_process
ENSDARG00000003835	stom	1.15814	7.55153e-35	membrane;molecular_function;NA
ENSDARG00000003845	chm	-2.9426	1.04493e-58	intracellular protein transport;Rab-protein geranylgeranyltransferase complex;Rab geranylgeranyltransferase activity;detection of mechanical stimulus involved in sensory perception of sound;iridophore differentiation;retina morphogenesis in camera-type eye;swim bladder inflation;auditory receptor cell differentiation
ENSDARG00000003854	acsl1b	-5.6516	0	metabolic process;catalytic activity;cellular_component
ENSDARG00000003860	cbx3a	-4.66546	0	nucleus
ENSDARG00000003866	tm9sf2	-0.84776	7.76526e-22	integral to membrane;membrane
ENSDARG00000003872	ccdc102a	-2.2966	5.12124e-46	NA
ENSDARG00000003910	med13b	-2.93029	1.75669e-252	mediator complex;RNA polymerase II transcription cofactor activity;regulation of transcription from RNA polymerase II promoter
ENSDARG00000003920	setb	-2.04083	0	nucleus;nucleosome assembly
ENSDARG00000003927	cldn12	-1.32062	2.37984e-38	integral to membrane;membrane
ENSDARG00000003933	pkma	-5.00141	0	catalytic activity;potassium ion binding;magnesium ion binding;pyruvate kinase activity;glycolysis;kinase activity;transferase activity;phosphorylation;cellular_component
ENSDARG00000003938	rpa1	-2.31418	3.85222e-124	DNA binding;nucleus;nucleic acid binding;metal ion binding;DNA replication;heart development
ENSDARG00000003940	mtfr1l	-2.23523	7.49478e-65	cellular_component;molecular_function;biological_process;NA
ENSDARG00000003941	rrs1	-2.09075	2.85737e-91	nucleus;ribosome biogenesis;molecular_function
ENSDARG00000003952	pfn2	-2.3762	3.61355e-64	actin binding;actin cytoskeleton organization
ENSDARG00000003974	spoplb	-3.61958	0	nucleus;protein ubiquitination;proteasomal ubiquitin-dependent protein catabolic process;protein binding;negative regulation of protein ubiquitination;Cul3-RING ubiquitin ligase complex
ENSDARG00000004037	cog2	-2.96491	5.08135e-82	membrane;protein transport;Golgi organization
ENSDARG00000004046	phf6	-2.72556	1.37545e-79	zinc ion binding;metal ion binding;protein binding
ENSDARG00000004055	uhrf1bp1l	-0.863199	7.04993e-35	NA
ENSDARG00000004060	bhlhe40	-0.544217	1.80467e-23	DNA binding;nucleus;regulation of transcription, DNA-dependent;protein dimerization activity;transcription, DNA-dependent;negative regulation of transcription, DNA-dependent
ENSDARG00000004078	acsl4a	-4.47848	0	metabolic process;catalytic activity;cellular_component
ENSDARG00000004111	esr1	-4.32132	6.96782e-152	DNA binding;sequence-specific DNA binding transcription factor activity;steroid hormone receptor activity;nucleus;regulation of transcription, DNA-dependent;sequence-specific DNA binding;zinc ion binding;steroid hormone mediated signaling pathway;steroid binding;estrogen receptor activity
ENSDARG00000004160	reep3b	-1.06895	1.16145e-14	integral to membrane;membrane;endoplasmic reticulum;cell cycle;microtubule;mitosis;endoplasmic reticulum membrane;cell division;molecular_function;mitotic nuclear envelope reassembly
ENSDARG00000004161	ik	-2.19239	4.53436e-149	nucleus;heart contraction
ENSDARG00000004174	cnot1	-2.33221	0	binding;NA
ENSDARG00000004189	cbx1a	-2.84318	3.3737e-199	NA;nucleus
ENSDARG00000004199	spam1	-1.58953	4.01911e-113	metabolic process;catalytic activity;carbohydrate metabolic process;hydrolase activity;hyalurononglucosaminidase activity;hydrolase activity, acting on glycosyl bonds;cellular_component
ENSDARG00000004261	tmed9	-1.79019	3.62914e-85	integral to membrane;transport;membrane;molecular_function
ENSDARG00000004342	srsf11	-0.790115	1.13113e-62	nucleic acid binding;nucleotide binding
ENSDARG00000004343	nelfe	-1.17448	2.41654e-12	NA;nucleic acid binding;nucleotide binding
ENSDARG00000004402	elovl6	-8.85933	0	integral to membrane;membrane;endoplasmic reticulum;fatty acid biosynthetic process;lipid metabolic process;transferase activity;fatty acid metabolic process;endoplasmic reticulum membrane;long-chain fatty acid biosynthetic process;fatty acid elongation, saturated fatty acid
ENSDARG00000004415	tcf7l2	1.85452	2.41615e-11	NA;canonical Wnt receptor signaling pathway;sequence-specific DNA binding transcription factor activity;sequence-specific DNA binding;Wnt receptor signaling pathway;transcription factor complex;beta-catenin binding;chromatin binding;regulation of transcription from RNA polymerase II promoter;transcription regulatory region DNA binding;brain development;generation of neurons;intestinal epithelial …
ENSDARG00000004427	dpy30	-2.42398	2.37032e-23	NA
ENSDARG00000004451	tnfrsfa	-1.93077	2.23671e-19	signal transduction;protein binding
ENSDARG00000004452	tardbpl	-1.81328	1.64312e-85	nucleic acid binding;nucleotide binding;locomotory behavior;axonogenesis
ENSDARG00000004470	prkcsh	-2.05456	1.57368e-193	protein binding;calcium ion binding;endoplasmic reticulum;kinase activity;transferase activity;phosphorylation;N-glycan processing;pronephros development
ENSDARG00000004497	tspan33	2.16657	6.97673e-46	integral to membrane;membrane;molecular_function;biological_process
ENSDARG00000004517	ppat	-2.36667	4.8418e-272	metabolic process;purine nucleobase biosynthetic process;metal ion binding;iron-sulfur cluster binding;purine nucleotide biosynthetic process;transferase activity;transferase activity, transferring glycosyl groups;nucleoside metabolic process;'de novo' IMP biosynthetic process;amidophosphoribosyltransferase activity;cellular_component
ENSDARG00000004525	C2H1orf35	-2.11826	4.48903e-38	cellular_component;molecular_function;biological_process
ENSDARG00000004527	pin4	-1.60553	1.42074e-44	DNA binding;nucleus;protein folding;cytoplasm;cytoskeleton;peptidyl-prolyl cis-trans isomerase activity;isomerase activity;nucleolus;spindle
ENSDARG00000004581	sel1l	-1.96819	1.21195e-55	NA
ENSDARG00000004587	KAT5 (1 of 2)	-1.49261	1.04398e-18	NA;nucleus;regulation of transcription, DNA-dependent;transferase activity, transferring acyl groups other than amino-acyl groups
ENSDARG00000004616	mtmr2	-2.75048	9.44017e-25	membrane;cytoplasm;dephosphorylation;protein tyrosine phosphatase activity;phosphatase activity;hydrolase activity
ENSDARG00000004634	osbp	-0.481152	1.61525e-18	transport;lipid transport;NA
ENSDARG00000004672	ptk2.1	-1.45022	6.46193e-48	ATP binding;signal transducer activity;transferase activity, transferring phosphorus-containing groups;protein phosphorylation;protein kinase activity;protein tyrosine kinase activity;nucleotide binding;kinase activity;focal adhesion;signal complex assembly;cytoskeleton;transferase activity;phosphorylation
ENSDARG00000004680	dnajb6a	-1.87604	1.94614e-52	cellular_component;NA
ENSDARG00000004692	nabp1a	-2.49463	2.34816e-74	nucleic acid binding
ENSDARG00000004696	eefsec	-2.08057	3.38573e-29	GTPase activity;GTP binding;translational elongation;nucleotide binding;translation;translation elongation factor activity;cellular_component
ENSDARG00000004697	rxrgb	0.902594	1.08141e-13	DNA binding;sequence-specific DNA binding transcription factor activity;steroid hormone receptor activity;nucleus;regulation of transcription, DNA-dependent;sequence-specific DNA binding;zinc ion binding;transcription, DNA-dependent;metal ion binding;steroid hormone mediated signaling pathway
ENSDARG00000004706	syf2	-0.784744	7.7022e-19	nucleus;mRNA processing;RNA splicing;molecular_function
ENSDARG00000004724	tcea3	1.41135	1.09159e-25	DNA binding;nucleus;zinc ion binding;transcription, DNA-dependent;regulation of DNA-dependent transcription, elongation;regulation of transcription from RNA polymerase II promoter;regulation of transcription, DNA-dependent;nucleic acid binding;translational elongation;translation;translation elongation factor activity
ENSDARG00000004726	trappc11	-2.29908	1.2105e-75	vesicle-mediated transport;transport;Golgi apparatus;retina development in camera-type eye;liver development
ENSDARG00000004727	cmss1	-3.03447	1.26898e-86	nucleic acid binding;ATP binding;ATP-dependent helicase activity
ENSDARG00000004735	hnrnpub	-2.6381	0	nucleus;nucleic acid binding;ribonucleoprotein complex;protein binding;viral nucleocapsid;virion
ENSDARG00000004745	lmbr1l	-2.06556	2.95617e-124	integral to membrane;membrane;plasma membrane;endocytosis
ENSDARG00000004754	hspa4a	-3.8045	0	cell morphogenesis;ATP binding;nucleotide binding;response to stress
ENSDARG00000004757	ybx1	0.47346	5.28177745992345e-310	DNA binding;regulation of transcription, DNA-dependent;nucleic acid binding;NA
ENSDARG00000004774	wdr36	-2.3293	3.92396e-201	cytoplasm;rRNA processing;small-subunit processome;nucleolus;protein binding
ENSDARG00000004806	grwd1	-0.731525	1.23925e-26	nucleus;molecular_function;biological_process;protein binding
ENSDARG00000004861	esrrga	0.902594	1.08141e-13	DNA binding;sequence-specific DNA binding transcription factor activity;steroid hormone receptor activity;nucleus;regulation of transcription, DNA-dependent;sequence-specific DNA binding;zinc ion binding;transcription, DNA-dependent;metal ion binding;steroid hormone mediated signaling pathway;steroid binding
ENSDARG00000004866	fam63a	-1.65704	7.78113e-59	NA
ENSDARG00000004877	rock2b	-5.22295	1.09794e-179	ATP binding;protein phosphorylation;signal transduction;protein serine/threonine kinase activity;transferase activity, transferring phosphorus-containing groups;protein kinase activity;protein tyrosine kinase activity;metal ion binding;nucleotide binding;intracellular signal transduction;kinase activity;Rho GTPase binding;transferase activity;phosphorylation;Kupffer's vesicle development;epitheli…
ENSDARG00000004889	aga	1.3953	5.47749e-37	hydrolase activity
ENSDARG00000004891	pex19	-2.11592	1.14506e-113	peroxisome
ENSDARG00000004896	lonp2	-1.18617	1.63501e-58	ATP binding;proteolysis;nucleotide binding;serine-type endopeptidase activity;nucleoside-triphosphatase activity;ATP-dependent peptidase activity;ATPase activity
ENSDARG00000004904	gys2	-1.46465	0	cytoplasm;biosynthetic process;cytoskeleton;glycogen (starch) synthase activity;cytosol;glycogen biosynthetic process;cortical actin cytoskeleton;cell cortex;response to glucose stimulus;ectoplasm
ENSDARG00000004906	stip1	-2.58637	0	biological_process;protein binding
ENSDARG00000004925	immp2l	-1.39281	4.6593e-12	integral to membrane;membrane;mitochondrion;proteolysis;hydrolase activity;mitochondrial inner membrane;peptidase activity;serine-type peptidase activity;mitochondrial inner membrane peptidase complex;protein processing involved in protein targeting to mitochondrion
ENSDARG00000004926	slbp	-6.36402	0	mRNA binding
ENSDARG00000004939	mtdhb	-3.62037	9.74833e-272	NA
ENSDARG00000004956	zmat2	-1.57901	5.77352e-33	nucleic acid binding;zinc ion binding
ENSDARG00000005010	ZNF784 (1 of 6)	-3.06738	7.18723e-68	nucleic acid binding;metal ion binding
ENSDARG00000005023	fkbp9	-2.14847	8.2312e-23	calcium ion binding;protein folding;membrane;peptidyl-prolyl cis-trans isomerase activity;protein peptidyl-prolyl isomerization;FK506 binding
ENSDARG00000005057	dimt1l	-2.33562	1.89585e-34	methyltransferase activity;rRNA processing;rRNA (adenine) methyltransferase activity;rRNA modification;rRNA (adenine-N6,N6-)-dimethyltransferase activity;rRNA methyltransferase activity;cellular_component
ENSDARG00000005078	eif4e3	-1.00288	3.65195e-13	RNA binding;cytoplasm;translation;translation initiation factor activity;translational initiation;regulation of translation;mRNA cap binding complex
ENSDARG00000005115	calub	-2.20278	3.78671e-85	calcium ion binding
ENSDARG00000005121	mfn1b	-1.80467	2.57895e-124	integral to membrane;GTPase activity;GTP catabolic process;mitochondrial outer membrane;mitochondrial fusion
ENSDARG00000005122	atp2a2b	-2.41409	6.64007e-246	integral to membrane;ATP binding;membrane;metal ion binding;cation-transporting ATPase activity;nucleotide binding;cation transport;hydrolase activity;calcium-transporting ATPase activity;calcium ion transport
ENSDARG00000005128	rnaseh2b	-4.40642	2.53726e-78	nucleus;molecular_function
ENSDARG00000005134	psmd11b	-2.89845	4.90478e-142	nucleus;cytoplasm;ubiquitin-dependent protein catabolic process;proteasome complex;cytosol;proteasome assembly;protein binding;proteasome accessory complex;stem cell differentiation
ENSDARG00000005154	aspa	-2.8038	7.14475e-89	metabolic process;hydrolase activity, acting on ester bonds;nucleus;cytoplasm;metal ion binding;hydrolase activity;hydrolase activity, acting on carbon-nitrogen (but not peptide) bonds, in linear amides;aspartoacylase activity
ENSDARG00000005162	tpm3	-2.23008	2.0789e-299	NA;cell adhesion;basement membrane
ENSDARG00000005172	dynll2b	-4.57887	0	nucleus;cytoplasm;microtubule-based process;microtubule associated complex;P granule
ENSDARG00000005185	cpn1	0.659721	1.85425e-66	zinc ion binding;proteolysis;extracellular space;carboxypeptidase activity;hydrolase activity;metallocarboxypeptidase activity;peptidase activity;cellular response to estrogen stimulus
ENSDARG00000005186	sp4	-2.86055	5.11273e-24	NA;nucleic acid binding;metal ion binding
ENSDARG00000005191	ahcy	1.03794	0	oxidation-reduction process;oxidoreductase activity, acting on the CH-OH group of donors, NAD or NADP as acceptor;cofactor binding;adenosylhomocysteinase activity;one-carbon metabolic process;hydrolase activity;S-adenosylmethionine cycle
ENSDARG00000005220	pdcd6	-1.73987	3.71637e-52	calcium ion binding
ENSDARG00000005230	ssr2	0.407529	6.58098e-34	integral to membrane;endoplasmic reticulum
ENSDARG00000005246	asb3	-4.08521	8.08256e-252	intracellular signal transduction;protein ubiquitination;molecular_function;protein binding
ENSDARG00000005251	rpe	-2.22602	1.11553e-93	metabolic process;catalytic activity;carbohydrate metabolic process;metal ion binding;pentose-phosphate shunt;racemase and epimerase activity, acting on carbohydrates and derivatives;ribulose-phosphate 3-epimerase activity;isomerase activity
ENSDARG00000005254	kdelr2a	-1.61453	4.38541e-190	integral to membrane;vesicle-mediated transport;membrane;transport;endoplasmic reticulum;protein transport;protein retention in ER lumen;endoplasmic reticulum membrane;ER retention sequence binding
ENSDARG00000005315	celf1	-1.80641	6.39529e-89	nucleus;nucleic acid binding;RNA binding;cytoplasm;nucleotide binding;mRNA processing;RNA splicing;mRNA binding;mRNA 3'-UTR binding;pole plasm;determination of left/right symmetry;positive regulation of mRNA catabolic process
ENSDARG00000005320	nipsnap1	-2.02857	1.89625e-82	cellular_component;molecular_function;biological_process
ENSDARG00000005333	tln1	-1.14042	8.57875e-43	structural molecule activity;actin binding;cell adhesion;focal adhesion;cytoskeleton;cytoskeletal anchoring at plasma membrane;actin cytoskeleton;structural constituent of cytoskeleton;insulin receptor binding;ruffle
ENSDARG00000005350	dip2ba	-1.33673	4.90057e-52	nucleus;metabolic process;catalytic activity;transcription factor binding
ENSDARG00000005359	sucla2	-1.56095	3.69308e-116	ATP binding;metabolic process;catalytic activity;ligase activity;NA
ENSDARG00000005382	prdm9	-2.8944	1.74096e-174	DNA binding;nucleus;regulation of transcription, DNA-dependent;nucleic acid binding;methyltransferase activity;transcription, DNA-dependent;metal ion binding;histone-lysine N-methyltransferase activity;chromosome;transferase activity;methylation;chromatin modification;protein binding;meiosis;NA
ENSDARG00000005416	map3k5	-2.68987	4.43542e-105	ATP binding;transferase activity, transferring phosphorus-containing groups;protein phosphorylation;protein kinase activity;protein tyrosine kinase activity;nucleotide binding;protein serine/threonine kinase activity;kinase activity;transferase activity;phosphorylation;cellular_component
ENSDARG00000005423	pgam1a	-1.35708	0	metabolic process;catalytic activity;glycolysis;intramolecular transferase activity, phosphotransferases;isomerase activity;phosphoglycerate mutase activity;NA
ENSDARG00000005425	wdfy1	-1.81302	2.62006e-14	protein binding;metal ion binding
ENSDARG00000005456	katnb1	-3.50047	3.68828e-295	cytoplasm;cytoskeleton;microtubule binding;cell cycle;microtubule;mitosis;katanin complex;cell division;centrosome;spindle pole;spindle;microtubule severing;protein binding
ENSDARG00000005458	csnk1g2a	-1.58332	4.90835e-16	ATP binding;transferase activity, transferring phosphorus-containing groups;protein phosphorylation;protein kinase activity;protein tyrosine kinase activity;nucleotide binding;protein serine/threonine kinase activity;kinase activity;transferase activity;phosphorylation;cellular_component
ENSDARG00000005481	nfkbiaa	1.72442	4.03953e-14	protein binding;response to virus
ENSDARG00000005500	dgcr6	-1.47722	1.38449e-10	cellular_component;molecular_function;biological_process
ENSDARG00000005513	naca	0.691424	0	myofibril assembly;nucleus;cytoplasm;transport;protein transport;protein binding;NA
ENSDARG00000005536	ubr7	-3.827	1.2519e-191	zinc ion binding;ubiquitin-protein ligase activity;ligase activity;cellular_component;NA
ENSDARG00000005540	xpo7	-2.83268	1.67752e-62	intracellular protein transport;Ran GTPase binding;binding;nucleus
ENSDARG00000005547	rint1	-2.95982	1.28531e-67	NA
ENSDARG00000005551	hnrnph1l	-3.38646	8.39911597930119e-323	nucleic acid binding;nucleotide binding
ENSDARG00000005560	ywhah	-2.65743	3.0208e-146	oxidation-reduction process;oxidoreductase activity;protein domain specific binding;monooxygenase activity;cellular_component
ENSDARG00000005561	gfm2	-3.44756	6.0118e-57	GTPase activity;GTP binding;mitochondrion;nucleotide binding;translation;GTP catabolic process;mitochondrial translation;ribosome disassembly
ENSDARG00000005565	entpd8	1.58501	3.68253e-23	hydrolase activity
ENSDARG00000005567	map2k6	-3.27611	8.23857e-184	nucleus;regulation of transcription, DNA-dependent;ATP binding;transferase activity, transferring phosphorus-containing groups;protein phosphorylation;cytoplasm;transcription, DNA-dependent;protein kinase activity;protein tyrosine kinase activity;nucleotide binding;protein serine/threonine kinase activity;kinase activity;cytoskeleton;response to stress;transferase activity;phosphorylation
ENSDARG00000005576	mphosph8	-1.16039	3.09774e-81	nucleus;protein binding
ENSDARG00000005578	ugp2a	1.39061	0	metabolic process;nucleotidyltransferase activity
ENSDARG00000005586	zbtb20	2.55686	1.86851e-16	nucleus;nucleic acid binding;metal ion binding;protein binding
ENSDARG00000005606	paxip1	-3.93855	6.77775e-175	NA
ENSDARG00000005612	aph1b	-1.42258	6.14857e-41	Notch signaling pathway;integral to membrane;membrane;protein processing;positive regulation of catalytic activity
ENSDARG00000005620	ehd1a	-2.84905	4.68697e-79	calcium ion binding;GTPase activity;GTP binding;cellular_component;protein binding
ENSDARG00000005625	tmem57a	-1.68127	3.62103e-42	nucleus;integral to membrane;membrane;nuclear membrane;molecular_function;biological_process;axon;cell projection
ENSDARG00000005642	fbxw5	-2.53037	2.59143e-30	cytoplasm;protein ubiquitination;SCF-dependent proteasomal ubiquitin-dependent protein catabolic process;SCF ubiquitin ligase complex;molecular_function;protein binding;Cul4-RING ubiquitin ligase complex;centrosome duplication
ENSDARG00000005643	gcat	-2.09645	6.40066e-274	metabolic process;catalytic activity;pyridoxal phosphate binding;biosynthetic process;transferase activity;glycine C-acetyltransferase activity
ENSDARG00000005652	man1a1	-1.6029	2.95212e-47	calcium ion binding;membrane;mannosyl-oligosaccharide 1,2-alpha-mannosidase activity
ENSDARG00000005679	TRIP10	-2.14604	2.96597e-37	termination of G-protein coupled receptor signaling pathway;protein binding
ENSDARG00000005699	ddx19	-4.31654	0	nucleic acid binding;ATP binding;nucleotide binding;helicase activity;ATP-dependent helicase activity;hydrolase activity
ENSDARG00000005754	ptprfb	2.29768	2.9771e-116	integral to membrane;membrane;dephosphorylation;protein dephosphorylation;cell adhesion;protein tyrosine phosphatase activity;phosphatase activity;hydrolase activity;phosphoprotein phosphatase activity;heparin binding;protein binding;sensory neuron axon guidance
ENSDARG00000005772	tsr2	-1.65991	7.44784e-43	NA
ENSDARG00000005774	pl10	-2.20936	1.57892e-83	NA;nucleic acid binding;ATP binding;nucleotide binding;helicase activity;ATP-dependent helicase activity;hydrolase activity
ENSDARG00000005785	elovl7b	-8.68277	0	integral to membrane;molecular_function
ENSDARG00000005791	rpl28	0.103233	7.85298e-18	intracellular;structural constituent of ribosome;translation;ribosome;ribonucleoprotein complex;embryo development
ENSDARG00000005799	smim14	0.749814	9.91704e-14	cellular_component;molecular_function;biological_process
ENSDARG00000005827	eif2s1a	-2.23264	1.01527e-182	RNA binding;translation;translation initiation factor activity;translational initiation;eukaryotic translation initiation factor 2 complex
ENSDARG00000005840	got2b	-3.5455	0	catalytic activity;pyridoxal phosphate binding;biosynthetic process;cellular amino acid metabolic process;transaminase activity;transferase activity;L-phenylalanine:2-oxoglutarate aminotransferase activity;L-aspartate:2-oxoglutarate aminotransferase activity
ENSDARG00000005842	cd9a	1.99695	8.54306e-110	integral to membrane;membrane
ENSDARG00000005870	mmadhc	-1.37064	2.95705e-81	mitochondrion;cobalamin metabolic process;molecular_function
ENSDARG00000005891	cyb5r3	-1.41464	1.50737e-57	oxidation-reduction process;oxidoreductase activity
ENSDARG00000005926	ak2	0.344492	4.12309e-28	ATP binding;mitochondrion;nucleotide binding;kinase activity;nucleotide kinase activity;adenylate kinase activity;nucleobase-containing compound metabolic process;transferase activity;phosphorylation;nucleobase-containing compound kinase activity;phosphotransferase activity, phosphate group as acceptor;nucleotide phosphorylation;mitochondrial intermembrane space;leukocyte differentiation
ENSDARG00000005927	tbc1d17	-0.619372	3.77961e-13	regulation of Rab GTPase activity;Rab GTPase activator activity
ENSDARG00000005941	yes1	-3.80444	1.26669e-205	ATP binding;membrane;multicellular organismal development;transferase activity, transferring phosphorus-containing groups;protein phosphorylation;cytoplasm;plasma membrane;protein kinase activity;protein tyrosine kinase activity;nucleotide binding;kinase activity;cytoskeleton;transferase activity;phosphorylation;non-membrane spanning protein tyrosine kinase activity;protein autophosphorylation;cy…
ENSDARG00000005944	gnb1b	-1.27149	8.4957e-56	protein binding
ENSDARG00000005945	sart1	-2.58139	8.12739e-300	molecular_function
ENSDARG00000005972	ric8b	-1.28017	2.0509e-19	binding
ENSDARG00000005993	prc1b	-5.37199	2.52832e-153	nucleotide binding;microtubule binding;microtubule cytoskeleton organization;cytokinesis;cellular_component
ENSDARG00000006005	nudcd3	-1.47163	1.05019e-30	cellular_component;molecular_function;biological_process
ENSDARG00000006017	kat2a	-3.2484	2.32806e-22	nucleus;regulation of transcription, DNA-dependent;N-acetyltransferase activity;histone acetyltransferase activity;histone acetylation;protein binding
ENSDARG00000006019	tktb	-4.22214	0	metabolic process;catalytic activity;transferase activity;oxidoreductase activity, acting on the aldehyde or oxo group of donors, disulfide as acceptor;transketolase activity
ENSDARG00000006025	tp53i11b	-1.40893	1.60882e-32	cellular_component;molecular_function;biological_process;NA
ENSDARG00000006029	lta4h	-1.26236	3.42025e-82	zinc ion binding;proteolysis;metallopeptidase activity;hydrolase activity;inflammatory response;leukotriene biosynthetic process;leukotriene-A4 hydrolase activity;binding
ENSDARG00000006038	aebp2	-2.27434	1.62419e-45	metal ion binding;DNA binding;nucleus;regulation of transcription, DNA-dependent;nucleic acid binding;transcription, DNA-dependent;chromatin modification;ESC/E(Z) complex
ENSDARG00000006040	cyp20a1	-1.78888	3.32522e-45	heme binding;oxidation-reduction process;oxidoreductase activity, acting on paired donors, with incorporation or reduction of molecular oxygen;iron ion binding
ENSDARG00000006074	uck2a	-2.13119	1.18486e-65	ATP binding;metabolic process;nucleotide binding;kinase activity;transferase activity;phosphotransferase activity, alcohol group as acceptor;phosphorylation;uridine kinase activity;UMP salvage;CTP salvage
ENSDARG00000006092	rad21a	-1.16121	4.05683e-43	sequence-specific DNA binding;regulation of transcription from RNA polymerase II promoter;nuclear chromosome;protein binding;positive regulation of cysteine-type endopeptidase activity involved in apoptotic process;mitotic sister chromatid cohesion
ENSDARG00000006124	kdm5c	-2.61893	8.24101497263199e-321	DNA binding;nucleus;oxidation-reduction process;intracellular;zinc ion binding;metal ion binding;oxidoreductase activity, acting on paired donors, with incorporation or reduction of molecular oxygen, 2-oxoglutarate as one donor, and incorporation of one atom each of oxygen into both donors;protein binding;negative regulation of neuron apoptotic process
ENSDARG00000006125	csnk1db	-3.01079	0	nucleus;ATP binding;Wnt receptor signaling pathway;transferase activity, transferring phosphorus-containing groups;protein phosphorylation;cytoplasm;protein kinase activity;protein tyrosine kinase activity;nucleotide binding;protein serine/threonine kinase activity;kinase activity;transferase activity;phosphorylation
ENSDARG00000006145	det1	-5.88757	2.28886e-146	cellular_component;molecular_function;biological_process
ENSDARG00000006192	gatad2ab	-3.15571	3.73236e-175	sequence-specific DNA binding transcription factor activity;regulation of transcription, DNA-dependent;sequence-specific DNA binding;nucleic acid binding;zinc ion binding
ENSDARG00000006196	sav1	-2.67362	3.25701e-75	signal transduction;protein binding
ENSDARG00000006200	EIF4G1 (1 of 3)	-1.87551	0	NA;RNA binding;cellular_component;protein binding;binding
ENSDARG00000006215	akr1b1	-4.09524	0	oxidation-reduction process;oxidoreductase activity;cellular_component
ENSDARG00000006219	gnl3	-1.78532	1.1765e-166	GTP binding
ENSDARG00000006235	brms1la	-4.59676	6.15885e-95	nucleus;regulation of transcription, DNA-dependent;transcription, DNA-dependent;molecular_function;NA
ENSDARG00000006266	stat1a	0.947902	1.5267e-15	DNA binding;sequence-specific DNA binding transcription factor activity;nucleus;regulation of transcription, DNA-dependent;calcium ion binding;signal transducer activity;cytoplasm;signal transduction;transcription, DNA-dependent;protein binding
ENSDARG00000006272	mpp5a	-2.24604	2.53032e-66	protein binding
ENSDARG00000006275	irf2bp2b	0.470256	2.7272e-11	NA
ENSDARG00000006283	waslb	-3.32388	6.36523e-132	actin binding;actin filament organization;positive regulation of Arp2/3 complex-mediated actin nucleation
ENSDARG00000006332	snx14	-1.19504	4.4726e-27	termination of G-protein coupled receptor signaling pathway;phosphatidylinositol binding;cell communication
ENSDARG00000006385	triobp	-1.67129	2.91128e-65	NA;biological_process
ENSDARG00000006392	exosc9	-2.34294	6.04712e-52	NA
ENSDARG00000006395	rbm25	-2.16724	0	nucleic acid binding;mRNA processing;NA;nucleotide binding;spliceosomal complex;mRNA binding;regulation of alternative mRNA splicing, via spliceosome
ENSDARG00000006399	ywhae1	-3.09276	0	oxidation-reduction process;oxidoreductase activity;protein domain specific binding;monooxygenase activity;NA
ENSDARG00000006408	hmgb3b	-2.13645	3.30605e-220	DNA binding;nucleus;NA
ENSDARG00000006434	polr1e	-2.80324	2.19071e-166	DNA binding;nucleus;transcription, DNA-dependent;DNA-directed RNA polymerase activity
ENSDARG00000006477	ddi2	-5.7378	0	aspartic-type endopeptidase activity;proteolysis;protein binding;cellular_component
ENSDARG00000006487	anp32a	-0.431401	7.16119e-11	nucleus;cytoplasm;endoplasmic reticulum;nucleocytoplasmic transport;protein binding;perinuclear region of cytoplasm
ENSDARG00000006497	rtn1a	1.60688	3.86375e-53	integral to membrane;membrane;molecular_function;biological_process;NA
ENSDARG00000006524	supt6h	-2.26489	3.18989e-256	DNA binding;nucleus;regulation of transcription, DNA-dependent;nucleic acid binding;RNA binding;catalytic activity;transcription, DNA-dependent;metal ion binding;regulation of DNA-dependent transcription, elongation;hydrolase activity, acting on ester bonds;regulation of transcription from RNA polymerase II promoter;nucleobase-containing compound metabolic process;heart development;histone bindin…
ENSDARG00000006526	fn1b	2.21172	0	extracellular region;protein binding;somitogenesis
ENSDARG00000006527	brd3a	-3.09372	8.38285e-207	protein binding
ENSDARG00000006545	rgp1	-2.09849	1.27787e-36	cellular_component;molecular_function;biological_process;NA
ENSDARG00000006546	ak4	0.612558	6.21452e-46	ATP binding;kinase activity;nucleotide kinase activity;adenylate kinase activity;nucleobase-containing compound metabolic process;transferase activity;phosphorylation;nucleobase-containing compound kinase activity;phosphotransferase activity, phosphate group as acceptor;nucleotide phosphorylation
ENSDARG00000006553	rras	-2.18603	5.07318e-48	Notch signaling pathway;intracellular protein transport;membrane;intracellular;signal transduction;GTPase activity;GTP binding;small GTPase mediated signal transduction;nucleotide binding;GTP catabolic process;protein transport;nucleocytoplasmic transport;maintenance of epithelial cell apical/basal polarity
ENSDARG00000006600	lsm14aa	-1.36459	8.39127e-85	cellular_component;molecular_function;biological_process;NA
ENSDARG00000006603	csrp1a	-1.26265	4.23485e-19	Wnt receptor signaling pathway;intracellular;zinc ion binding;metal ion binding;convergent extension involved in gastrulation;cell migration involved in gastrulation;heart morphogenesis;JNK cascade
ENSDARG00000006609	map2k2a	-3.25353	3.3052e-185	ATP binding;transferase activity, transferring phosphorus-containing groups;protein phosphorylation;protein kinase activity;protein tyrosine kinase activity;nucleotide binding;protein serine/threonine kinase activity;kinase activity;transferase activity;phosphorylation
ENSDARG00000006615	hnf1ba	1.62893	1.45822e-21	DNA binding;sequence-specific DNA binding transcription factor activity;nucleus;regulation of transcription, DNA-dependent;sequence-specific DNA binding;positive regulation of transcription, DNA-dependent
ENSDARG00000006617	napgl	-2.68719	3.93872e-98	intracellular protein transport
ENSDARG00000006642	drg2	-1.66241	5.41724e-51	integral to membrane;GTP binding;nucleotide binding;biological_process;ferrous iron transmembrane transporter activity;ferrous iron transport
ENSDARG00000006666	BUD13	-2.11634	6.4232e-47	NA
ENSDARG00000006672	znf395	-2.16916	2.3206e-21	molecular_function;biological_process;NA
ENSDARG00000006712	wipf2b	-1.35522	1.04943e-18	actin binding;cellular_component;biological_process
ENSDARG00000006719	specc1la	-0.860547	1.69671e-31	cytoplasm;cytoskeleton;cell cycle;cell division;cell junction;spindle;gap junction;molecular_function;protein binding
ENSDARG00000006729	eif3s6ip	0.481949	1.47803e-56	cytoplasm;translation;translation initiation factor activity;translational initiation;eukaryotic translation initiation factor 3 complex;regulation of translational initiation;formation of translation preinitiation complex;eukaryotic 43S preinitiation complex;eukaryotic 48S preinitiation complex
ENSDARG00000006766	snd1	-0.611079	7.51074e-79	nucleic acid binding;hydrolase activity, acting on ester bonds;gene silencing by RNA;RNA-induced silencing complex
ENSDARG00000006782	rb1	-4.68552	0	nucleus;visual perception;regulation of transcription from RNA polymerase II promoter;regulation of cell cycle;retinal ganglion cell axon guidance;optic nerve development
ENSDARG00000006786	copz2	0.95601	5.48726e-14	transport
ENSDARG00000006791	arntl1a	-3.44373	0	DNA binding;sequence-specific DNA binding transcription factor activity;nucleus;regulation of transcription, DNA-dependent;protein dimerization activity;signal transducer activity;cytoplasm;signal transduction;transcription factor complex;transcription, DNA-dependent;positive regulation of transcription, DNA-dependent;negative regulation of transcription, DNA-dependent;protein heterodimerization …
ENSDARG00000006811	sult1st6	-1.74093	3.92933e-289	transferase activity;sulfotransferase activity;cellular_component;estrone sulfotransferase activity
ENSDARG00000006818	urod	-3.11655	1.27496e-77	uroporphyrinogen decarboxylase activity;cytoplasm;heme biosynthetic process;porphyrin-containing compound biosynthetic process;carboxy-lyase activity;lyase activity;porphyrin-containing compound metabolic process;protoporphyrinogen IX biosynthetic process
ENSDARG00000006840	gnmt	-0.907108	5.1919e-258	metabolic process;methyltransferase activity;transferase activity;methylation;glycine N-methyltransferase activity
ENSDARG00000006915	arl8ba	-0.794256	4.58227e-19	NA;nucleus;intracellular protein transport;membrane;G-protein coupled receptor signaling pathway;intracellular;signal transducer activity;cytoplasm;GTPase activity;GTP binding;small GTPase mediated signal transduction;nucleotide binding;guanyl nucleotide binding;G-protein beta/gamma-subunit complex binding;protein transport;lysosome;cytoskeleton;cell cycle;mitosis;cell division;chromosome segrega…
ENSDARG00000006926	btd	-1.1195	1.33737e-101	hydrolase activity, acting on carbon-nitrogen (but not peptide) bonds;nitrogen compound metabolic process;hydrolase activity, acting on carbon-nitrogen (but not peptide) bonds, in linear amides;cellular_component
ENSDARG00000006963	cse1l	-4.87715	0	intracellular protein transport;Ran GTPase binding;protein binding;binding
ENSDARG00000007024	uox	-0.540619	4.1853e-229	oxidation-reduction process;oxidoreductase activity;peroxisome;purine nucleobase metabolic process;urate oxidase activity;urate catabolic process;NA
ENSDARG00000007045	CNOT4 (1 of 2)	-2.80433	6.06087e-179	nucleic acid binding;RNA binding;zinc ion binding;metal ion binding;nucleotide binding;protein binding
ENSDARG00000007065	mrps18b	-2.75521	2.98042e-176	intracellular;structural constituent of ribosome;translation;ribosome;ribonucleoprotein complex
ENSDARG00000007077	si:dkey-145p14.5	-1.18964	2.06718e-38	cellular_component;molecular_function;biological_process;protein binding
ENSDARG00000007092	xab2	-3.78764	5.69707096219541e-320	nucleus;intracellular;RNA processing;protein binding
ENSDARG00000007125	asb6	-3.47137	4.86949e-119	intracellular signal transduction;protein ubiquitination;molecular_function;protein binding
ENSDARG00000007130	mrto4	-2.53486	9.29271e-89	intracellular;ribosome;ribosome biogenesis;ribonucleoprotein complex;molecular_function
ENSDARG00000007196	rae1	-4.36269	0	nucleus;cytoplasm;protein binding
ENSDARG00000007198	MTA1	-3.13324	3.03084e-122	DNA binding;sequence-specific DNA binding transcription factor activity;regulation of transcription, DNA-dependent;sequence-specific DNA binding;zinc ion binding;chromatin binding
ENSDARG00000007204	si:ch211-195b21.5	-4.62766	1.39691e-177	metal ion binding
ENSDARG00000007207	cnpy2	-4.65476	3.86195e-173	NA
ENSDARG00000007231	ryk	-2.68474	5.0796e-131	ATP binding;transferase activity, transferring phosphorus-containing groups;protein phosphorylation;protein kinase activity;protein tyrosine kinase activity;intracellular;plasma membrane;Wnt-protein binding;cell migration involved in gastrulation;convergent extension involved in axis elongation;dorsal convergence;convergent extension;Wnt receptor signaling pathway, calcium modulating pathway;rele…
ENSDARG00000007241	mycb	1.09603	2.35121e-114	DNA binding;sequence-specific DNA binding transcription factor activity;nucleus;regulation of transcription, DNA-dependent;protein dimerization activity;transcription, DNA-dependent
ENSDARG00000007244	ACP2	-1.13989	7.68955e-278	acid phosphatase activity
ENSDARG00000007250	use1	-4.65867	1.07603e-173	integral to membrane;vesicle-mediated transport;membrane;transport;endoplasmic reticulum;protein transport;endoplasmic reticulum membrane;molecular_function;NA
ENSDARG00000007257	rab5ab	-1.27959	9.21074e-15	nucleus;intracellular protein transport;membrane;intracellular;cytoplasm;signal transduction;GTPase activity;GTP binding;small GTPase mediated signal transduction;nucleotide binding;GTP catabolic process;protein transport;nucleocytoplasmic transport
ENSDARG00000007271	mynn	-3.99688	6.98438e-182	metal ion binding;protein binding
ENSDARG00000007279	yipf5	-1.22681	1.28025e-98	integral to membrane;vesicle-mediated transport;membrane;transport;endoplasmic reticulum;protein transport;Golgi apparatus;Golgi membrane;endoplasmic reticulum membrane;molecular_function
ENSDARG00000007285	mrp63	-1.41125	3.98773e-34	mitochondrion;ribosome;mitochondrial ribosome;ribonucleoprotein complex
ENSDARG00000007315	tmpoa	-3.76619	1.24946e-159	DNA binding;integral to membrane;chromatin binding;mitotic nuclear envelope reassembly;condensed chromosome;nuclear outer membrane-endoplasmic reticulum membrane network
ENSDARG00000007320	rpl7	0.778857	0	ribosome;regulation of cell cycle;ribonucleoprotein complex
ENSDARG00000007323	chmp4b	-1.22438	8.15704e-28	protein transport;membrane;cytoplasm;transport;cytosol;endosome;late endosome membrane
ENSDARG00000007359	UBL4A	-2.96092	1.08028e-43	membrane;cytoplasm;transport;cytosol;molecular_function;protein binding;tail-anchored membrane protein insertion into ER membrane;BAT3 complex
ENSDARG00000007366	AMDHD1	1.34442	0	cytoplasm;hydrolase activity, acting on carbon-nitrogen (but not peptide) bonds;hydrolase activity, acting on carbon-nitrogen (but not peptide) bonds, in cyclic amides;hydrolase activity;histidine catabolic process to glutamate and formamide
ENSDARG00000007385	cct7	-1.5801	0	protein folding;ATP binding;cytoplasm;nucleotide binding;unfolded protein binding;cellular protein metabolic process
ENSDARG00000007405	strap	-1.73011	5.70187e-95	kinase activity;transferase activity;phosphorylation;protein binding
ENSDARG00000007413	arid2	-2.21235	1.14346e-73	DNA binding;nucleus;regulation of transcription, DNA-dependent;intracellular;metal ion binding;binding
ENSDARG00000007421	ftcd	-0.831996	3.36193e-115	metabolic process;catalytic activity;cellular metabolic process;transferase activity;Golgi apparatus;folic acid binding
ENSDARG00000007429	ndor1	-2.02633	2.67541e-61	oxidation-reduction process;oxidoreductase activity;FMN binding
ENSDARG00000007449	slc25a39	1.74589	3.89526e-150	NA
ENSDARG00000007485	epc2	-1.14291	7.8234e-40	Piccolo NuA4 histone acetyltransferase complex;NuA4 histone acetyltransferase complex;molecular_function;biological_process
ENSDARG00000007494	st3gal2l	1.08323	4.42123e-68	integral to membrane;membrane;protein glycosylation;transferase activity;transferase activity, transferring glycosyl groups;Golgi apparatus;sialyltransferase activity;integral to Golgi membrane;beta-galactoside (CMP) alpha-2,3-sialyltransferase activity;NA
ENSDARG00000007496	ufl1	-0.986949	6.57172e-50	NA
ENSDARG00000007526	ndufs2	-1.6131	9.0299e-176	oxidation-reduction process;oxidoreductase activity;NAD binding;oxidoreductase activity, acting on NAD(P)H;quinone binding
ENSDARG00000007531	zcchc9	-3.06456	1.66505e-139	nucleic acid binding;zinc ion binding;metal ion binding;cellular_component;biological_process
[truncated: 3,590 more rows]

## Sheet: S1 Dataset 3
S1 Dataset 3. Function annotation of nonadditively activated genes both in F1 and F2. (only annotated genes were shown in the table)
[truncated: 2,735 more rows]

[truncated: 1 more sheets: S1 Dataset 4]
