# Supplementary material for: Global transcriptional and miRNA insights into bases of heterosis in hybridization of Cyprinidae
Source: Sci Rep. 2015 Sep 8;5:13847. doi: 10.1038/srep13847 (PMC4561955; doi:10.1038/srep13847)
Supplement: Supplementary Dataset 2 [file srep13847-s3.xls]

## Sheet: S2 Dataset 1
S2 Dataset 1. Function annotation of ELD expressed protein-coding genes in F1. (only annotated genes were shown in the table)
Gene IDs (according to zebrafish in ensembl databases)	Category	GOterm	description
ENSDARG00000002663	II	NA	optineurin [Source:ZFIN;Acc:ZDB-GENE-030131-8103]
ENSDARG00000002748	II	integral to membrane;membrane;multicellular organismal development;receptor activity;protein binding	sema domain, transmembrane domain (TM), and cytoplasmic domain, (semaphorin) 6D [Source:ZFIN;Acc:ZDB-GENE-040426-1933];sema domain, transmembrane domain (TM), and cytoplasmic domain, (semaphorin) 6D [Source:ZFIN;Acc:ZDB-GENE-040426-1933];sema domain, transmembrane domain (TM), and cytoplasmic domain, (semaphorin) 6D [Source:ZFIN;Acc:ZDB-GENE-040426-1933];sema domain, transmembrane domain (TM), an…
ENSDARG00000002754	II	cytoplasm;molecular_function	programmed cell death 2-like [Source:ZFIN;Acc:ZDB-GENE-040426-967];programmed cell death 2-like [Source:ZFIN;Acc:ZDB-GENE-040426-967]
ENSDARG00000002776	II	protein heterodimerization activity;transcription from RNA polymerase II promoter	suppressor of Ty 3 homolog (S. cerevisiae) [Source:ZFIN;Acc:ZDB-GENE-040718-370];suppressor of Ty 3 homolog (S. cerevisiae) [Source:ZFIN;Acc:ZDB-GENE-040718-370]
ENSDARG00000002837	II	metal ion binding;hydrolase activity;cellular_component	lactamase, beta 2 [Source:ZFIN;Acc:ZDB-GENE-040426-2257];lactamase, beta 2 [Source:ZFIN;Acc:ZDB-GENE-040426-2257];lactamase, beta 2 [Source:ZFIN;Acc:ZDB-GENE-040426-2257]
ENSDARG00000003102	II	nucleic acid binding;metal ion binding	zgc:101130 [Source:ZFIN;Acc:ZDB-GENE-040801-72];zgc:101130 [Source:ZFIN;Acc:ZDB-GENE-040801-72]
ENSDARG00000003132	II	cytoplasm;metal ion binding;L-methionine salvage from methylthioadenosine	APAF1 interacting protein [Source:ZFIN;Acc:ZDB-GENE-040912-128];APAF1 interacting protein [Source:ZFIN;Acc:ZDB-GENE-040912-128];APAF1 interacting protein [Source:ZFIN;Acc:ZDB-GENE-040912-128]
ENSDARG00000003175	II	vesicle-mediated transport;membrane;protein binding	syntaxin 5A, like [Source:ZFIN;Acc:ZDB-GENE-030131-1825];syntaxin 5A, like [Source:ZFIN;Acc:ZDB-GENE-030131-1825];syntaxin 5A, like [Source:ZFIN;Acc:ZDB-GENE-030131-1825]
ENSDARG00000003229	II	extracellular region;growth factor activity	growth differentiation factor 9 [Source:ZFIN;Acc:ZDB-GENE-050221-7];growth differentiation factor 9 [Source:ZFIN;Acc:ZDB-GENE-050221-7]
ENSDARG00000003927	II	integral to membrane;membrane	claudin 12 [Source:ZFIN;Acc:ZDB-GENE-010328-14];claudin 12 [Source:ZFIN;Acc:ZDB-GENE-010328-14]
ENSDARG00000004199	II	metabolic process;catalytic activity;carbohydrate metabolic process;hydrolase activity;hyalurononglucosaminidase activity;hydrolase activity, acting on glycosyl bonds;cellular_component	sperm adhesion molecule 1 [Source:ZFIN;Acc:ZDB-GENE-050506-63];sperm adhesion molecule 1 [Source:ZFIN;Acc:ZDB-GENE-050506-63];sperm adhesion molecule 1 [Source:ZFIN;Acc:ZDB-GENE-050506-63];sperm adhesion molecule 1 [Source:ZFIN;Acc:ZDB-GENE-050506-63];sperm adhesion molecule 1 [Source:ZFIN;Acc:ZDB-GENE-050506-63];sperm adhesion molecule 1 [Source:ZFIN;Acc:ZDB-GENE-050506-63];sperm adhesion molecu…
ENSDARG00000004342	II	nucleic acid binding;nucleotide binding	serine/arginine-rich splicing factor 11 [Source:ZFIN;Acc:ZDB-GENE-030131-605];serine/arginine-rich splicing factor 11 [Source:ZFIN;Acc:ZDB-GENE-030131-605]
ENSDARG00000004415	II	NA;canonical Wnt receptor signaling pathway;sequence-specific DNA binding transcription factor activity;sequence-specific DNA binding;Wnt receptor signaling pathway;transcription factor complex;beta-catenin binding;chromatin binding;regulation of transcription from RNA polymerase II promoter;transcription regulatory region DNA binding;brain development;generation of neurons;intestinal epithelial …	transcription factor 7-like 2 (T-cell specific, HMG-box) [Source:ZFIN;Acc:ZDB-GENE-991110-8];transcription factor 7-like 2 (T-cell specific, HMG-box) [Source:ZFIN;Acc:ZDB-GENE-991110-8];transcription factor 7-like 2 (T-cell specific, HMG-box) [Source:ZFIN;Acc:ZDB-GENE-991110-8];transcription factor 7-like 2 (T-cell specific, HMG-box) [Source:ZFIN;Acc:ZDB-GENE-991110-8];transcription factor 7-like…
ENSDARG00000004452	II	nucleic acid binding;nucleotide binding;locomotory behavior;axonogenesis	TAR DNA binding protein, like [Source:ZFIN;Acc:ZDB-GENE-031030-1];TAR DNA binding protein, like [Source:ZFIN;Acc:ZDB-GENE-031030-1];TAR DNA binding protein, like [Source:ZFIN;Acc:ZDB-GENE-031030-1];TAR DNA binding protein, like [Source:ZFIN;Acc:ZDB-GENE-031030-1]
ENSDARG00000004517	II	metabolic process;purine nucleobase biosynthetic process;metal ion binding;iron-sulfur cluster binding;purine nucleotide biosynthetic process;transferase activity;transferase activity, transferring glycosyl groups;nucleoside metabolic process;'de novo' IMP biosynthetic process;amidophosphoribosyltransferase activity;cellular_component	phosphoribosyl pyrophosphate amidotransferase [Source:ZFIN;Acc:ZDB-GENE-041210-323];phosphoribosyl pyrophosphate amidotransferase [Source:ZFIN;Acc:ZDB-GENE-041210-323];phosphoribosyl pyrophosphate amidotransferase [Source:ZFIN;Acc:ZDB-GENE-041210-323];phosphoribosyl pyrophosphate amidotransferase [Source:ZFIN;Acc:ZDB-GENE-041210-323];phosphoribosyl pyrophosphate amidotransferase [Source:ZFIN;Acc:…
ENSDARG00000004672	II	ATP binding;signal transducer activity;transferase activity, transferring phosphorus-containing groups;protein phosphorylation;protein kinase activity;protein tyrosine kinase activity;nucleotide binding;kinase activity;focal adhesion;signal complex assembly;cytoskeleton;transferase activity;phosphorylation	protein tyrosine kinase 2a [Source:ZFIN;Acc:ZDB-GENE-020114-1];protein tyrosine kinase 2a [Source:ZFIN;Acc:ZDB-GENE-020114-1];protein tyrosine kinase 2a [Source:ZFIN;Acc:ZDB-GENE-020114-1];protein tyrosine kinase 2a [Source:ZFIN;Acc:ZDB-GENE-020114-1];protein tyrosine kinase 2a [Source:ZFIN;Acc:ZDB-GENE-020114-1];protein tyrosine kinase 2a [Source:ZFIN;Acc:ZDB-GENE-020114-1];protein tyrosine kina…
ENSDARG00000004680	II	cellular_component;NA	DnaJ (Hsp40) homolog, subfamily B, member 6a [Source:ZFIN;Acc:ZDB-GENE-040718-45];DnaJ (Hsp40) homolog, subfamily B, member 6a [Source:ZFIN;Acc:ZDB-GENE-040718-45]
ENSDARG00000004696	II	GTPase activity;GTP binding;translational elongation;nucleotide binding;translation;translation elongation factor activity;cellular_component	eukaryotic elongation factor, selenocysteine-tRNA-specific [Source:ZFIN;Acc:ZDB-GENE-051120-72];eukaryotic elongation factor, selenocysteine-tRNA-specific [Source:ZFIN;Acc:ZDB-GENE-051120-72];eukaryotic elongation factor, selenocysteine-tRNA-specific [Source:ZFIN;Acc:ZDB-GENE-051120-72];eukaryotic elongation factor, selenocysteine-tRNA-specific [Source:ZFIN;Acc:ZDB-GENE-051120-72];eukaryotic elon…
ENSDARG00000004806	II	nucleus;molecular_function;biological_process;protein binding	glutamate-rich WD repeat containing 1 [Source:ZFIN;Acc:ZDB-GENE-030131-9844];glutamate-rich WD repeat containing 1 [Source:ZFIN;Acc:ZDB-GENE-030131-9844];glutamate-rich WD repeat containing 1 [Source:ZFIN;Acc:ZDB-GENE-030131-9844];glutamate-rich WD repeat containing 1 [Source:ZFIN;Acc:ZDB-GENE-030131-9844]
ENSDARG00000004843	II	DNA binding;sequence-specific DNA binding transcription factor activity;regulation of transcription, DNA-dependent;sequence-specific DNA binding;NA	forkhead box P1a [Source:ZFIN;Acc:ZDB-GENE-060929-624];forkhead box P1a [Source:ZFIN;Acc:ZDB-GENE-060929-624];forkhead box P1a [Source:ZFIN;Acc:ZDB-GENE-060929-624];forkhead box P1a [Source:ZFIN;Acc:ZDB-GENE-060929-624];forkhead box P1a [Source:ZFIN;Acc:ZDB-GENE-060929-624]
ENSDARG00000004956	II	nucleic acid binding;zinc ion binding	zinc finger, matrin type 2 [Source:ZFIN;Acc:ZDB-GENE-030131-3197];zinc finger, matrin type 2 [Source:ZFIN;Acc:ZDB-GENE-030131-3197]
ENSDARG00000005010	II	nucleic acid binding;metal ion binding	zinc finger protein 784 [Source:HGNC Symbol;Acc:HGNC:33111];zinc finger protein 784 [Source:HGNC Symbol;Acc:HGNC:33111]
ENSDARG00000005185	II	zinc ion binding;proteolysis;extracellular space;carboxypeptidase activity;hydrolase activity;metallocarboxypeptidase activity;peptidase activity;cellular response to estrogen stimulus	carboxypeptidase N, polypeptide 1 [Source:ZFIN;Acc:ZDB-GENE-030131-9116];carboxypeptidase N, polypeptide 1 [Source:ZFIN;Acc:ZDB-GENE-030131-9116];carboxypeptidase N, polypeptide 1 [Source:ZFIN;Acc:ZDB-GENE-030131-9116];carboxypeptidase N, polypeptide 1 [Source:ZFIN;Acc:ZDB-GENE-030131-9116];carboxypeptidase N, polypeptide 1 [Source:ZFIN;Acc:ZDB-GENE-030131-9116];carboxypeptidase N, polypeptide 1 …
ENSDARG00000005350	II	nucleus;metabolic process;catalytic activity;transcription factor binding	DIP2 disco-interacting protein 2 homolog Ba (Drosophila) [Source:ZFIN;Acc:ZDB-GENE-040426-2305];DIP2 disco-interacting protein 2 homolog Ba (Drosophila) [Source:ZFIN;Acc:ZDB-GENE-040426-2305];DIP2 disco-interacting protein 2 homolog Ba (Drosophila) [Source:ZFIN;Acc:ZDB-GENE-040426-2305];DIP2 disco-interacting protein 2 homolog Ba (Drosophila) [Source:ZFIN;Acc:ZDB-GENE-040426-2305]
ENSDARG00000005834	II	sequence-specific DNA binding transcription factor activity;regulation of transcription, DNA-dependent;sequence-specific DNA binding;zinc ion binding	GATA zinc finger domain containing 2B [Source:ZFIN;Acc:ZDB-GENE-060503-655];GATA zinc finger domain containing 2B [Source:ZFIN;Acc:ZDB-GENE-060503-655];GATA zinc finger domain containing 2B [Source:ZFIN;Acc:ZDB-GENE-060503-655];GATA zinc finger domain containing 2B [Source:ZFIN;Acc:ZDB-GENE-060503-655]
ENSDARG00000005870	II	mitochondrion;cobalamin metabolic process;molecular_function	methylmalonic aciduria (cobalamin deficiency) cblD type, with homocystinuria [Source:ZFIN;Acc:ZDB-GENE-040704-50];methylmalonic aciduria (cobalamin deficiency) cblD type, with homocystinuria [Source:ZFIN;Acc:ZDB-GENE-040704-50];methylmalonic aciduria (cobalamin deficiency) cblD type, with homocystinuria [Source:ZFIN;Acc:ZDB-GENE-040704-50]
ENSDARG00000005891	II	oxidation-reduction process;oxidoreductase activity	cytochrome b5 reductase 3 [Source:ZFIN;Acc:ZDB-GENE-030131-3281];cytochrome b5 reductase 3 [Source:ZFIN;Acc:ZDB-GENE-030131-3281]
ENSDARG00000006005	II	cellular_component;molecular_function;biological_process	NudC domain containing 3 [Source:ZFIN;Acc:ZDB-GENE-040426-2255];NudC domain containing 3 [Source:ZFIN;Acc:ZDB-GENE-040426-2255];NudC domain containing 3 [Source:ZFIN;Acc:ZDB-GENE-040426-2255]
ENSDARG00000006272	II	protein binding	membrane protein, palmitoylated 5a (MAGUK p55 subfamily member 5a) [Source:ZFIN;Acc:ZDB-GENE-020712-1]
ENSDARG00000006566	II	ATP binding;transferase activity, transferring phosphorus-containing groups;protein phosphorylation;protein kinase activity;protein tyrosine kinase activity;nucleotide binding;protein serine/threonine kinase activity;MAP kinase activity;kinase activity;transferase activity;phosphorylation;positive regulation of Wnt receptor signaling pathway	nemo like kinase, type 1 [Source:ZFIN;Acc:ZDB-GENE-040701-1];nemo like kinase, type 1 [Source:ZFIN;Acc:ZDB-GENE-040701-1];nemo like kinase, type 1 [Source:ZFIN;Acc:ZDB-GENE-040701-1];nemo like kinase, type 1 [Source:ZFIN;Acc:ZDB-GENE-040701-1];nemo like kinase, type 1 [Source:ZFIN;Acc:ZDB-GENE-040701-1];nemo like kinase, type 1 [Source:ZFIN;Acc:ZDB-GENE-040701-1];nemo like kinase, type 1 [Source:…
ENSDARG00000006666	II	NA	BUD13 homolog (S. cerevisiae) [Source:HGNC Symbol;Acc:HGNC:28199]
ENSDARG00000006811	II	transferase activity;sulfotransferase activity;cellular_component;estrone sulfotransferase activity	sulfotransferase family 1, cytosolic sulfotransferase 6 [Source:ZFIN;Acc:ZDB-GENE-040718-343];sulfotransferase family 1, cytosolic sulfotransferase 6 [Source:ZFIN;Acc:ZDB-GENE-040718-343];sulfotransferase family 1, cytosolic sulfotransferase 6 [Source:ZFIN;Acc:ZDB-GENE-040718-343];sulfotransferase family 1, cytosolic sulfotransferase 6 [Source:ZFIN;Acc:ZDB-GENE-040718-343]
ENSDARG00000007429	II	oxidation-reduction process;oxidoreductase activity;FMN binding	NADPH dependent diflavin oxidoreductase 1 [Source:ZFIN;Acc:ZDB-GENE-040426-1555];NADPH dependent diflavin oxidoreductase 1 [Source:ZFIN;Acc:ZDB-GENE-040426-1555];NADPH dependent diflavin oxidoreductase 1 [Source:ZFIN;Acc:ZDB-GENE-040426-1555]
ENSDARG00000007477	II	nucleus;actin cytoskeleton organization;ARF guanyl-nucleotide exchange factor activity;cell junction;regulation of ARF protein signal transduction;regulation of GTPase activity;protein binding	F-box protein 8 [Source:ZFIN;Acc:ZDB-GENE-060421-7091];F-box protein 8 [Source:ZFIN;Acc:ZDB-GENE-060421-7091];F-box protein 8 [Source:ZFIN;Acc:ZDB-GENE-060421-7091];F-box protein 8 [Source:ZFIN;Acc:ZDB-GENE-060421-7091];F-box protein 8 [Source:ZFIN;Acc:ZDB-GENE-060421-7091];F-box protein 8 [Source:ZFIN;Acc:ZDB-GENE-060421-7091];F-box protein 8 [Source:ZFIN;Acc:ZDB-GENE-060421-7091]
ENSDARG00000007603	II	vesicle-mediated transport;vesicle docking involved in exocytosis	syntaxin binding protein 2 [Source:ZFIN;Acc:ZDB-GENE-040426-2482];syntaxin binding protein 2 [Source:ZFIN;Acc:ZDB-GENE-040426-2482]
ENSDARG00000007989	II	protein binding	neural precursor cell expressed, developmentally down-regulated 8 [Source:ZFIN;Acc:ZDB-GENE-030616-588]
ENSDARG00000007993	II	ATP binding;transferase activity, transferring phosphorus-containing groups;protein phosphorylation;protein kinase activity;nucleus;cytoplasm;protein tyrosine kinase activity;nucleotide binding;protein serine/threonine kinase activity;kinase activity;transferase activity;phosphorylation;heart development;peptidyl-serine phosphorylation	casein kinase 1, alpha 1 [Source:ZFIN;Acc:ZDB-GENE-020419-19];casein kinase 1, alpha 1 [Source:ZFIN;Acc:ZDB-GENE-020419-19];casein kinase 1, alpha 1 [Source:ZFIN;Acc:ZDB-GENE-020419-19];casein kinase 1, alpha 1 [Source:ZFIN;Acc:ZDB-GENE-020419-19];casein kinase 1, alpha 1 [Source:ZFIN;Acc:ZDB-GENE-020419-19];casein kinase 1, alpha 1 [Source:ZFIN;Acc:ZDB-GENE-020419-19];casein kinase 1, alpha 1 [S…
ENSDARG00000008852	II	regulation of transcription from RNA polymerase II promoter;Elongator holoenzyme complex;nucleus;regulation of transcription, DNA-dependent;cytoplasm;transcription, DNA-dependent;transcription elongation factor complex;regulation of protein kinase activity;phosphorylase kinase regulator activity	elongation protein 4 homolog (S. cerevisiae) [Source:ZFIN;Acc:ZDB-GENE-050417-114];elongation protein 4 homolog (S. cerevisiae) [Source:ZFIN;Acc:ZDB-GENE-050417-114];elongation protein 4 homolog (S. cerevisiae) [Source:ZFIN;Acc:ZDB-GENE-050417-114];elongation protein 4 homolog (S. cerevisiae) [Source:ZFIN;Acc:ZDB-GENE-050417-114];elongation protein 4 homolog (S. cerevisiae) [Source:ZFIN;Acc:ZDB-G…
ENSDARG00000009023	II	protein binding	ankyrin repeat domain 28b [Source:ZFIN;Acc:ZDB-GENE-070622-4]
ENSDARG00000009585	II	nucleus;RNA binding;cytoplasm;nucleotidyltransferase activity;RNA polyadenylation;polynucleotide adenylyltransferase activity;mRNA polyadenylation;RNA 3'-end processing	poly(A) polymerase alpha [Source:ZFIN;Acc:ZDB-GENE-030131-3507];poly(A) polymerase alpha [Source:ZFIN;Acc:ZDB-GENE-030131-3507];poly(A) polymerase alpha [Source:ZFIN;Acc:ZDB-GENE-030131-3507];poly(A) polymerase alpha [Source:ZFIN;Acc:ZDB-GENE-030131-3507];poly(A) polymerase alpha [Source:ZFIN;Acc:ZDB-GENE-030131-3507];poly(A) polymerase alpha [Source:ZFIN;Acc:ZDB-GENE-030131-3507];poly(A) polymer…
ENSDARG00000009681	II	nucleus;regulation of transcription, DNA-dependent;multicellular organismal development;transcription, DNA-dependent;camera-type eye development;retinal cone cell development	mediator complex subunit 27 [Source:ZFIN;Acc:ZDB-GENE-040426-1601];mediator complex subunit 27 [Source:ZFIN;Acc:ZDB-GENE-040426-1601];mediator complex subunit 27 [Source:ZFIN;Acc:ZDB-GENE-040426-1601];mediator complex subunit 27 [Source:ZFIN;Acc:ZDB-GENE-040426-1601];mediator complex subunit 27 [Source:ZFIN;Acc:ZDB-GENE-040426-1601];mediator complex subunit 27 [Source:ZFIN;Acc:ZDB-GENE-040426-160…
ENSDARG00000009851	II	cellular_component;molecular_function;biological_process;protein binding	WD repeat domain 41 [Source:ZFIN;Acc:ZDB-GENE-050706-152];WD repeat domain 41 [Source:ZFIN;Acc:ZDB-GENE-050706-152];WD repeat domain 41 [Source:ZFIN;Acc:ZDB-GENE-050706-152];WD repeat domain 41 [Source:ZFIN;Acc:ZDB-GENE-050706-152]
ENSDARG00000009886	II	zinc ion binding;metal ion binding;protein binding	ring finger protein 114 [Source:ZFIN;Acc:ZDB-GENE-040813-1];ring finger protein 114 [Source:ZFIN;Acc:ZDB-GENE-040813-1];ring finger protein 114 [Source:ZFIN;Acc:ZDB-GENE-040813-1]
ENSDARG00000009903	II	hydrolase activity, acting on carbon-nitrogen (but not peptide) bonds;nitrogen compound metabolic process;ATP binding;NAD biosynthetic process;NAD+ synthase (glutamine-hydrolyzing) activity;cellular_component	NAD synthetase 1 [Source:ZFIN;Acc:ZDB-GENE-070615-22];NAD synthetase 1 [Source:ZFIN;Acc:ZDB-GENE-070615-22];NAD synthetase 1 [Source:ZFIN;Acc:ZDB-GENE-070615-22];NAD synthetase 1 [Source:ZFIN;Acc:ZDB-GENE-070615-22];NAD synthetase 1 [Source:ZFIN;Acc:ZDB-GENE-070615-22];NAD synthetase 1 [Source:ZFIN;Acc:ZDB-GENE-070615-22]
ENSDARG00000010073	II	molecular_function;Kupffer's vesicle development;melanosome transport	RAB3A interacting protein (rabin3) [Source:ZFIN;Acc:ZDB-GENE-050522-323];RAB3A interacting protein (rabin3) [Source:ZFIN;Acc:ZDB-GENE-050522-323];RAB3A interacting protein (rabin3) [Source:ZFIN;Acc:ZDB-GENE-050522-323]
ENSDARG00000010137	II	nucleus;protein dimerization activity;transcription cofactor activity;LIM domain binding;NA	LIM-domain binding factor 1a [Source:ZFIN;Acc:ZDB-GENE-990415-138];LIM-domain binding factor 1a [Source:ZFIN;Acc:ZDB-GENE-990415-138];LIM-domain binding factor 1a [Source:ZFIN;Acc:ZDB-GENE-990415-138];LIM-domain binding factor 1a [Source:ZFIN;Acc:ZDB-GENE-990415-138];LIM-domain binding factor 1a [Source:ZFIN;Acc:ZDB-GENE-990415-138]
ENSDARG00000010155	II	cytoplasm;protein binding	abl-interactor 1a [Source:ZFIN;Acc:ZDB-GENE-040426-1701];abl-interactor 1a [Source:ZFIN;Acc:ZDB-GENE-040426-1701]
ENSDARG00000010250	II	oxidoreductase activity;cellular_component;cellular response to xenobiotic stimulus;NA	NAD(P)H dehydrogenase, quinone 1 [Source:ZFIN;Acc:ZDB-GENE-030131-1226];NAD(P)H dehydrogenase, quinone 1 [Source:ZFIN;Acc:ZDB-GENE-030131-1226];NAD(P)H dehydrogenase, quinone 1 [Source:ZFIN;Acc:ZDB-GENE-030131-1226];NAD(P)H dehydrogenase, quinone 1 [Source:ZFIN;Acc:ZDB-GENE-030131-1226]
ENSDARG00000010773	II	metabolic process;lipid metabolic process;neuron development;lysophospholipase activity;phosphatidylcholine metabolic process;axonogenesis;negative regulation of BMP signaling pathway;anterior/posterior axis specification;carboxylic ester hydrolase activity	patatin-like phospholipase domain containing 6 [Source:ZFIN;Acc:ZDB-GENE-050107-4];patatin-like phospholipase domain containing 6 [Source:ZFIN;Acc:ZDB-GENE-050107-4];patatin-like phospholipase domain containing 6 [Source:ZFIN;Acc:ZDB-GENE-050107-4];patatin-like phospholipase domain containing 6 [Source:ZFIN;Acc:ZDB-GENE-050107-4];patatin-like phospholipase domain containing 6 [Source:ZFIN;Acc:ZDB…
ENSDARG00000010823	II	NA	mediator of cell motility 1 [Source:ZFIN;Acc:ZDB-GENE-030131-5571]
ENSDARG00000010873	II	nucleic acid binding;ATP binding;helicase activity;ATP-dependent helicase activity;nucleotide binding;hydrolase activity	DEAD (Asp-Glu-Ala-Asp) box helicase 17 [Source:HGNC Symbol;Acc:HGNC:2740];DEAD (Asp-Glu-Ala-Asp) box helicase 17 [Source:HGNC Symbol;Acc:HGNC:2740];DEAD (Asp-Glu-Ala-Asp) box helicase 17 [Source:HGNC Symbol;Acc:HGNC:2740];DEAD (Asp-Glu-Ala-Asp) box helicase 17 [Source:HGNC Symbol;Acc:HGNC:2740];DEAD (Asp-Glu-Ala-Asp) box helicase 17 [Source:HGNC Symbol;Acc:HGNC:2740];DEAD (Asp-Glu-Ala-Asp) box he…
ENSDARG00000010918	II	NA;cellular_component;molecular_function;biological_process	nitrogen permease regulator-like 3 (S. cerevisiae) [Source:ZFIN;Acc:ZDB-GENE-030131-1348];nitrogen permease regulator-like 3 (S. cerevisiae) [Source:ZFIN;Acc:ZDB-GENE-030131-1348];nitrogen permease regulator-like 3 (S. cerevisiae) [Source:ZFIN;Acc:ZDB-GENE-030131-1348];nitrogen permease regulator-like 3 (S. cerevisiae) [Source:ZFIN;Acc:ZDB-GENE-030131-1348]
ENSDARG00000011609	II	DNA binding;sequence-specific DNA binding transcription factor activity;regulation of transcription, DNA-dependent;sequence-specific DNA binding;magnesium ion binding;pattern specification process;embryo development;protein binding;DNA binding, bending;tissue development	forkhead box K2 [Source:HGNC Symbol;Acc:HGNC:6036];forkhead box K2 [Source:HGNC Symbol;Acc:HGNC:6036];forkhead box K2 [Source:HGNC Symbol;Acc:HGNC:6036];forkhead box K2 [Source:HGNC Symbol;Acc:HGNC:6036];forkhead box K2 [Source:HGNC Symbol;Acc:HGNC:6036];forkhead box K2 [Source:HGNC Symbol;Acc:HGNC:6036];forkhead box K2 [Source:HGNC Symbol;Acc:HGNC:6036];forkhead box K2 [Source:HGNC Symbol;Acc:HG…
ENSDARG00000011693	II	cellular_component;biological_process;protein binding	tetratricopeptide repeat domain 36 [Source:ZFIN;Acc:ZDB-GENE-041114-87];tetratricopeptide repeat domain 36 [Source:ZFIN;Acc:ZDB-GENE-041114-87];tetratricopeptide repeat domain 36 [Source:ZFIN;Acc:ZDB-GENE-041114-87]
ENSDARG00000011932	II	zinc ion binding;metal ion binding;kinase activity;transferase activity;phosphorylation;protein binding	protein kinase C binding protein 1, like [Source:ZFIN;Acc:ZDB-GENE-030131-2199];protein kinase C binding protein 1, like [Source:ZFIN;Acc:ZDB-GENE-030131-2199];protein kinase C binding protein 1, like [Source:ZFIN;Acc:ZDB-GENE-030131-2199];protein kinase C binding protein 1, like [Source:ZFIN;Acc:ZDB-GENE-030131-2199];protein kinase C binding protein 1, like [Source:ZFIN;Acc:ZDB-GENE-030131-2199]…
ENSDARG00000012002	II	integral to membrane;amino acid transmembrane transport;spore germination	solute carrier family 38, member 7 [Source:ZFIN;Acc:ZDB-GENE-040801-266];solute carrier family 38, member 7 [Source:ZFIN;Acc:ZDB-GENE-040801-266];solute carrier family 38, member 7 [Source:ZFIN;Acc:ZDB-GENE-040801-266]
ENSDARG00000012051	II	cytoplasm;methyltransferase activity;transferase activity;protein methylation;peptidyl-lysine methylation;methylation;protein methyltransferase activity;protein-lysine N-methyltransferase activity	methyltransferase like 21A [Source:ZFIN;Acc:ZDB-GENE-050320-145];methyltransferase like 21A [Source:ZFIN;Acc:ZDB-GENE-050320-145];methyltransferase like 21A [Source:ZFIN;Acc:ZDB-GENE-050320-145];methyltransferase like 21A [Source:ZFIN;Acc:ZDB-GENE-050320-145];methyltransferase like 21A [Source:ZFIN;Acc:ZDB-GENE-050320-145];methyltransferase like 21A [Source:ZFIN;Acc:ZDB-GENE-050320-145];methyltra…
ENSDARG00000012187	II	nucleus;membrane;cytoplasm;cytosol;nuclear membrane;negative regulation of biosynthetic process	GTP cyclohydrolase I feedback regulator [Source:ZFIN;Acc:ZDB-GENE-040426-1731];GTP cyclohydrolase I feedback regulator [Source:ZFIN;Acc:ZDB-GENE-040426-1731];GTP cyclohydrolase I feedback regulator [Source:ZFIN;Acc:ZDB-GENE-040426-1731];GTP cyclohydrolase I feedback regulator [Source:ZFIN;Acc:ZDB-GENE-040426-1731];GTP cyclohydrolase I feedback regulator [Source:ZFIN;Acc:ZDB-GENE-040426-1731];GTP …
ENSDARG00000012314	II	proteolysis;cysteine-type peptidase activity;ubiquitin-dependent protein catabolic process;ubiquitin thiolesterase activity;hydrolase activity;peptidase activity;protein binding;dorsal/ventral pattern formation	ubiquitin specific protease 25 [Source:ZFIN;Acc:ZDB-GENE-040426-2847];ubiquitin specific protease 25 [Source:ZFIN;Acc:ZDB-GENE-040426-2847];ubiquitin specific protease 25 [Source:ZFIN;Acc:ZDB-GENE-040426-2847];ubiquitin specific protease 25 [Source:ZFIN;Acc:ZDB-GENE-040426-2847];ubiquitin specific protease 25 [Source:ZFIN;Acc:ZDB-GENE-040426-2847];ubiquitin specific protease 25 [Source:ZFIN;Acc:Z…
ENSDARG00000012388	II	cytochrome-c oxidase activity	Uncharacterized protein [Source:UniProtKB/TrEMBL;Acc:F1R6I1]
ENSDARG00000012519	II	protein binding	host cell factor C1b [Source:ZFIN;Acc:ZDB-GENE-030131-2411]
ENSDARG00000012776	II	DNA binding;nucleus;nucleic acid binding;ATP binding;hydrolase activity, acting on acid anhydrides;helicase activity;nucleosome binding;chromatin binding;chromatin remodeling;ATP-dependent helicase activity;hydrolase activity;hydrolase activity, acting on acid anhydrides, in phosphorus-containing anhydrides;ATP-dependent chromatin remodeling	SWI/SNF related, matrix associated, actin dependent regulator of chromatin, subfamily a, member 1 [Source:ZFIN;Acc:ZDB-GENE-070705-296];SWI/SNF related, matrix associated, actin dependent regulator of chromatin, subfamily a, member 1 [Source:ZFIN;Acc:ZDB-GENE-070705-296];SWI/SNF related, matrix associated, actin dependent regulator of chromatin, subfamily a, member 1 [Source:ZFIN;Acc:ZDB-GENE-070…
ENSDARG00000013128	II	ATP binding	pyruvate dehydrogenase kinase, isozyme 1 [Source:ZFIN;Acc:ZDB-GENE-091204-402]
ENSDARG00000013150	II	nucleic acid binding;ATP binding;nucleotide binding;helicase activity;ATP-dependent helicase activity;hydrolase activity;endodermal cell differentiation	DEAH (Asp-Glu-Ala-His) box polypeptide 16 [Source:ZFIN;Acc:ZDB-GENE-030131-8589];DEAH (Asp-Glu-Ala-His) box polypeptide 16 [Source:ZFIN;Acc:ZDB-GENE-030131-8589];DEAH (Asp-Glu-Ala-His) box polypeptide 16 [Source:ZFIN;Acc:ZDB-GENE-030131-8589];DEAH (Asp-Glu-Ala-His) box polypeptide 16 [Source:ZFIN;Acc:ZDB-GENE-030131-8589];DEAH (Asp-Glu-Ala-His) box polypeptide 16 [Source:ZFIN;Acc:ZDB-GENE-030131-…
ENSDARG00000013184	II	RNA binding;cellular_component;biological_process	poly(rC) binding protein 2 [Source:ZFIN;Acc:ZDB-GENE-030131-563];poly(rC) binding protein 2 [Source:ZFIN;Acc:ZDB-GENE-030131-563];poly(rC) binding protein 2 [Source:ZFIN;Acc:ZDB-GENE-030131-563]
ENSDARG00000013371	II	metabolic process;mitochondrion;catalytic activity	isochorismatase domain containing 2 [Source:ZFIN;Acc:ZDB-GENE-070518-1];isochorismatase domain containing 2 [Source:ZFIN;Acc:ZDB-GENE-070518-1];isochorismatase domain containing 2 [Source:ZFIN;Acc:ZDB-GENE-070518-1]
ENSDARG00000013479	II	vesicle-mediated transport;intracellular protein transport;intracellular;clathrin adaptor complex;trans-Golgi network;ADP-ribosylation factor binding	golgi associated, gamma adaptin ear containing, ARF binding protein 3 [Source:ZFIN;Acc:ZDB-GENE-041111-218];golgi associated, gamma adaptin ear containing, ARF binding protein 3 [Source:ZFIN;Acc:ZDB-GENE-041111-218];golgi associated, gamma adaptin ear containing, ARF binding protein 3 [Source:ZFIN;Acc:ZDB-GENE-041111-218];golgi associated, gamma adaptin ear containing, ARF binding protein 3 [Sour…
ENSDARG00000013667	II	ATP binding;transferase activity, transferring phosphorus-containing groups;protein phosphorylation;protein kinase activity;protein tyrosine kinase activity;regulation of Rab GTPase activity;Rab GTPase activator activity	TBC1 domain containing kinase [Source:ZFIN;Acc:ZDB-GENE-070112-1062];TBC1 domain containing kinase [Source:ZFIN;Acc:ZDB-GENE-070112-1062];TBC1 domain containing kinase [Source:ZFIN;Acc:ZDB-GENE-070112-1062];TBC1 domain containing kinase [Source:ZFIN;Acc:ZDB-GENE-070112-1062];TBC1 domain containing kinase [Source:ZFIN;Acc:ZDB-GENE-070112-1062];TBC1 domain containing kinase [Source:ZFIN;Acc:ZDB-GEN…
ENSDARG00000013802	II	protein binding	PCI domain containing 2 [Source:ZFIN;Acc:ZDB-GENE-041114-79]
ENSDARG00000013973	II	integral to peroxisomal membrane;peroxisome organization;molecular_function	peroxisomal biogenesis factor 3 [Source:ZFIN;Acc:ZDB-GENE-040426-979];peroxisomal biogenesis factor 3 [Source:ZFIN;Acc:ZDB-GENE-040426-979];peroxisomal biogenesis factor 3 [Source:ZFIN;Acc:ZDB-GENE-040426-979]
ENSDARG00000014068	II	metabolic process;catalytic activity;glycolysis;intramolecular transferase activity, phosphotransferases;isomerase activity;phosphoglycerate mutase activity;cellular_component	phosphoglycerate mutase 1b [Source:ZFIN;Acc:ZDB-GENE-030131-5376];phosphoglycerate mutase 1b [Source:ZFIN;Acc:ZDB-GENE-030131-5376];phosphoglycerate mutase 1b [Source:ZFIN;Acc:ZDB-GENE-030131-5376];phosphoglycerate mutase 1b [Source:ZFIN;Acc:ZDB-GENE-030131-5376];phosphoglycerate mutase 1b [Source:ZFIN;Acc:ZDB-GENE-030131-5376];phosphoglycerate mutase 1b [Source:ZFIN;Acc:ZDB-GENE-030131-5376];pho…
ENSDARG00000014113	II	actin binding;actin filament organization;positive regulation of Arp2/3 complex-mediated actin nucleation;NA	Wiskott-Aldrich syndrome-like a [Source:ZFIN;Acc:ZDB-GENE-070209-220];Wiskott-Aldrich syndrome-like a [Source:ZFIN;Acc:ZDB-GENE-070209-220];Wiskott-Aldrich syndrome-like a [Source:ZFIN;Acc:ZDB-GENE-070209-220];Wiskott-Aldrich syndrome-like a [Source:ZFIN;Acc:ZDB-GENE-070209-220]
ENSDARG00000014311	II	catalytic activity;carbohydrate metabolic process	ATH1, acid trehalase-like 1 (yeast) [Source:ZFIN;Acc:ZDB-GENE-061103-319];ATH1, acid trehalase-like 1 (yeast) [Source:ZFIN;Acc:ZDB-GENE-061103-319]
ENSDARG00000014531	II	cytoplasm;transport;proteolysis;cysteine-type peptidase activity;protein transport;hydrolase activity;peptidase activity;autophagy	ATG4 autophagy related 4 homolog A (S. cerevisiae) [Source:ZFIN;Acc:ZDB-GENE-050522-430];ATG4 autophagy related 4 homolog A (S. cerevisiae) [Source:ZFIN;Acc:ZDB-GENE-050522-430];ATG4 autophagy related 4 homolog A (S. cerevisiae) [Source:ZFIN;Acc:ZDB-GENE-050522-430];ATG4 autophagy related 4 homolog A (S. cerevisiae) [Source:ZFIN;Acc:ZDB-GENE-050522-430];ATG4 autophagy related 4 homolog A (S. cere…
ENSDARG00000014676	II	NA;metabolic process;catalytic activity	branched chain ketoacid dehydrogenase E1, beta polypeptide [Source:ZFIN;Acc:ZDB-GENE-030124-2];branched chain ketoacid dehydrogenase E1, beta polypeptide [Source:ZFIN;Acc:ZDB-GENE-030124-2];branched chain ketoacid dehydrogenase E1, beta polypeptide [Source:ZFIN;Acc:ZDB-GENE-030124-2]
ENSDARG00000014692	II	nucleic acid binding;zinc ion binding;metal ion binding	zinc finger protein 622 [Source:ZFIN;Acc:ZDB-GENE-050927-1];zinc finger protein 622 [Source:ZFIN;Acc:ZDB-GENE-050927-1];zinc finger protein 622 [Source:ZFIN;Acc:ZDB-GENE-050927-1]
ENSDARG00000014966	II	NA;cellular_component;molecular_function;biological_process	coiled-coil domain containing 82 [Source:ZFIN;Acc:ZDB-GENE-030131-5749];coiled-coil domain containing 82 [Source:ZFIN;Acc:ZDB-GENE-030131-5749];coiled-coil domain containing 82 [Source:ZFIN;Acc:ZDB-GENE-030131-5749];coiled-coil domain containing 82 [Source:ZFIN;Acc:ZDB-GENE-030131-5749]
ENSDARG00000015167	II	integral to membrane;ATP binding;membrane;transmembrane transport;transport;nucleotide binding;nucleoside-triphosphatase activity;ATPase activity, coupled to transmembrane movement of substances;ATPase activity	ATP-binding cassette, sub-family D (ALD), member 3a [Source:ZFIN;Acc:ZDB-GENE-040426-2868];ATP-binding cassette, sub-family D (ALD), member 3a [Source:ZFIN;Acc:ZDB-GENE-040426-2868];ATP-binding cassette, sub-family D (ALD), member 3a [Source:ZFIN;Acc:ZDB-GENE-040426-2868];ATP-binding cassette, sub-family D (ALD), member 3a [Source:ZFIN;Acc:ZDB-GENE-040426-2868];ATP-binding cassette, sub-family D …
ENSDARG00000015254	II	cell cycle;cell division;protein binding;NA	fizzy/cell division cycle 20 related 1 (Drosophila) [Source:ZFIN;Acc:ZDB-GENE-040426-712];fizzy/cell division cycle 20 related 1 (Drosophila) [Source:ZFIN;Acc:ZDB-GENE-040426-712];fizzy/cell division cycle 20 related 1 (Drosophila) [Source:ZFIN;Acc:ZDB-GENE-040426-712];fizzy/cell division cycle 20 related 1 (Drosophila) [Source:ZFIN;Acc:ZDB-GENE-040426-712]
ENSDARG00000015344	II	cellular_component;biological_process;protein binding	kelch-like 8 (Drosophila) [Source:ZFIN;Acc:ZDB-GENE-070209-226];kelch-like 8 (Drosophila) [Source:ZFIN;Acc:ZDB-GENE-070209-226];kelch-like 8 (Drosophila) [Source:ZFIN;Acc:ZDB-GENE-070209-226]
ENSDARG00000015385	II	oxidation-reduction process;oxidoreductase activity;NADH dehydrogenase (ubiquinone) activity;oxidoreductase activity, acting on NAD(P)H	NADH dehydrogenase (ubiquinone) Fe-S protein 3, (NADH-coenzyme Q reductase) [Source:ZFIN;Acc:ZDB-GENE-050417-274];NADH dehydrogenase (ubiquinone) Fe-S protein 3, (NADH-coenzyme Q reductase) [Source:ZFIN;Acc:ZDB-GENE-050417-274];NADH dehydrogenase (ubiquinone) Fe-S protein 3, (NADH-coenzyme Q reductase) [Source:ZFIN;Acc:ZDB-GENE-050417-274];NADH dehydrogenase (ubiquinone) Fe-S protein 3, (NADH-coe…
ENSDARG00000015453	II	oxidation-reduction process;oxidoreductase activity;metal ion binding;oxidoreductase activity, acting on the CH-OH group of donors, NAD or NADP as acceptor;NAD binding;malate metabolic process;malic enzyme activity;malate dehydrogenase (decarboxylating) activity;NA	malic enzyme 2, NAD(+)-dependent, mitochondrial [Source:ZFIN;Acc:ZDB-GENE-040801-147];malic enzyme 2, NAD(+)-dependent, mitochondrial [Source:ZFIN;Acc:ZDB-GENE-040801-147];malic enzyme 2, NAD(+)-dependent, mitochondrial [Source:ZFIN;Acc:ZDB-GENE-040801-147];malic enzyme 2, NAD(+)-dependent, mitochondrial [Source:ZFIN;Acc:ZDB-GENE-040801-147];malic enzyme 2, NAD(+)-dependent, mitochondrial [Source…
ENSDARG00000015563	II	NA;transcription coactivator activity;lipid metabolic process;positive regulation of transcription from RNA polymerase II promoter;phosphatidate phosphatase activity;cellular_component	lipin 3 [Source:HGNC Symbol;Acc:HGNC:14451];lipin 3 [Source:HGNC Symbol;Acc:HGNC:14451];lipin 3 [Source:HGNC Symbol;Acc:HGNC:14451];lipin 3 [Source:HGNC Symbol;Acc:HGNC:14451];lipin 3 [Source:HGNC Symbol;Acc:HGNC:14451];lipin 3 [Source:HGNC Symbol;Acc:HGNC:14451]
ENSDARG00000015732	II	integral to membrane;transmembrane transport	cation/H+ exchanger protein 2 [Source:ZFIN;Acc:ZDB-GENE-100825-2];cation/H+ exchanger protein 2 [Source:ZFIN;Acc:ZDB-GENE-100825-2]
ENSDARG00000015968	II	DNA binding;zinc ion binding;cellular_component;biological_process	RAB guanine nucleotide exchange factor (GEF) 1, like [Source:ZFIN;Acc:ZDB-GENE-040426-813];RAB guanine nucleotide exchange factor (GEF) 1, like [Source:ZFIN;Acc:ZDB-GENE-040426-813];RAB guanine nucleotide exchange factor (GEF) 1, like [Source:ZFIN;Acc:ZDB-GENE-040426-813];RAB guanine nucleotide exchange factor (GEF) 1, like [Source:ZFIN;Acc:ZDB-GENE-040426-813]
ENSDARG00000016122	II	protein dephosphorylation;protein tyrosine phosphatase activity;aminoacyl-tRNA hydrolase activity	peptidyl-tRNA hydrolase domain containing 1 [Source:ZFIN;Acc:ZDB-GENE-081110-2];peptidyl-tRNA hydrolase domain containing 1 [Source:ZFIN;Acc:ZDB-GENE-081110-2];peptidyl-tRNA hydrolase domain containing 1 [Source:ZFIN;Acc:ZDB-GENE-081110-2]
ENSDARG00000016143	II	zinc ion binding;protein binding;metal ion binding	X-linked inhibitor of apoptosis [Source:ZFIN;Acc:ZDB-GENE-030825-7];X-linked inhibitor of apoptosis [Source:ZFIN;Acc:ZDB-GENE-030825-7];X-linked inhibitor of apoptosis [Source:ZFIN;Acc:ZDB-GENE-030825-7]
ENSDARG00000016302	II	DNA binding;ATP binding;cytoplasm;zinc ion binding;helicase activity;hydrolase activity;nuclear-transcribed mRNA catabolic process, nonsense-mediated decay;embryo development	upf1 regulator of nonsense transcripts homolog (yeast) [Source:ZFIN;Acc:ZDB-GENE-040426-2836];upf1 regulator of nonsense transcripts homolog (yeast) [Source:ZFIN;Acc:ZDB-GENE-040426-2836];upf1 regulator of nonsense transcripts homolog (yeast) [Source:ZFIN;Acc:ZDB-GENE-040426-2836];upf1 regulator of nonsense transcripts homolog (yeast) [Source:ZFIN;Acc:ZDB-GENE-040426-2836];upf1 regulator of nonse…
ENSDARG00000016398	II	calcium ion binding;pyrophosphatase activity;cellular_component	calcium activated nucleotidase 1b [Source:ZFIN;Acc:ZDB-GENE-040801-114];calcium activated nucleotidase 1b [Source:ZFIN;Acc:ZDB-GENE-040801-114];calcium activated nucleotidase 1b [Source:ZFIN;Acc:ZDB-GENE-040801-114]
ENSDARG00000016536	II	DNA binding;sequence-specific DNA binding transcription factor activity;nucleus;regulation of transcription, DNA-dependent;protein dimerization activity;signal transducer activity;cytoplasm;signal transduction;transcription factor complex;transcription, DNA-dependent;double-stranded DNA binding;circadian rhythm;protein binding;response to light stimulus;photoperiodism	neuronal PAS domain protein 2 [Source:ZFIN;Acc:ZDB-GENE-030408-3];neuronal PAS domain protein 2 [Source:ZFIN;Acc:ZDB-GENE-030408-3];neuronal PAS domain protein 2 [Source:ZFIN;Acc:ZDB-GENE-030408-3];neuronal PAS domain protein 2 [Source:ZFIN;Acc:ZDB-GENE-030408-3];neuronal PAS domain protein 2 [Source:ZFIN;Acc:ZDB-GENE-030408-3];neuronal PAS domain protein 2 [Source:ZFIN;Acc:ZDB-GENE-030408-3];neu…
ENSDARG00000016691	II	integral to membrane;membrane;posterior lateral line development	CD9 antigen, b [Source:ZFIN;Acc:ZDB-GENE-040426-2768];CD9 antigen, b [Source:ZFIN;Acc:ZDB-GENE-040426-2768];CD9 antigen, b [Source:ZFIN;Acc:ZDB-GENE-040426-2768]
ENSDARG00000016704	II	catalytic activity;biosynthetic process;cellular_component	phenazine biosynthesis-like protein domain containing [Source:HGNC Symbol;Acc:HGNC:23301];phenazine biosynthesis-like protein domain containing [Source:HGNC Symbol;Acc:HGNC:23301];phenazine biosynthesis-like protein domain containing [Source:HGNC Symbol;Acc:HGNC:23301]
ENSDARG00000016721	II	oxidation-reduction process;membrane;mitochondrion;transport;oxidoreductase activity;flavin adenine dinucleotide binding;tricarboxylic acid cycle;respiratory electron transport chain;mitochondrial inner membrane;oxidoreductase activity, acting on the CH-CH group of donors;electron transport chain;succinate dehydrogenase activity;succinate dehydrogenase (ubiquinone) activity;succinate metabolic pr…	succinate dehydrogenase complex, subunit A, flavoprotein (Fp) [Source:ZFIN;Acc:ZDB-GENE-040426-874];succinate dehydrogenase complex, subunit A, flavoprotein (Fp) [Source:ZFIN;Acc:ZDB-GENE-040426-874];succinate dehydrogenase complex, subunit A, flavoprotein (Fp) [Source:ZFIN;Acc:ZDB-GENE-040426-874];succinate dehydrogenase complex, subunit A, flavoprotein (Fp) [Source:ZFIN;Acc:ZDB-GENE-040426-874]…
ENSDARG00000016867	II	zinc ion binding;metal ion binding;protein binding	ring finger protein 128a [Source:ZFIN;Acc:ZDB-GENE-030131-1044];ring finger protein 128a [Source:ZFIN;Acc:ZDB-GENE-030131-1044];ring finger protein 128a [Source:ZFIN;Acc:ZDB-GENE-030131-1044]
ENSDARG00000016889	II	nucleic acid binding;RNA binding;cytoplasm;nucleotide binding;translation;translation initiation factor activity;translational initiation;eukaryotic translation initiation factor 3 complex;regulation of translational initiation;formation of translation preinitiation complex;eukaryotic 43S preinitiation complex;eukaryotic 48S preinitiation complex	eukaryotic translation initiation factor 3, subunit G [Source:ZFIN;Acc:ZDB-GENE-040426-1076];eukaryotic translation initiation factor 3, subunit G [Source:ZFIN;Acc:ZDB-GENE-040426-1076];eukaryotic translation initiation factor 3, subunit G [Source:ZFIN;Acc:ZDB-GENE-040426-1076];eukaryotic translation initiation factor 3, subunit G [Source:ZFIN;Acc:ZDB-GENE-040426-1076];eukaryotic translation init…
ENSDARG00000016977	II	signal transduction;cell communication;phosphatidylinositol binding;protein binding	sorting nexin family member 27b [Source:ZFIN;Acc:ZDB-GENE-040426-1529];sorting nexin family member 27b [Source:ZFIN;Acc:ZDB-GENE-040426-1529];sorting nexin family member 27b [Source:ZFIN;Acc:ZDB-GENE-040426-1529];sorting nexin family member 27b [Source:ZFIN;Acc:ZDB-GENE-040426-1529]
ENSDARG00000017010	II	integral to membrane;protein transport	secretory carrier membrane protein 2, like [Source:ZFIN;Acc:ZDB-GENE-030131-6432];secretory carrier membrane protein 2, like [Source:ZFIN;Acc:ZDB-GENE-030131-6432]
ENSDARG00000017121	II	DNA binding;sequence-specific DNA binding transcription factor activity;nucleus;regulation of transcription, DNA-dependent;sequence-specific DNA binding;transcription, DNA-dependent;embryonic pattern specification;anterior/posterior pattern specification	v-maf musculoaponeurotic fibrosarcoma oncogene family, protein B (avian) [Source:ZFIN;Acc:ZDB-GENE-980526-515];v-maf musculoaponeurotic fibrosarcoma oncogene family, protein B (avian) [Source:ZFIN;Acc:ZDB-GENE-980526-515];v-maf musculoaponeurotic fibrosarcoma oncogene family, protein B (avian) [Source:ZFIN;Acc:ZDB-GENE-980526-515];v-maf musculoaponeurotic fibrosarcoma oncogene family, protein B (…
ENSDARG00000017242	II	NA	GRB2 associated, regulator of MAPK1 [Source:ZFIN;Acc:ZDB-GENE-040426-767]
ENSDARG00000017427	II	zinc ion binding;metal ion binding;protein binding;NA	PHD finger protein 20-like 1 [Source:ZFIN;Acc:ZDB-GENE-030131-5837];PHD finger protein 20-like 1 [Source:ZFIN;Acc:ZDB-GENE-030131-5837];PHD finger protein 20-like 1 [Source:ZFIN;Acc:ZDB-GENE-030131-5837];PHD finger protein 20-like 1 [Source:ZFIN;Acc:ZDB-GENE-030131-5837]
ENSDARG00000017525	II	regulation of transcription, DNA-dependent;regulation of cyclin-dependent protein serine/threonine kinase activity;protein kinase binding	cyclin T1 [Source:ZFIN;Acc:ZDB-GENE-030131-6397];cyclin T1 [Source:ZFIN;Acc:ZDB-GENE-030131-6397];cyclin T1 [Source:ZFIN;Acc:ZDB-GENE-030131-6397]
ENSDARG00000017730	II	protein binding	kelch domain containing 4 [Source:ZFIN;Acc:ZDB-GENE-030131-2057]
ENSDARG00000017781	II	metabolic process;catalytic activity;oxidoreductase activity;cellular metabolic process;coenzyme binding;cellular_component	hydroxysteroid (17-beta) dehydrogenase 10 [Source:ZFIN;Acc:ZDB-GENE-041010-201];hydroxysteroid (17-beta) dehydrogenase 10 [Source:ZFIN;Acc:ZDB-GENE-041010-201];hydroxysteroid (17-beta) dehydrogenase 10 [Source:ZFIN;Acc:ZDB-GENE-041010-201];hydroxysteroid (17-beta) dehydrogenase 10 [Source:ZFIN;Acc:ZDB-GENE-041010-201];hydroxysteroid (17-beta) dehydrogenase 10 [Source:ZFIN;Acc:ZDB-GENE-041010-201]…
ENSDARG00000017813	II	attachment of GPI anchor to protein;GPI-anchor transamidase complex;molecular_function	phosphatidylinositol glycan anchor biosynthesis, class S [Source:ZFIN;Acc:ZDB-GENE-060929-436];phosphatidylinositol glycan anchor biosynthesis, class S [Source:ZFIN;Acc:ZDB-GENE-060929-436];phosphatidylinositol glycan anchor biosynthesis, class S [Source:ZFIN;Acc:ZDB-GENE-060929-436]
ENSDARG00000018111	II	zinc ion binding;protein binding;nucleus;regulation of transcription, DNA-dependent;oxidation-reduction process;transcription, DNA-dependent;oxidoreductase activity;metal ion binding;nervous system development;chromatin modification;midbrain development;histone demethylase activity (H3-K36 specific);histone demethylase activity (H3-K9 specific);histone H3-K27 demethylation;histone demethylase act…	lysine (K)-specific demethylase 7Aa [Source:ZFIN;Acc:ZDB-GENE-030131-9829];lysine (K)-specific demethylase 7Aa [Source:ZFIN;Acc:ZDB-GENE-030131-9829];lysine (K)-specific demethylase 7Aa [Source:ZFIN;Acc:ZDB-GENE-030131-9829];lysine (K)-specific demethylase 7Aa [Source:ZFIN;Acc:ZDB-GENE-030131-9829];lysine (K)-specific demethylase 7Aa [Source:ZFIN;Acc:ZDB-GENE-030131-9829];lysine (K)-specific deme…
ENSDARG00000018411	II	ATP binding;membrane;transferase activity, transferring phosphorus-containing groups;protein phosphorylation;protein kinase activity;protein tyrosine kinase activity;nucleotide binding;protein serine/threonine kinase activity;phosphotransferase activity, alcohol group as acceptor;lipopolysaccharide biosynthetic process;cellular_component	MAP kinase interacting serine/threonine kinase 1 [Source:ZFIN;Acc:ZDB-GENE-080220-11];MAP kinase interacting serine/threonine kinase 1 [Source:ZFIN;Acc:ZDB-GENE-080220-11];MAP kinase interacting serine/threonine kinase 1 [Source:ZFIN;Acc:ZDB-GENE-080220-11];MAP kinase interacting serine/threonine kinase 1 [Source:ZFIN;Acc:ZDB-GENE-080220-11];MAP kinase interacting serine/threonine kinase 1 [Sourc…
ENSDARG00000018650	II	integral to membrane;intracellular;GTPase activity;GTP binding;GTP catabolic process;tRNA modification;ferrous iron transmembrane transporter activity;ferrous iron transport	GTP binding protein 3 [Source:ZFIN;Acc:ZDB-GENE-050522-335];GTP binding protein 3 [Source:ZFIN;Acc:ZDB-GENE-050522-335];GTP binding protein 3 [Source:ZFIN;Acc:ZDB-GENE-050522-335];GTP binding protein 3 [Source:ZFIN;Acc:ZDB-GENE-050522-335];GTP binding protein 3 [Source:ZFIN;Acc:ZDB-GENE-050522-335];GTP binding protein 3 [Source:ZFIN;Acc:ZDB-GENE-050522-335];GTP binding protein 3 [Source:ZFIN;Acc:…
ENSDARG00000018681	II	extracellular region;acute-phase response;binding	serum amyloid A-like 1 [Source:ZFIN;Acc:ZDB-GENE-040426-725];serum amyloid A-like 1 [Source:ZFIN;Acc:ZDB-GENE-040426-725];serum amyloid A-like 1 [Source:ZFIN;Acc:ZDB-GENE-040426-725]
ENSDARG00000018810	II	nucleic acid binding;zinc ion binding;methyltransferase activity;methylation;cellular_component	zinc finger, CCHC domain containing 4 [Source:HGNC Symbol;Acc:HGNC:22917];zinc finger, CCHC domain containing 4 [Source:HGNC Symbol;Acc:HGNC:22917];zinc finger, CCHC domain containing 4 [Source:HGNC Symbol;Acc:HGNC:22917];zinc finger, CCHC domain containing 4 [Source:HGNC Symbol;Acc:HGNC:22917];zinc finger, CCHC domain containing 4 [Source:HGNC Symbol;Acc:HGNC:22917]
ENSDARG00000018854	II	nucleic acid binding;nucleotide binding;cellular_component;biological_process	SR-related CTD-associated factor 4b [Source:ZFIN;Acc:ZDB-GENE-050506-42];SR-related CTD-associated factor 4b [Source:ZFIN;Acc:ZDB-GENE-050506-42];SR-related CTD-associated factor 4b [Source:ZFIN;Acc:ZDB-GENE-050506-42];SR-related CTD-associated factor 4b [Source:ZFIN;Acc:ZDB-GENE-050506-42]
ENSDARG00000019128	II	molecular_function;biological_process	tropomyosin 4b [Source:ZFIN;Acc:ZDB-GENE-030131-2964];tropomyosin 4b [Source:ZFIN;Acc:ZDB-GENE-030131-2964]
ENSDARG00000019213	II	oxidation-reduction process;metabolic process;oxidoreductase activity, acting on the CH-OH group of donors, NAD or NADP as acceptor;NAD binding;cofactor binding;pentose-phosphate shunt;phosphogluconate dehydrogenase (decarboxylating) activity	C-terminal binding protein 1 [Source:HGNC Symbol;Acc:HGNC:2494];C-terminal binding protein 1 [Source:HGNC Symbol;Acc:HGNC:2494];C-terminal binding protein 1 [Source:HGNC Symbol;Acc:HGNC:2494];C-terminal binding protein 1 [Source:HGNC Symbol;Acc:HGNC:2494];C-terminal binding protein 1 [Source:HGNC Symbol;Acc:HGNC:2494];C-terminal binding protein 1 [Source:HGNC Symbol;Acc:HGNC:2494];C-terminal bind…
ENSDARG00000019743	II	dynein binding;dynactin complex;microtubule-based transport;protein binding;neuron fate commitment;retina morphogenesis in camera-type eye;establishment of nucleus localization;apical protein localization;retina layer formation;camera-type eye photoreceptor cell differentiation	dynactin 1a [Source:ZFIN;Acc:ZDB-GENE-070117-2205];dynactin 1a [Source:ZFIN;Acc:ZDB-GENE-070117-2205];dynactin 1a [Source:ZFIN;Acc:ZDB-GENE-070117-2205];dynactin 1a [Source:ZFIN;Acc:ZDB-GENE-070117-2205];dynactin 1a [Source:ZFIN;Acc:ZDB-GENE-070117-2205];dynactin 1a [Source:ZFIN;Acc:ZDB-GENE-070117-2205];dynactin 1a [Source:ZFIN;Acc:ZDB-GENE-070117-2205];dynactin 1a [Source:ZFIN;Acc:ZDB-GENE-0701…
ENSDARG00000020397	II	cell communication;phosphatidylinositol binding;cellular_component	sorting nexin 15 [Source:ZFIN;Acc:ZDB-GENE-040426-1377];sorting nexin 15 [Source:ZFIN;Acc:ZDB-GENE-040426-1377];sorting nexin 15 [Source:ZFIN;Acc:ZDB-GENE-040426-1377]
ENSDARG00000020642	II	biosynthetic process;transferase activity;transferase activity, transferring glycosyl groups;cellular_component	glycosyltransferase-like domain containing 1 [Source:ZFIN;Acc:ZDB-GENE-050417-8];glycosyltransferase-like domain containing 1 [Source:ZFIN;Acc:ZDB-GENE-050417-8];glycosyltransferase-like domain containing 1 [Source:ZFIN;Acc:ZDB-GENE-050417-8];glycosyltransferase-like domain containing 1 [Source:ZFIN;Acc:ZDB-GENE-050417-8]
ENSDARG00000020718	II	integral to membrane;membrane;transmembrane transport;transport;NA	solute carrier family 25 (mitochondrial carrier: glutamate), member 22 [Source:HGNC Symbol;Acc:HGNC:19954];solute carrier family 25 (mitochondrial carrier: glutamate), member 22 [Source:HGNC Symbol;Acc:HGNC:19954];solute carrier family 25 (mitochondrial carrier: glutamate), member 22 [Source:HGNC Symbol;Acc:HGNC:19954];solute carrier family 25 (mitochondrial carrier: glutamate), member 22 [Source…
ENSDARG00000021033	II	protein binding	HERPUD family member 2 [Source:ZFIN;Acc:ZDB-GENE-040426-868]
ENSDARG00000021220	II	catalytic activity;lyase activity;hydroxymethylglutaryl-CoA lyase activity	3-hydroxymethyl-3-methylglutaryl-Coenzyme A lyase (hydroxymethylglutaricaciduria) [Source:ZFIN;Acc:ZDB-GENE-040426-958];3-hydroxymethyl-3-methylglutaryl-Coenzyme A lyase (hydroxymethylglutaricaciduria) [Source:ZFIN;Acc:ZDB-GENE-040426-958];3-hydroxymethyl-3-methylglutaryl-Coenzyme A lyase (hydroxymethylglutaricaciduria) [Source:ZFIN;Acc:ZDB-GENE-040426-958]
ENSDARG00000021402	II	nucleic acid binding;nucleotide binding	MCM3 minichromosome maintenance deficient 3 (S. cerevisiae) associated protein [Source:ZFIN;Acc:ZDB-GENE-040715-1];MCM3 minichromosome maintenance deficient 3 (S. cerevisiae) associated protein [Source:ZFIN;Acc:ZDB-GENE-040715-1]
ENSDARG00000021494	II	DNA binding;sequence-specific DNA binding transcription factor activity;steroid hormone receptor activity;nucleus;regulation of transcription, DNA-dependent;sequence-specific DNA binding;zinc ion binding;transcription, DNA-dependent;metal ion binding;steroid hormone mediated signaling pathway;ligand-activated sequence-specific DNA binding RNA polymerase II transcription factor activity;NA	hepatocyte nuclear factor 4, alpha [Source:ZFIN;Acc:ZDB-GENE-030131-1077];hepatocyte nuclear factor 4, alpha [Source:ZFIN;Acc:ZDB-GENE-030131-1077];hepatocyte nuclear factor 4, alpha [Source:ZFIN;Acc:ZDB-GENE-030131-1077];hepatocyte nuclear factor 4, alpha [Source:ZFIN;Acc:ZDB-GENE-030131-1077];hepatocyte nuclear factor 4, alpha [Source:ZFIN;Acc:ZDB-GENE-030131-1077];hepatocyte nuclear factor 4, …
ENSDARG00000021509	II	zinc ion binding;metal ion binding;heart development;embryo development;convergent extension involved in gastrulation;protein binding	TGF-beta activated kinase 1/MAP3K7 binding protein 2 [Source:ZFIN;Acc:ZDB-GENE-040426-933];TGF-beta activated kinase 1/MAP3K7 binding protein 2 [Source:ZFIN;Acc:ZDB-GENE-040426-933];TGF-beta activated kinase 1/MAP3K7 binding protein 2 [Source:ZFIN;Acc:ZDB-GENE-040426-933];TGF-beta activated kinase 1/MAP3K7 binding protein 2 [Source:ZFIN;Acc:ZDB-GENE-040426-933];TGF-beta activated kinase 1/MAP3K7 …
ENSDARG00000021753	II	cellular_component;molecular_function;biological_process	coiled-coil domain containing 25 [Source:ZFIN;Acc:ZDB-GENE-040426-1389];coiled-coil domain containing 25 [Source:ZFIN;Acc:ZDB-GENE-040426-1389];coiled-coil domain containing 25 [Source:ZFIN;Acc:ZDB-GENE-040426-1389]
ENSDARG00000022690	II	cellular_component;molecular_function;biological_process	cysteine-rich hydrophobic domain 2 [Source:ZFIN;Acc:ZDB-GENE-040426-778];cysteine-rich hydrophobic domain 2 [Source:ZFIN;Acc:ZDB-GENE-040426-778];cysteine-rich hydrophobic domain 2 [Source:ZFIN;Acc:ZDB-GENE-040426-778]
ENSDARG00000022744	II	transferase activity, transferring glycosyl groups	phosphatidylinositol glycan anchor biosynthesis, class B [Source:ZFIN;Acc:ZDB-GENE-040426-1216]
ENSDARG00000022944	II	cellular_component;biological_process	ecdysoneless homolog (Drosophila) [Source:ZFIN;Acc:ZDB-GENE-030131-6304];ecdysoneless homolog (Drosophila) [Source:ZFIN;Acc:ZDB-GENE-030131-6304]
ENSDARG00000022968	II	RNA binding;heart development;somitogenesis;skeletal muscle tissue development;muscle fiber development	fragile X mental retardation, autosomal homolog 1 [Source:ZFIN;Acc:ZDB-GENE-030131-5431];fragile X mental retardation, autosomal homolog 1 [Source:ZFIN;Acc:ZDB-GENE-030131-5431];fragile X mental retardation, autosomal homolog 1 [Source:ZFIN;Acc:ZDB-GENE-030131-5431];fragile X mental retardation, autosomal homolog 1 [Source:ZFIN;Acc:ZDB-GENE-030131-5431];fragile X mental retardation, autosomal hom…
ENSDARG00000022974	II	molecular_function;biological_process;protein binding	WD repeat domain 13 [Source:ZFIN;Acc:ZDB-GENE-050522-274];WD repeat domain 13 [Source:ZFIN;Acc:ZDB-GENE-050522-274];WD repeat domain 13 [Source:ZFIN;Acc:ZDB-GENE-050522-274]
ENSDARG00000023443	II	protein binding;tight junction;biological_process	tight junction protein 2b (zona occludens 2) [Source:ZFIN;Acc:ZDB-GENE-040718-58];tight junction protein 2b (zona occludens 2) [Source:ZFIN;Acc:ZDB-GENE-040718-58];tight junction protein 2b (zona occludens 2) [Source:ZFIN;Acc:ZDB-GENE-040718-58]
ENSDARG00000023657	II	cellular_component;molecular_function;biological_process	family with sequence similarity 219, member B [Source:ZFIN;Acc:ZDB-GENE-050327-82];family with sequence similarity 219, member B [Source:ZFIN;Acc:ZDB-GENE-050327-82];family with sequence similarity 219, member B [Source:ZFIN;Acc:ZDB-GENE-050327-82]
ENSDARG00000023999	II	binding	HEAT repeat containing 5a [Source:ZFIN;Acc:ZDB-GENE-030616-152]
ENSDARG00000024846	II	nucleus;cytoplasm;COP9 signalosome;molecular_function;biological_process	COP9 constitutive photomorphogenic homolog subunit 8 (Arabidopsis) [Source:ZFIN;Acc:ZDB-GENE-040426-982];COP9 constitutive photomorphogenic homolog subunit 8 (Arabidopsis) [Source:ZFIN;Acc:ZDB-GENE-040426-982];COP9 constitutive photomorphogenic homolog subunit 8 (Arabidopsis) [Source:ZFIN;Acc:ZDB-GENE-040426-982];COP9 constitutive photomorphogenic homolog subunit 8 (Arabidopsis) [Source:ZFIN;Acc:…
ENSDARG00000025404	II	ligase activity;acid-amino acid ligase activity	ubiquitin-conjugating enzyme E2G 2 (UBC7 homolog, yeast) [Source:ZFIN;Acc:ZDB-GENE-050417-288];ubiquitin-conjugating enzyme E2G 2 (UBC7 homolog, yeast) [Source:ZFIN;Acc:ZDB-GENE-050417-288]
ENSDARG00000025518	II	NA;biological_process	coagulation factor VIII-associated 2 [Source:HGNC Symbol;Acc:HGNC:31849];coagulation factor VIII-associated 2 [Source:HGNC Symbol;Acc:HGNC:31849]
ENSDARG00000026359	II	catalytic activity;biosynthetic process;cellular_component	phenazine biosynthesis-like protein domain containing [Source:HGNC Symbol;Acc:HGNC:23301];phenazine biosynthesis-like protein domain containing [Source:HGNC Symbol;Acc:HGNC:23301];phenazine biosynthesis-like protein domain containing [Source:HGNC Symbol;Acc:HGNC:23301]
ENSDARG00000026489	II	RNA binding	KH-type splicing regulatory protein [Source:ZFIN;Acc:ZDB-GENE-030131-4357]
ENSDARG00000027172	II	NA	phosphatase and actin regulator 2 [Source:ZFIN;Acc:ZDB-GENE-040724-11]
ENSDARG00000027182	II	zinc ion binding;metal ion binding;protein binding	ring finger protein 25 [Source:ZFIN;Acc:ZDB-GENE-040426-1581];ring finger protein 25 [Source:ZFIN;Acc:ZDB-GENE-040426-1581];ring finger protein 25 [Source:ZFIN;Acc:ZDB-GENE-040426-1581]
ENSDARG00000027491	II	tetrapyrrole biosynthetic process;uroporphyrinogen-III synthase activity	uroporphyrinogen III synthase [Source:ZFIN;Acc:ZDB-GENE-040323-2];uroporphyrinogen III synthase [Source:ZFIN;Acc:ZDB-GENE-040323-2]
ENSDARG00000027738	II	microtubule motor activity;kinesin complex;microtubule-based movement;NA	si:ch211-13c6.2 [Source:ZFIN;Acc:ZDB-GENE-060503-666];si:ch211-13c6.2 [Source:ZFIN;Acc:ZDB-GENE-060503-666];si:ch211-13c6.2 [Source:ZFIN;Acc:ZDB-GENE-060503-666];si:ch211-13c6.2 [Source:ZFIN;Acc:ZDB-GENE-060503-666]
ENSDARG00000028017	II	cellular_component;molecular_function;biological_process	tumor protein p53 inducible nuclear protein 1 [Source:ZFIN;Acc:ZDB-GENE-031018-3];tumor protein p53 inducible nuclear protein 1 [Source:ZFIN;Acc:ZDB-GENE-031018-3];tumor protein p53 inducible nuclear protein 1 [Source:ZFIN;Acc:ZDB-GENE-031018-3]
ENSDARG00000028058	II	regulation of transcription, DNA-dependent;sequence-specific DNA binding;signal transducer activity;cytoplasm;signal transduction;regulation of apoptotic process;zinc ion binding;ubiquitin-protein ligase activity;positive regulation of transcription, DNA-dependent;ligase activity;metal ion binding;protein ubiquitination;protein autoubiquitination;activation of NF-kappaB-inducing kinase activity;p…	TNF receptor-associated factor 6 [Source:ZFIN;Acc:ZDB-GENE-030131-5735];TNF receptor-associated factor 6 [Source:ZFIN;Acc:ZDB-GENE-030131-5735];TNF receptor-associated factor 6 [Source:ZFIN;Acc:ZDB-GENE-030131-5735];TNF receptor-associated factor 6 [Source:ZFIN;Acc:ZDB-GENE-030131-5735];TNF receptor-associated factor 6 [Source:ZFIN;Acc:ZDB-GENE-030131-5735];TNF receptor-associated factor 6 [Sourc…
ENSDARG00000028088	II	ATP binding;metabolic process;cytoplasm;nucleotide binding;kinase activity;transferase activity;phosphotransferase activity, alcohol group as acceptor;phosphorylation;carbohydrate phosphorylation;galactokinase activity;galactose metabolic process	galactokinase 1 [Source:ZFIN;Acc:ZDB-GENE-041010-79];galactokinase 1 [Source:ZFIN;Acc:ZDB-GENE-041010-79];galactokinase 1 [Source:ZFIN;Acc:ZDB-GENE-041010-79];galactokinase 1 [Source:ZFIN;Acc:ZDB-GENE-041010-79];galactokinase 1 [Source:ZFIN;Acc:ZDB-GENE-041010-79];galactokinase 1 [Source:ZFIN;Acc:ZDB-GENE-041010-79];galactokinase 1 [Source:ZFIN;Acc:ZDB-GENE-041010-79];galactokinase 1 [Source:ZFIN…
ENSDARG00000028448	II	calcium ion binding;membrane;mannosyl-oligosaccharide 1,2-alpha-mannosidase activity	ER degradation enhancer, mannosidase alpha-like 2 [Source:ZFIN;Acc:ZDB-GENE-060519-1];ER degradation enhancer, mannosidase alpha-like 2 [Source:ZFIN;Acc:ZDB-GENE-060519-1];ER degradation enhancer, mannosidase alpha-like 2 [Source:ZFIN;Acc:ZDB-GENE-060519-1]
ENSDARG00000028476	II	zinc ion binding;metal ion binding;protein binding	ring finger protein 170 [Source:ZFIN;Acc:ZDB-GENE-040426-2572];ring finger protein 170 [Source:ZFIN;Acc:ZDB-GENE-040426-2572];ring finger protein 170 [Source:ZFIN;Acc:ZDB-GENE-040426-2572]
ENSDARG00000028543	II	protein dimerization activity;protein binding	F-box and WD-40 domain protein 11a [Source:ZFIN;Acc:ZDB-GENE-030131-6305];F-box and WD-40 domain protein 11a [Source:ZFIN;Acc:ZDB-GENE-030131-6305]
ENSDARG00000028896	II	membrane;catalytic activity	phosphatidic acid phosphatase type 2C [Source:ZFIN;Acc:ZDB-GENE-030131-7425];phosphatidic acid phosphatase type 2C [Source:ZFIN;Acc:ZDB-GENE-030131-7425]
ENSDARG00000029011	II	proteolysis;aminopeptidase activity;cellular process;hydrolase activity;peptidase activity;cellular_component	X-prolyl aminopeptidase (aminopeptidase P) 1, soluble [Source:ZFIN;Acc:ZDB-GENE-040426-999];X-prolyl aminopeptidase (aminopeptidase P) 1, soluble [Source:ZFIN;Acc:ZDB-GENE-040426-999];X-prolyl aminopeptidase (aminopeptidase P) 1, soluble [Source:ZFIN;Acc:ZDB-GENE-040426-999];X-prolyl aminopeptidase (aminopeptidase P) 1, soluble [Source:ZFIN;Acc:ZDB-GENE-040426-999];X-prolyl aminopeptidase (aminop…
ENSDARG00000029018	II	nucleus;cyclin-dependent protein serine/threonine kinase inhibitor activity;cell cycle arrest	cyclin-dependent kinase inhibitor 1Ba [Source:ZFIN;Acc:ZDB-GENE-040812-3];cyclin-dependent kinase inhibitor 1Ba [Source:ZFIN;Acc:ZDB-GENE-040812-3];cyclin-dependent kinase inhibitor 1Ba [Source:ZFIN;Acc:ZDB-GENE-040812-3]
ENSDARG00000016302	II	nucleus;intracellular protein transport;membrane;intracellular;cytoplasm;signal transduction;GTPase activity;GTP binding;small GTPase mediated signal transduction;nucleotide binding;GTP catabolic process;protein transport;nucleocytoplasmic transport;notochord cell vacuolation	RAB32a, member RAS oncogene family [Source:ZFIN;Acc:ZDB-GENE-031006-10];RAB32a, member RAS oncogene family [Source:ZFIN;Acc:ZDB-GENE-031006-10];RAB32a, member RAS oncogene family [Source:ZFIN;Acc:ZDB-GENE-031006-10];RAB32a, member RAS oncogene family [Source:ZFIN;Acc:ZDB-GENE-031006-10];RAB32a, member RAS oncogene family [Source:ZFIN;Acc:ZDB-GENE-031006-10];RAB32a, member RAS oncogene family [Sou…
ENSDARG00000029043	II	nucleus;membrane;transport;metal ion binding;protein transport;nuclear pore;mRNA transport;nuclear membrane	nucleoporin like 2 [Source:ZFIN;Acc:ZDB-GENE-040426-2292];nucleoporin like 2 [Source:ZFIN;Acc:ZDB-GENE-040426-2292];nucleoporin like 2 [Source:ZFIN;Acc:ZDB-GENE-040426-2292];nucleoporin like 2 [Source:ZFIN;Acc:ZDB-GENE-040426-2292];nucleoporin like 2 [Source:ZFIN;Acc:ZDB-GENE-040426-2292];nucleoporin like 2 [Source:ZFIN;Acc:ZDB-GENE-040426-2292];nucleoporin like 2 [Source:ZFIN;Acc:ZDB-GENE-040426…
ENSDARG00000029331	II	NA	ataxin 7-like 3 [Source:ZFIN;Acc:ZDB-GENE-030616-253]
ENSDARG00000029524	II	NA;nucleus;oxidation-reduction process;cytoplasm;catalytic activity;oxidoreductase activity;metal ion binding;purine nucleotide biosynthetic process;adenyl nucleotide binding;IMP dehydrogenase activity;GMP biosynthetic process;nitronate monooxygenase activity	inosine 5'-phosphate dehydrogenase 1b [Source:ZFIN;Acc:ZDB-GENE-030219-206];inosine 5'-phosphate dehydrogenase 1b [Source:ZFIN;Acc:ZDB-GENE-030219-206];inosine 5'-phosphate dehydrogenase 1b [Source:ZFIN;Acc:ZDB-GENE-030219-206];inosine 5'-phosphate dehydrogenase 1b [Source:ZFIN;Acc:ZDB-GENE-030219-206];inosine 5'-phosphate dehydrogenase 1b [Source:ZFIN;Acc:ZDB-GENE-030219-206];inosine 5'-phosphat…
ENSDARG00000029587	II	oxidation-reduction process;peptide-methionine (S)-S-oxide reductase activity	methionine sulfoxide reductase A [Source:HGNC Symbol;Acc:HGNC:7377];methionine sulfoxide reductase A [Source:HGNC Symbol;Acc:HGNC:7377]
ENSDARG00000029596	II	intracellular;zinc ion binding;metal ion binding;protein binding	tripartite motif-containing 55a [Source:ZFIN;Acc:ZDB-GENE-040718-50];tripartite motif-containing 55a [Source:ZFIN;Acc:ZDB-GENE-040718-50];tripartite motif-containing 55a [Source:ZFIN;Acc:ZDB-GENE-040718-50];tripartite motif-containing 55a [Source:ZFIN;Acc:ZDB-GENE-040718-50]
ENSDARG00000029905	II	NA;oxidation-reduction process;oxidoreductase activity;metal ion binding;cellular_component;dioxygenase activity	phytanoyl-CoA dioxygenase domain containing 1 [Source:ZFIN;Acc:ZDB-GENE-041114-159];phytanoyl-CoA dioxygenase domain containing 1 [Source:ZFIN;Acc:ZDB-GENE-041114-159];phytanoyl-CoA dioxygenase domain containing 1 [Source:ZFIN;Acc:ZDB-GENE-041114-159];phytanoyl-CoA dioxygenase domain containing 1 [Source:ZFIN;Acc:ZDB-GENE-041114-159];phytanoyl-CoA dioxygenase domain containing 1 [Source:ZFIN;Acc:…
ENSDARG00000030053	II	translational elongation;eukaryotic translation elongation factor 1 complex;translation elongation factor activity;NA;translation	elongation factor-1, delta, b [Source:ZFIN;Acc:ZDB-GENE-030131-6544];elongation factor-1, delta, b [Source:ZFIN;Acc:ZDB-GENE-030131-6544];elongation factor-1, delta, b [Source:ZFIN;Acc:ZDB-GENE-030131-6544];elongation factor-1, delta, b [Source:ZFIN;Acc:ZDB-GENE-030131-6544];elongation factor-1, delta, b [Source:ZFIN;Acc:ZDB-GENE-030131-6544]
ENSDARG00000030166	II	NA	hydroxypyruvate isomerase [Source:ZFIN;Acc:ZDB-GENE-040426-1273]
ENSDARG00000030448	II	integral to membrane;aspartic-type endopeptidase activity;negative regulation of coagulation	signal peptide peptidase-like 2 [Source:ZFIN;Acc:ZDB-GENE-030131-4265];signal peptide peptidase-like 2 [Source:ZFIN;Acc:ZDB-GENE-030131-4265];signal peptide peptidase-like 2 [Source:ZFIN;Acc:ZDB-GENE-030131-4265]
ENSDARG00000030752	II	integral to membrane;membrane;molecular_function;biological_process	synaptogyrin 2b [Source:ZFIN;Acc:ZDB-GENE-070424-19];synaptogyrin 2b [Source:ZFIN;Acc:ZDB-GENE-070424-19];synaptogyrin 2b [Source:ZFIN;Acc:ZDB-GENE-070424-19];synaptogyrin 2b [Source:ZFIN;Acc:ZDB-GENE-070424-19]
ENSDARG00000030804	II	nucleus;molecular_function;biological_process	family with sequence similarity 120B [Source:ZFIN;Acc:ZDB-GENE-040801-119];family with sequence similarity 120B [Source:ZFIN;Acc:ZDB-GENE-040801-119];family with sequence similarity 120B [Source:ZFIN;Acc:ZDB-GENE-040801-119]
ENSDARG00000030844	II	nucleic acid binding;metal ion binding	Kruppel-like factor 11a [Source:ZFIN;Acc:ZDB-GENE-030131-3568];Kruppel-like factor 11a [Source:ZFIN;Acc:ZDB-GENE-030131-3568]
ENSDARG00000031049	II	protein binding;NA;cellular_component;molecular_function;biological_process	immunoglobin superfamily, member 21a [Source:ZFIN;Acc:ZDB-GENE-050809-118];immunoglobin superfamily, member 21a [Source:ZFIN;Acc:ZDB-GENE-050809-118];immunoglobin superfamily, member 21a [Source:ZFIN;Acc:ZDB-GENE-050809-118];immunoglobin superfamily, member 21a [Source:ZFIN;Acc:ZDB-GENE-050809-118];immunoglobin superfamily, member 21a [Source:ZFIN;Acc:ZDB-GENE-050809-118]
ENSDARG00000031200	II	signal transduction;protein phosphatase type 2A regulator activity;protein phosphatase type 2A complex;binding	protein phosphatase 2, regulatory subunit B', gamma b [Source:ZFIN;Acc:ZDB-GENE-041014-4];protein phosphatase 2, regulatory subunit B', gamma b [Source:ZFIN;Acc:ZDB-GENE-041014-4];protein phosphatase 2, regulatory subunit B', gamma b [Source:ZFIN;Acc:ZDB-GENE-041014-4];protein phosphatase 2, regulatory subunit B', gamma b [Source:ZFIN;Acc:ZDB-GENE-041014-4]
ENSDARG00000031763	II	sequence-specific DNA binding transcription factor activity;nucleus;regulation of transcription, DNA-dependent;intracellular;transcription factor complex;transcription, DNA-dependent;transforming growth factor beta receptor signaling pathway;protein binding	SMAD family member 6b [Source:ZFIN;Acc:ZDB-GENE-050419-198];SMAD family member 6b [Source:ZFIN;Acc:ZDB-GENE-050419-198];SMAD family member 6b [Source:ZFIN;Acc:ZDB-GENE-050419-198];SMAD family member 6b [Source:ZFIN;Acc:ZDB-GENE-050419-198];SMAD family member 6b [Source:ZFIN;Acc:ZDB-GENE-050419-198];SMAD family member 6b [Source:ZFIN;Acc:ZDB-GENE-050419-198];SMAD family member 6b [Source:ZFIN;Acc:…
ENSDARG00000031907	II	nucleus;nucleic acid binding;RNA binding;nucleotide binding;mRNA processing;NA	polypyrimidine tract binding protein 1b [Source:ZFIN;Acc:ZDB-GENE-030131-9796]; polypyrimidine tract binding protein 1b [Source:ZFIN;Acc:ZDB-GENE-030131-9796];polypyrimidine tract binding protein 1b [Source:ZFIN;Acc:ZDB-GENE-030131-9796];polypyrimidine tract binding protein 1b [Source:ZFIN;Acc:ZDB-GENE-030131-9796];polypyrimidine tract binding protein 1b [Source:ZFIN;Acc:ZDB-GENE-030131-9796];pol…
ENSDARG00000032614	II	nucleic acid binding;nucleotide binding;NA	musashi homolog 2b (Drosophila) [Source:ZFIN;Acc:ZDB-GENE-040426-1268];musashi homolog 2b (Drosophila) [Source:ZFIN;Acc:ZDB-GENE-040426-1268];musashi homolog 2b (Drosophila) [Source:ZFIN;Acc:ZDB-GENE-040426-1268]
ENSDARG00000032919	II	NA	coiled-coil-helix-coiled-coil-helix domain containing 3 [Source:ZFIN;Acc:ZDB-GENE-030131-5005]
ENSDARG00000033121	II	NA	RAN guanine nucleotide release factor [Source:ZFIN;Acc:ZDB-GENE-060526-143]
ENSDARG00000033138	II	NA	LYR motif containing 2 [Source:ZFIN;Acc:ZDB-GENE-040914-27]
ENSDARG00000033551	II	protein binding	F-box and WD-40 domain protein 4 [Source:ZFIN;Acc:ZDB-GENE-000516-1]
ENSDARG00000033594	II	heme binding;oxidation-reduction process;oxidoreductase activity;dioxygenase activity	indoleamine 2,3-dioxygenase 1 [Source:ZFIN;Acc:ZDB-GENE-080228-2];indoleamine 2,3-dioxygenase 1 [Source:ZFIN;Acc:ZDB-GENE-080228-2];indoleamine 2,3-dioxygenase 1 [Source:ZFIN;Acc:ZDB-GENE-080228-2];indoleamine 2,3-dioxygenase 1 [Source:ZFIN;Acc:ZDB-GENE-080228-2]
ENSDARG00000033706	II	integral to membrane;membrane;G-protein coupled receptor signaling pathway;G-protein coupled receptor activity;signal transducer activity;signal transduction;adenosine receptor signaling pathway;G-protein coupled adenosine receptor activity;heart contraction;regulation of type B pancreatic cell proliferation;regulation of cell proliferation involved in tissue homeostasis	adenosine A2a receptor a [Source:ZFIN;Acc:ZDB-GENE-080723-28];adenosine A2a receptor a [Source:ZFIN;Acc:ZDB-GENE-080723-28];adenosine A2a receptor a [Source:ZFIN;Acc:ZDB-GENE-080723-28];adenosine A2a receptor a [Source:ZFIN;Acc:ZDB-GENE-080723-28];adenosine A2a receptor a [Source:ZFIN;Acc:ZDB-GENE-080723-28];adenosine A2a receptor a [Source:ZFIN;Acc:ZDB-GENE-080723-28];adenosine A2a receptor a [S…
ENSDARG00000033789	II	mitochondrion;NADH dehydrogenase (ubiquinone) activity;NADH dehydrogenase activity	NADH dehydrogenase (ubiquinone) 1 beta subcomplex, 7 [Source:ZFIN;Acc:ZDB-GENE-040426-1886];NADH dehydrogenase (ubiquinone) 1 beta subcomplex, 7 [Source:ZFIN;Acc:ZDB-GENE-040426-1886];NADH dehydrogenase (ubiquinone) 1 beta subcomplex, 7 [Source:ZFIN;Acc:ZDB-GENE-040426-1886]
ENSDARG00000034146	II	regulation of transcription, DNA-dependent;regulation of cyclin-dependent protein serine/threonine kinase activity;protein kinase binding;cellular_component;NA	cyclin K [Source:ZFIN;Acc:ZDB-GENE-030131-5126];cyclin K [Source:ZFIN;Acc:ZDB-GENE-030131-5126];cyclin K [Source:ZFIN;Acc:ZDB-GENE-030131-5126];cyclin K [Source:ZFIN;Acc:ZDB-GENE-030131-5126];cyclin K [Source:ZFIN;Acc:ZDB-GENE-030131-5126]
ENSDARG00000034368	II	metabolic process;carbohydrate metabolic process;hydrolase activity, hydrolyzing O-glycosyl compounds;hydrolase activity;angiogenesis;beta-N-acetylhexosaminidase activity;hydrolase activity, acting on glycosyl bonds	hexosaminidase B (beta polypeptide) [Source:ZFIN;Acc:ZDB-GENE-030131-2333];hexosaminidase B (beta polypeptide) [Source:ZFIN;Acc:ZDB-GENE-030131-2333];hexosaminidase B (beta polypeptide) [Source:ZFIN;Acc:ZDB-GENE-030131-2333];hexosaminidase B (beta polypeptide) [Source:ZFIN;Acc:ZDB-GENE-030131-2333];hexosaminidase B (beta polypeptide) [Source:ZFIN;Acc:ZDB-GENE-030131-2333];hexosaminidase B (beta p…
ENSDARG00000034600	II	integral to membrane;membrane	transmembrane protein 165 [Source:ZFIN;Acc:ZDB-GENE-030131-3222];transmembrane protein 165 [Source:ZFIN;Acc:ZDB-GENE-030131-3222]
ENSDARG00000034633	II	cellular_component;biological_process	ER membrane protein complex subunit 9 [Source:ZFIN;Acc:ZDB-GENE-040426-693];ER membrane protein complex subunit 9 [Source:ZFIN;Acc:ZDB-GENE-040426-693]
ENSDARG00000034777	II	cell redox homeostasis;glycerol ether metabolic process;protein disulfide oxidoreductase activity	thioredoxin 2 [Source:ZFIN;Acc:ZDB-GENE-040426-1795];thioredoxin 2 [Source:ZFIN;Acc:ZDB-GENE-040426-1795];thioredoxin 2 [Source:ZFIN;Acc:ZDB-GENE-040426-1795]
ENSDARG00000034823	II	vesicle-mediated transport;membrane coat;structural molecule activity;intracellular protein transport;membrane;cytoplasm;transport;protein transport;Golgi apparatus;COPI vesicle coat;cytoplasmic vesicle;binding	coatomer protein complex, subunit gamma 2 [Source:ZFIN;Acc:ZDB-GENE-000208-8];coatomer protein complex, subunit gamma 2 [Source:ZFIN;Acc:ZDB-GENE-000208-8];coatomer protein complex, subunit gamma 2 [Source:ZFIN;Acc:ZDB-GENE-000208-8];coatomer protein complex, subunit gamma 2 [Source:ZFIN;Acc:ZDB-GENE-000208-8];coatomer protein complex, subunit gamma 2 [Source:ZFIN;Acc:ZDB-GENE-000208-8];coatomer …
ENSDARG00000034916	II	nucleus;transferase activity;histone acetylation;histone acetyltransferase activity;chromatin modification;chromatin silencing at telomere	histone acetyltransferase 1 [Source:ZFIN;Acc:ZDB-GENE-040912-99];histone acetyltransferase 1 [Source:ZFIN;Acc:ZDB-GENE-040912-99];histone acetyltransferase 1 [Source:ZFIN;Acc:ZDB-GENE-040912-99];histone acetyltransferase 1 [Source:ZFIN;Acc:ZDB-GENE-040912-99];histone acetyltransferase 1 [Source:ZFIN;Acc:ZDB-GENE-040912-99];histone acetyltransferase 1 [Source:ZFIN;Acc:ZDB-GENE-040912-99]
ENSDARG00000035285	II	DNA binding;chromatin binding;nucleus;anterior/posterior pattern specification	nuclear receptor co-repressor 1 [Source:ZFIN;Acc:ZDB-GENE-040426-993];nuclear receptor co-repressor 1 [Source:ZFIN;Acc:ZDB-GENE-040426-993];nuclear receptor co-repressor 1 [Source:ZFIN;Acc:ZDB-GENE-040426-993];nuclear receptor co-repressor 1 [Source:ZFIN;Acc:ZDB-GENE-040426-993]
ENSDARG00000035505	II	nucleus;negative regulation of transcription, DNA-dependent;molecular_function	negative elongation factor complex member B [Source:ZFIN;Acc:ZDB-GENE-040426-765];negative elongation factor complex member B [Source:ZFIN;Acc:ZDB-GENE-040426-765];negative elongation factor complex member B [Source:ZFIN;Acc:ZDB-GENE-040426-765]
ENSDARG00000035540	II	protein binding;NA	bromodomain and WD repeat domain containing 3 [Source:ZFIN;Acc:ZDB-GENE-100921-43];bromodomain and WD repeat domain containing 3 [Source:ZFIN;Acc:ZDB-GENE-100921-43]
ENSDARG00000035558	II	NA	G protein pathway suppressor 2 [Source:ZFIN;Acc:ZDB-GENE-040426-1176]
ENSDARG00000035750	II	nucleus;regulation of cyclin-dependent protein serine/threonine kinase activity;cell cycle;protein kinase binding;regulation of cell cycle;cell division;response to DNA damage stimulus;mitotic G1 DNA damage checkpoint;camera-type eye morphogenesis;G1/S transition of mitotic cell cycle;NA	cyclin D1 [Source:ZFIN;Acc:ZDB-GENE-980526-176];cyclin D1 [Source:ZFIN;Acc:ZDB-GENE-980526-176];cyclin D1 [Source:ZFIN;Acc:ZDB-GENE-980526-176];cyclin D1 [Source:ZFIN;Acc:ZDB-GENE-980526-176];cyclin D1 [Source:ZFIN;Acc:ZDB-GENE-980526-176];cyclin D1 [Source:ZFIN;Acc:ZDB-GENE-980526-176];cyclin D1 [Source:ZFIN;Acc:ZDB-GENE-980526-176];cyclin D1 [Source:ZFIN;Acc:ZDB-GENE-980526-176];cyclin D1 [Sour…
ENSDARG00000036100	II	multicellular organismal development	eyes absent homolog 3 [Source:ZFIN;Acc:ZDB-GENE-060503-864]
ENSDARG00000036147	II	integral to membrane;membrane;NA	anoctamin 5b [Source:ZFIN;Acc:ZDB-GENE-061215-108];anoctamin 5b [Source:ZFIN;Acc:ZDB-GENE-061215-108];anoctamin 5b [Source:ZFIN;Acc:ZDB-GENE-061215-108]
ENSDARG00000036237	II	metabolic process;catalytic activity;cellular_component	solute carrier family 27 (fatty acid transporter), member 2a [Source:ZFIN;Acc:ZDB-GENE-050706-104];solute carrier family 27 (fatty acid transporter), member 2a [Source:ZFIN;Acc:ZDB-GENE-050706-104];solute carrier family 27 (fatty acid transporter), member 2a [Source:ZFIN;Acc:ZDB-GENE-050706-104]
ENSDARG00000036613	II	catalytic activity	TGF-beta activated kinase 1/MAP3K7 binding protein 1 [Source:ZFIN;Acc:ZDB-GENE-060628-1]
ENSDARG00000036929	II	zinc ion binding;metal ion binding;protein binding	ring finger protein 139 [Source:ZFIN;Acc:ZDB-GENE-080401-4];ring finger protein 139 [Source:ZFIN;Acc:ZDB-GENE-080401-4];ring finger protein 139 [Source:ZFIN;Acc:ZDB-GENE-080401-4]
ENSDARG00000037000	II	protein folding;membrane;peptidyl-prolyl cis-trans isomerase activity;isomerase activity;protein peptidyl-prolyl isomerization;FK506 binding;cellular response to estrogen stimulus	FK506 binding protein 11 [Source:ZFIN;Acc:ZDB-GENE-030616-357];FK506 binding protein 11 [Source:ZFIN;Acc:ZDB-GENE-030616-357];FK506 binding protein 11 [Source:ZFIN;Acc:ZDB-GENE-030616-357];FK506 binding protein 11 [Source:ZFIN;Acc:ZDB-GENE-030616-357];FK506 binding protein 11 [Source:ZFIN;Acc:ZDB-GENE-030616-357];FK506 binding protein 11 [Source:ZFIN;Acc:ZDB-GENE-030616-357];FK506 binding protein…
ENSDARG00000037067	II	NA	DnaJ (Hsp40) homolog, subfamily C, member 22 [Source:ZFIN;Acc:ZDB-GENE-090313-196]
ENSDARG00000037261	II	nucleus;cytoplasm;catalytic activity;transferase activity;transferase activity, transferring glycosyl groups;purine ribonucleoside salvage;nucleoside metabolic process;transferase activity, transferring pentosyl groups;phosphorylase activity;L-methionine salvage from methylthioadenosine;S-methyl-5-thioadenosine phosphorylase activity	methylthioadenosine phosphorylase [Source:ZFIN;Acc:ZDB-GENE-040426-1505];methylthioadenosine phosphorylase [Source:ZFIN;Acc:ZDB-GENE-040426-1505];methylthioadenosine phosphorylase [Source:ZFIN;Acc:ZDB-GENE-040426-1505];methylthioadenosine phosphorylase [Source:ZFIN;Acc:ZDB-GENE-040426-1505];methylthioadenosine phosphorylase [Source:ZFIN;Acc:ZDB-GENE-040426-1505];methylthioadenosine phosphorylase …
ENSDARG00000037909	II	cellular_component;molecular_function;biological_process	chromosome 19 open reading frame 52 [Source:HGNC Symbol;Acc:HGNC:25152];chromosome 19 open reading frame 52 [Source:HGNC Symbol;Acc:HGNC:25152];chromosome 19 open reading frame 52 [Source:HGNC Symbol;Acc:HGNC:25152]
ENSDARG00000038308	II	integral to membrane;vesicle-mediated transport;transport	YKT6 v-SNARE homolog (S. cerevisiae) [Source:ZFIN;Acc:ZDB-GENE-040426-733];YKT6 v-SNARE homolog (S. cerevisiae) [Source:ZFIN;Acc:ZDB-GENE-040426-733];YKT6 v-SNARE homolog (S. cerevisiae) [Source:ZFIN;Acc:ZDB-GENE-040426-733]
ENSDARG00000038309	II	pronephros development	DnaJ (Hsp40) homolog, subfamily C, member 15 [Source:ZFIN;Acc:ZDB-GENE-040801-216]
ENSDARG00000038348	II	phosphatidylinositol N-acetylglucosaminyltransferase activity	phosphatidylinositol glycan anchor biosynthesis, class H [Source:ZFIN;Acc:ZDB-GENE-040718-303]
ENSDARG00000038374	II	cellular_component;molecular_function;biological_process	coiled-coil domain containing 137 [Source:ZFIN;Acc:ZDB-GENE-060929-1206];coiled-coil domain containing 137 [Source:ZFIN;Acc:ZDB-GENE-060929-1206];coiled-coil domain containing 137 [Source:ZFIN;Acc:ZDB-GENE-060929-1206]
ENSDARG00000038909	II	zinc ion binding;protein binding	male-specific lethal 2 homolog a (Drosophila) [Source:ZFIN;Acc:ZDB-GENE-070912-449];male-specific lethal 2 homolog a (Drosophila) [Source:ZFIN;Acc:ZDB-GENE-070912-449]
ENSDARG00000038976	II	NA	programmed cell death 7 [Source:ZFIN;Acc:ZDB-GENE-040728-3]
ENSDARG00000039125	II	ATP binding;transferase activity, transferring phosphorus-containing groups;protein phosphorylation;protein kinase activity;protein tyrosine kinase activity;nucleotide binding;protein serine/threonine kinase activity;kinase activity;transferase activity;phosphorylation;small GTPase regulator activity	mitogen-activated protein kinase kinase kinase kinase 5 [Source:ZFIN;Acc:ZDB-GENE-030131-6497];mitogen-activated protein kinase kinase kinase kinase 5 [Source:ZFIN;Acc:ZDB-GENE-030131-6497];mitogen-activated protein kinase kinase kinase kinase 5 [Source:ZFIN;Acc:ZDB-GENE-030131-6497];mitogen-activated protein kinase kinase kinase kinase 5 [Source:ZFIN;Acc:ZDB-GENE-030131-6497];mitogen-activated p…
ENSDARG00000039215	II	signal transduction;cellular_component;molecular_function;NA	arrestin, beta 2a [Source:ZFIN;Acc:ZDB-GENE-030131-29];arrestin, beta 2a [Source:ZFIN;Acc:ZDB-GENE-030131-29];arrestin, beta 2a [Source:ZFIN;Acc:ZDB-GENE-030131-29];arrestin, beta 2a [Source:ZFIN;Acc:ZDB-GENE-030131-29]
ENSDARG00000039374	II	cellular_component;molecular_function;biological_process	apolipoprotein O-like [Source:HGNC Symbol;Acc:HGNC:24009];apolipoprotein O-like [Source:HGNC Symbol;Acc:HGNC:24009];apolipoprotein O-like [Source:HGNC Symbol;Acc:HGNC:24009]
ENSDARG00000039430	II	zinc ion binding;protein binding	male-specific lethal 2 homolog b (Drosophila) [Source:ZFIN;Acc:ZDB-GENE-030131-1621];male-specific lethal 2 homolog b (Drosophila) [Source:ZFIN;Acc:ZDB-GENE-030131-1621]
ENSDARG00000039910	II	nucleic acid binding	RNA binding motif protein 42 [Source:ZFIN;Acc:ZDB-GENE-040809-2]
ENSDARG00000039960	II	NA	suppression of tumorigenicity 7 [Source:HGNC Symbol;Acc:HGNC:11351]
ENSDARG00000040005	II	NA;vesicle-mediated transport;vesicle docking involved in exocytosis	sec1 family domain containing 2 [Source:ZFIN;Acc:ZDB-GENE-050320-143];sec1 family domain containing 2 [Source:ZFIN;Acc:ZDB-GENE-050320-143];sec1 family domain containing 2 [Source:ZFIN;Acc:ZDB-GENE-050320-143]
ENSDARG00000040070	II	spliceosomal snRNP assembly;Cajal body organization	coilin p80 [Source:ZFIN;Acc:ZDB-GENE-000330-8];coilin p80 [Source:ZFIN;Acc:ZDB-GENE-000330-8]
ENSDARG00000040157	II	transferase activity, transferring glycosyl groups	glycosyltransferase 8 domain containing 1 [Source:ZFIN;Acc:ZDB-GENE-041114-23]
ENSDARG00000040190	II	oxidation-reduction process;metabolic process;catalytic activity;oxidoreductase activity;cellular metabolic process;coenzyme binding	quinoid dihydropteridine reductase a [Source:ZFIN;Acc:ZDB-GENE-070705-197];quinoid dihydropteridine reductase a [Source:ZFIN;Acc:ZDB-GENE-070705-197];quinoid dihydropteridine reductase a [Source:ZFIN;Acc:ZDB-GENE-070705-197];quinoid dihydropteridine reductase a [Source:ZFIN;Acc:ZDB-GENE-070705-197];quinoid dihydropteridine reductase a [Source:ZFIN;Acc:ZDB-GENE-070705-197];quinoid dihydropteridine…
ENSDARG00000040309	II	phosphatidylinositol binding;cell communication	PX domain containing 1b [Source:ZFIN;Acc:ZDB-GENE-091204-294];PX domain containing 1b [Source:ZFIN;Acc:ZDB-GENE-091204-294]
ENSDARG00000040650	II	protein binding;cellular_component;biological_process	G protein pathway suppressor 1 [Source:ZFIN;Acc:ZDB-GENE-041111-240];G protein pathway suppressor 1 [Source:ZFIN;Acc:ZDB-GENE-041111-240];G protein pathway suppressor 1 [Source:ZFIN;Acc:ZDB-GENE-041111-240]
ENSDARG00000040803	II	cellular_component	lactamase, beta [Source:ZFIN;Acc:ZDB-GENE-020111-1]
ENSDARG00000040893	II	protein binding;extracellular space;proteinaceous extracellular matrix;dorsal/ventral pattern formation;hemopoiesis;blood vessel development;regulation of BMP signaling pathway;extracellular matrix binding;otic placode formation	BMP binding endothelial regulator [Source:ZFIN;Acc:ZDB-GENE-030219-146];BMP binding endothelial regulator [Source:ZFIN;Acc:ZDB-GENE-030219-146];BMP binding endothelial regulator [Source:ZFIN;Acc:ZDB-GENE-030219-146];BMP binding endothelial regulator [Source:ZFIN;Acc:ZDB-GENE-030219-146];BMP binding endothelial regulator [Source:ZFIN;Acc:ZDB-GENE-030219-146];BMP binding endothelial regulator [Sour…
ENSDARG00000041511	II	zinc ion binding;metal ion binding;integral to peroxisomal membrane;peroxisome organization;protein import into peroxisome matrix;protein binding	peroxisome biogenesis factor 10 [Source:ZFIN;Acc:ZDB-GENE-041010-71];peroxisome biogenesis factor 10 [Source:ZFIN;Acc:ZDB-GENE-041010-71];peroxisome biogenesis factor 10 [Source:ZFIN;Acc:ZDB-GENE-041010-71];peroxisome biogenesis factor 10 [Source:ZFIN;Acc:ZDB-GENE-041010-71];peroxisome biogenesis factor 10 [Source:ZFIN;Acc:ZDB-GENE-041010-71];peroxisome biogenesis factor 10 [Source:ZFIN;Acc:ZDB-G…
ENSDARG00000041565	II	protein homooligomerization;protein binding	tumor necrosis factor, alpha-induced protein 1 (endothelial) [Source:ZFIN;Acc:ZDB-GENE-030131-5610];tumor necrosis factor, alpha-induced protein 1 (endothelial) [Source:ZFIN;Acc:ZDB-GENE-030131-5610]
ENSDARG00000041570	II	nucleotide binding;ribosome;ribonucleoprotein complex;NA	mitochondrial ribosomal protein L39 [Source:ZFIN;Acc:ZDB-GENE-030131-6520];mitochondrial ribosomal protein L39 [Source:ZFIN;Acc:ZDB-GENE-030131-6520];mitochondrial ribosomal protein L39 [Source:ZFIN;Acc:ZDB-GENE-030131-6520];mitochondrial ribosomal protein L39 [Source:ZFIN;Acc:ZDB-GENE-030131-6520]
ENSDARG00000041691	II	DNA binding;nucleus;regulation of transcription, DNA-dependent;protein dimerization activity;transcription, DNA-dependent;negative regulation of transcription, DNA-dependent	basic helix-loop-helix family, member e41 [Source:ZFIN;Acc:ZDB-GENE-050419-146];basic helix-loop-helix family, member e41 [Source:ZFIN;Acc:ZDB-GENE-050419-146];basic helix-loop-helix family, member e41 [Source:ZFIN;Acc:ZDB-GENE-050419-146];basic helix-loop-helix family, member e41 [Source:ZFIN;Acc:ZDB-GENE-050419-146];basic helix-loop-helix family, member e41 [Source:ZFIN;Acc:ZDB-GENE-050419-146]…
ENSDARG00000041729	II	biological_process;protein binding	syntrophin, basic 1 [Source:ZFIN;Acc:ZDB-GENE-040704-13];syntrophin, basic 1 [Source:ZFIN;Acc:ZDB-GENE-040704-13]
ENSDARG00000041853	II	nucleus;nucleic acid binding;RNA binding;nucleotide binding;mRNA processing;NA	RNA binding motif protein 39b [Source:ZFIN;Acc:ZDB-GENE-050327-97];RNA binding motif protein 39b [Source:ZFIN;Acc:ZDB-GENE-050327-97];RNA binding motif protein 39b [Source:ZFIN;Acc:ZDB-GENE-050327-97];RNA binding motif protein 39b [Source:ZFIN;Acc:ZDB-GENE-050327-97];RNA binding motif protein 39b [Source:ZFIN;Acc:ZDB-GENE-050327-97];RNA binding motif protein 39b [Source:ZFIN;Acc:ZDB-GENE-050327-9…
ENSDARG00000042151	II	nucleus;cytoplasm;regulation of apoptotic process;nucleotide binding;SMAD binding;negative regulation of transcription from RNA polymerase II promoter;dorsal/ventral pattern formation;cartilage development;heart looping;negative regulation of transforming growth factor beta receptor signaling pathway;negative regulation of BMP signaling pathway;cardiac conduction	nuclear oncoprotein skia [Source:ZFIN;Acc:ZDB-GENE-990715-9];nuclear oncoprotein skia [Source:ZFIN;Acc:ZDB-GENE-990715-9];nuclear oncoprotein skia [Source:ZFIN;Acc:ZDB-GENE-990715-9];nuclear oncoprotein skia [Source:ZFIN;Acc:ZDB-GENE-990715-9];nuclear oncoprotein skia [Source:ZFIN;Acc:ZDB-GENE-990715-9];nuclear oncoprotein skia [Source:ZFIN;Acc:ZDB-GENE-990715-9];nuclear oncoprotein skia [Source:…
ENSDARG00000042341	II	integral to membrane;membrane;molecular_function;biological_process	transmembrane protein 251 [Source:ZFIN;Acc:ZDB-GENE-041001-121];transmembrane protein 251 [Source:ZFIN;Acc:ZDB-GENE-041001-121];transmembrane protein 251 [Source:ZFIN;Acc:ZDB-GENE-041001-121];transmembrane protein 251 [Source:ZFIN;Acc:ZDB-GENE-041001-121]
ENSDARG00000042556	II	sequence-specific DNA binding transcription factor activity;steroid hormone receptor activity;nucleus;regulation of transcription, DNA-dependent;sequence-specific DNA binding;zinc ion binding;steroid hormone mediated signaling pathway;DNA binding;transcription, DNA-dependent;metal ion binding;cartilage development	nuclear receptor subfamily 5, group A, member 2 [Source:ZFIN;Acc:ZDB-GENE-990415-79];nuclear receptor subfamily 5, group A, member 2 [Source:ZFIN;Acc:ZDB-GENE-990415-79];nuclear receptor subfamily 5, group A, member 2 [Source:ZFIN;Acc:ZDB-GENE-990415-79];nuclear receptor subfamily 5, group A, member 2 [Source:ZFIN;Acc:ZDB-GENE-990415-79];nuclear receptor subfamily 5, group A, member 2 [Source:ZFI…
ENSDARG00000042590	II	nucleic acid binding;RNA binding;nucleotide binding;digestive tract morphogenesis	RNA binding motif protein 19 [Source:ZFIN;Acc:ZDB-GENE-031125-3];RNA binding motif protein 19 [Source:ZFIN;Acc:ZDB-GENE-031125-3];RNA binding motif protein 19 [Source:ZFIN;Acc:ZDB-GENE-031125-3];RNA binding motif protein 19 [Source:ZFIN;Acc:ZDB-GENE-031125-3]
ENSDARG00000042630	II	molecular_function;biological_process;NA	heme binding protein 2 [Source:ZFIN;Acc:ZDB-GENE-040426-914];heme binding protein 2 [Source:ZFIN;Acc:ZDB-GENE-040426-914];heme binding protein 2 [Source:ZFIN;Acc:ZDB-GENE-040426-914]
ENSDARG00000042658	II	oxidation-reduction process;metabolic process;oxidoreductase activity;flavin adenine dinucleotide binding;oxidoreductase activity, acting on the CH-CH group of donors;acyl-CoA dehydrogenase activity	acyl-Coenzyme A dehydrogenase family, member 8 [Source:ZFIN;Acc:ZDB-GENE-040426-828];acyl-Coenzyme A dehydrogenase family, member 8 [Source:ZFIN;Acc:ZDB-GENE-040426-828];acyl-Coenzyme A dehydrogenase family, member 8 [Source:ZFIN;Acc:ZDB-GENE-040426-828];acyl-Coenzyme A dehydrogenase family, member 8 [Source:ZFIN;Acc:ZDB-GENE-040426-828];acyl-Coenzyme A dehydrogenase family, member 8 [Source:ZFIN…
ENSDARG00000042724	II	regulation of transcription, DNA-dependent;regulation of DNA-dependent transcription, elongation;regulation of transcription from RNA polymerase II promoter	suppressor of Ty 5 homolog (S. cerevisiae) [Source:ZFIN;Acc:ZDB-GENE-001207-1];suppressor of Ty 5 homolog (S. cerevisiae) [Source:ZFIN;Acc:ZDB-GENE-001207-1];suppressor of Ty 5 homolog (S. cerevisiae) [Source:ZFIN;Acc:ZDB-GENE-001207-1]
ENSDARG00000042728	II	protein binding;NA	phospholipase A2-activating protein [Source:ZFIN;Acc:ZDB-GENE-030826-13];phospholipase A2-activating protein [Source:ZFIN;Acc:ZDB-GENE-030826-13]
ENSDARG00000042729	II	nucleus;zinc ion binding;metal ion binding;protein binding	lysine (K)-specific demethylase 4B [Source:ZFIN;Acc:ZDB-GENE-060503-664];lysine (K)-specific demethylase 4B [Source:ZFIN;Acc:ZDB-GENE-060503-664];lysine (K)-specific demethylase 4B [Source:ZFIN;Acc:ZDB-GENE-060503-664];lysine (K)-specific demethylase 4B [Source:ZFIN;Acc:ZDB-GENE-060503-664]
ENSDARG00000042807	II	integral to membrane;transmembrane transport	solute carrier family 16 (monocarboxylic acid transporters), member 4 [Source:ZFIN;Acc:ZDB-GENE-070112-602];solute carrier family 16 (monocarboxylic acid transporters), member 4 [Source:ZFIN;Acc:ZDB-GENE-070112-602]
ENSDARG00000042823	II	integral to membrane;peptidase activity;signal peptide processing;signal peptidase complex	signal peptidase complex subunit 2 homolog (S. cerevisiae) [Source:ZFIN;Acc:ZDB-GENE-050320-32];signal peptidase complex subunit 2 homolog (S. cerevisiae) [Source:ZFIN;Acc:ZDB-GENE-050320-32];signal peptidase complex subunit 2 homolog (S. cerevisiae) [Source:ZFIN;Acc:ZDB-GENE-050320-32];signal peptidase complex subunit 2 homolog (S. cerevisiae) [Source:ZFIN;Acc:ZDB-GENE-050320-32]
ENSDARG00000042892	II	RNA binding;cellular_component;protein binding;binding	poly(A) binding protein interacting protein 1 [Source:ZFIN;Acc:ZDB-GENE-040801-247];poly(A) binding protein interacting protein 1 [Source:ZFIN;Acc:ZDB-GENE-040801-247];poly(A) binding protein interacting protein 1 [Source:ZFIN;Acc:ZDB-GENE-040801-247];poly(A) binding protein interacting protein 1 [Source:ZFIN;Acc:ZDB-GENE-040801-247]
ENSDARG00000042931	II	muscle organ development;nicotinamide nucleotide biosynthetic process;integrin-mediated signaling pathway;ribosylnicotinamide kinase activity;basement membrane assembly;cell-substrate adherens junction assembly	muscle-specific beta 1 integrin binding protein 2 [Source:ZFIN;Acc:ZDB-GENE-031113-14];muscle-specific beta 1 integrin binding protein 2 [Source:ZFIN;Acc:ZDB-GENE-031113-14];muscle-specific beta 1 integrin binding protein 2 [Source:ZFIN;Acc:ZDB-GENE-031113-14];muscle-specific beta 1 integrin binding protein 2 [Source:ZFIN;Acc:ZDB-GENE-031113-14];muscle-specific beta 1 integrin binding protein 2 […
ENSDARG00000042962	II	carbohydrate binding;cellular_component;biological_process;protein binding	DiGeorge syndrome critical region gene 2 [Source:ZFIN;Acc:ZDB-GENE-040718-404];DiGeorge syndrome critical region gene 2 [Source:ZFIN;Acc:ZDB-GENE-040718-404];DiGeorge syndrome critical region gene 2 [Source:ZFIN;Acc:ZDB-GENE-040718-404];DiGeorge syndrome critical region gene 2 [Source:ZFIN;Acc:ZDB-GENE-040718-404]
ENSDARG00000043102	II	cellular_component;molecular_function;biological_process	latexin [Source:ZFIN;Acc:ZDB-GENE-041212-18];latexin [Source:ZFIN;Acc:ZDB-GENE-041212-18];latexin [Source:ZFIN;Acc:ZDB-GENE-041212-18]
ENSDARG00000043246	II	NA	zinc finger protein 609 [Source:ZFIN;Acc:ZDB-GENE-030131-5095]
ENSDARG00000043497	II	proteolysis;dipeptidase activity;NA	secernin 2 [Source:ZFIN;Acc:ZDB-GENE-040724-75];secernin 2 [Source:ZFIN;Acc:ZDB-GENE-040724-75];secernin 2 [Source:ZFIN;Acc:ZDB-GENE-040724-75]
ENSDARG00000043502	II	cytoplasm;cytoskeleton;cell cycle;cell division;microtubule organizing center;midbody	coiled-coil domain containing 124 [Source:ZFIN;Acc:ZDB-GENE-040426-1483];coiled-coil domain containing 124 [Source:ZFIN;Acc:ZDB-GENE-040426-1483];coiled-coil domain containing 124 [Source:ZFIN;Acc:ZDB-GENE-040426-1483];coiled-coil domain containing 124 [Source:ZFIN;Acc:ZDB-GENE-040426-1483];coiled-coil domain containing 124 [Source:ZFIN;Acc:ZDB-GENE-040426-1483];coiled-coil domain containing 124 …
ENSDARG00000043536	II	cellular_component;molecular_function;biological_process	si:dkey-86e18.1 [Source:ZFIN;Acc:ZDB-GENE-041014-18];si:dkey-86e18.1 [Source:ZFIN;Acc:ZDB-GENE-041014-18];si:dkey-86e18.1 [Source:ZFIN;Acc:ZDB-GENE-041014-18]
ENSDARG00000043608	II	eukaryotic initiation factor 4E binding;negative regulation of translational initiation;cellular_component	eukaryotic translation initiation factor 4E binding protein 1 [Source:ZFIN;Acc:ZDB-GENE-030131-2332];eukaryotic translation initiation factor 4E binding protein 1 [Source:ZFIN;Acc:ZDB-GENE-030131-2332];eukaryotic translation initiation factor 4E binding protein 1 [Source:ZFIN;Acc:ZDB-GENE-030131-2332]
ENSDARG00000043665	II	cytoplasm;mitochondrion;metal ion binding;iron-sulfur cluster binding;electron carrier activity;cell redox homeostasis;protein disulfide oxidoreductase activity;2 iron, 2 sulfur cluster binding;iron-sulfur cluster assembly;hemopoiesis	glutaredoxin 5 homolog (S. cerevisiae) [Source:ZFIN;Acc:ZDB-GENE-040426-1957];glutaredoxin 5 homolog (S. cerevisiae) [Source:ZFIN;Acc:ZDB-GENE-040426-1957];glutaredoxin 5 homolog (S. cerevisiae) [Source:ZFIN;Acc:ZDB-GENE-040426-1957];glutaredoxin 5 homolog (S. cerevisiae) [Source:ZFIN;Acc:ZDB-GENE-040426-1957];glutaredoxin 5 homolog (S. cerevisiae) [Source:ZFIN;Acc:ZDB-GENE-040426-1957];glutaredo…
ENSDARG00000044062	II	oxidation-reduction process;metabolic process;oxidoreductase activity, acting on the CH-OH group of donors, NAD or NADP as acceptor;NAD binding;cofactor binding;synapse assembly;camera-type eye development;regulation of melanocyte differentiation;clustering of voltage-gated calcium channels;synapse assembly involved in innervation	C-terminal binding protein 2a [Source:ZFIN;Acc:ZDB-GENE-010130-2];C-terminal binding protein 2a [Source:ZFIN;Acc:ZDB-GENE-010130-2];C-terminal binding protein 2a [Source:ZFIN;Acc:ZDB-GENE-010130-2];C-terminal binding protein 2a [Source:ZFIN;Acc:ZDB-GENE-010130-2];C-terminal binding protein 2a [Source:ZFIN;Acc:ZDB-GENE-010130-2];C-terminal binding protein 2a [Source:ZFIN;Acc:ZDB-GENE-010130-2];C-t…
ENSDARG00000044102	II	nucleic acid binding;zinc ion binding;metal ion binding	zinc finger protein 593 [Source:ZFIN;Acc:ZDB-GENE-040426-1789];zinc finger protein 593 [Source:ZFIN;Acc:ZDB-GENE-040426-1789];zinc finger protein 593 [Source:ZFIN;Acc:ZDB-GENE-040426-1789]
ENSDARG00000044114	II	integral to membrane;molecular_function	cytochrome b-561 domain containing 2 [Source:ZFIN;Acc:ZDB-GENE-041010-205];cytochrome b-561 domain containing 2 [Source:ZFIN;Acc:ZDB-GENE-041010-205]
ENSDARG00000044136	II	extracellular region;hormone activity;regulation of GTPase activity	RAB3 GTPase activating protein subunit 2 (non-catalytic) [Source:ZFIN;Acc:ZDB-GENE-030616-610];RAB3 GTPase activating protein subunit 2 (non-catalytic) [Source:ZFIN;Acc:ZDB-GENE-030616-610];RAB3 GTPase activating protein subunit 2 (non-catalytic) [Source:ZFIN;Acc:ZDB-GENE-030616-610]
ENSDARG00000044225	II	NA	golgi phosphoprotein 3 (coat-protein) [Source:HGNC Symbol;Acc:HGNC:15452]
ENSDARG00000044752	II	integral to membrane;ATP binding;membrane;ion channel activity;purinergic nucleotide receptor activity;transport;cation transport;ion transport;ion transmembrane transport;extracellular ATP-gated cation channel activity;purinergic nucleotide receptor signaling pathway;protein homotrimerization;ion channel complex	purinergic receptor P2X, ligand-gated ion channel, 4a [Source:ZFIN;Acc:ZDB-GENE-020806-2];purinergic receptor P2X, ligand-gated ion channel, 4a [Source:ZFIN;Acc:ZDB-GENE-020806-2];purinergic receptor P2X, ligand-gated ion channel, 4a [Source:ZFIN;Acc:ZDB-GENE-020806-2];purinergic receptor P2X, ligand-gated ion channel, 4a [Source:ZFIN;Acc:ZDB-GENE-020806-2];purinergic receptor P2X, ligand-gated i…
ENSDARG00000044949	II	nucleus;zinc ion binding;metal ion binding;protein ubiquitination;acid-amino acid ligase activity;cell division;response to DNA damage stimulus;protein binding	ring finger protein 8, E3 ubiquitin protein ligase [Source:ZFIN;Acc:ZDB-GENE-040426-849];ring finger protein 8, E3 ubiquitin protein ligase [Source:ZFIN;Acc:ZDB-GENE-040426-849];ring finger protein 8, E3 ubiquitin protein ligase [Source:ZFIN;Acc:ZDB-GENE-040426-849];ring finger protein 8, E3 ubiquitin protein ligase [Source:ZFIN;Acc:ZDB-GENE-040426-849];ring finger protein 8, E3 ubiquitin protein…
ENSDARG00000045091	II	intracellular;mitochondrion;structural constituent of ribosome;translation;ribosome;ribosome biogenesis;ribonucleoprotein complex;mitochondrial large ribosomal subunit	mitochondrial ribosomal protein L10 [Source:ZFIN;Acc:ZDB-GENE-050320-19];mitochondrial ribosomal protein L10 [Source:ZFIN;Acc:ZDB-GENE-050320-19];mitochondrial ribosomal protein L10 [Source:ZFIN;Acc:ZDB-GENE-050320-19];mitochondrial ribosomal protein L10 [Source:ZFIN;Acc:ZDB-GENE-050320-19];mitochondrial ribosomal protein L10 [Source:ZFIN;Acc:ZDB-GENE-050320-19];mitochondrial ribosomal protein L1…
ENSDARG00000045105	II	DNA binding;sequence-specific DNA binding transcription factor activity;nucleus;regulation of transcription, DNA-dependent;sequence-specific DNA binding;transcription, DNA-dependent	forkhead box N2b [Source:ZFIN;Acc:ZDB-GENE-050417-1];forkhead box N2b [Source:ZFIN;Acc:ZDB-GENE-050417-1];forkhead box N2b [Source:ZFIN;Acc:ZDB-GENE-050417-1];forkhead box N2b [Source:ZFIN;Acc:ZDB-GENE-050417-1];forkhead box N2b [Source:ZFIN;Acc:ZDB-GENE-050417-1];forkhead box N2b [Source:ZFIN;Acc:ZDB-GENE-050417-1]
ENSDARG00000045228	II	cytoplasm;ubiquitin-protein ligase activity;protein ubiquitination;ubiquitin ligase complex;proteasomal ubiquitin-dependent protein catabolic process;SMAD binding;protein polyubiquitination;protein binding;Hsp70 protein binding;positive regulation of protein ubiquitination;positive regulation of proteasomal ubiquitin-dependent protein catabolic process;TPR domain binding;Hsp90 protein binding;ubi…	STIP1 homology and U-Box containing protein 1 [Source:ZFIN;Acc:ZDB-GENE-030131-2963];STIP1 homology and U-Box containing protein 1 [Source:ZFIN;Acc:ZDB-GENE-030131-2963];STIP1 homology and U-Box containing protein 1 [Source:ZFIN;Acc:ZDB-GENE-030131-2963];STIP1 homology and U-Box containing protein 1 [Source:ZFIN;Acc:ZDB-GENE-030131-2963];STIP1 homology and U-Box containing protein 1 [Source:ZFIN;…
ENSDARG00000045298	II	actin binding	WAS/WASL interacting protein family, member 2 [Source:HGNC Symbol;Acc:HGNC:30923]
ENSDARG00000045305	II	signal transduction;catalytic activity;metal ion binding;hydrolase activity;phosphoric diester hydrolase activity;3',5'-cyclic-nucleotide phosphodiesterase activity;NA	phosphodiesterase 7A [Source:ZFIN;Acc:ZDB-GENE-031222-10];phosphodiesterase 7A [Source:ZFIN;Acc:ZDB-GENE-031222-10];phosphodiesterase 7A [Source:ZFIN;Acc:ZDB-GENE-031222-10];phosphodiesterase 7A [Source:ZFIN;Acc:ZDB-GENE-031222-10];phosphodiesterase 7A [Source:ZFIN;Acc:ZDB-GENE-031222-10];phosphodiesterase 7A [Source:ZFIN;Acc:ZDB-GENE-031222-10];phosphodiesterase 7A [Source:ZFIN;Acc:ZDB-GENE-0312…
ENSDARG00000045411	II	oxidation-reduction process;transferase activity, transferring phosphorus-containing groups;metabolic process;oxidoreductase activity;flavin adenine dinucleotide binding;oxidoreductase activity, acting on the CH-CH group of donors;acyl-CoA dehydrogenase activity;cellular_component	acyl-Coenzyme A dehydrogenase family, member 11 [Source:ZFIN;Acc:ZDB-GENE-040426-814];acyl-Coenzyme A dehydrogenase family, member 11 [Source:ZFIN;Acc:ZDB-GENE-040426-814];acyl-Coenzyme A dehydrogenase family, member 11 [Source:ZFIN;Acc:ZDB-GENE-040426-814];acyl-Coenzyme A dehydrogenase family, member 11 [Source:ZFIN;Acc:ZDB-GENE-040426-814];acyl-Coenzyme A dehydrogenase family, member 11 [Source…
ENSDARG00000045428	II	cellular_component	methylmalonyl CoA epimerase [Source:ZFIN;Acc:ZDB-GENE-050522-368]
ENSDARG00000045444	II	canonical Wnt receptor signaling pathway;integral to membrane;Wnt-activated receptor activity;cell surface receptor signaling pathway;Wnt receptor signaling pathway;membrane;G-protein coupled receptor signaling pathway;G-protein coupled receptor activity;multicellular organismal development;signal transducer activity;cytoplasm;signal transduction;plasma membrane;transmembrane signaling receptor a…	frizzled homolog 8a [Source:ZFIN;Acc:ZDB-GENE-000328-3];frizzled homolog 8a [Source:ZFIN;Acc:ZDB-GENE-000328-3];frizzled homolog 8a [Source:ZFIN;Acc:ZDB-GENE-000328-3];frizzled homolog 8a [Source:ZFIN;Acc:ZDB-GENE-000328-3];frizzled homolog 8a [Source:ZFIN;Acc:ZDB-GENE-000328-3];frizzled homolog 8a [Source:ZFIN;Acc:ZDB-GENE-000328-3];frizzled homolog 8a [Source:ZFIN;Acc:ZDB-GENE-000328-3];frizzle…
ENSDARG00000045513	II	zinc ion binding;metal ion binding;protein heterodimerization activity;transcription factor TFIID complex;transcription factor binding;transcription regulatory region DNA binding;protein binding;hemopoiesis	TAF3 RNA polymerase II, TATA box binding protein (TBP)-associated facto [Source:ZFIN;Acc:ZDB-GENE-030131-6406];TAF3 RNA polymerase II, TATA box binding protein (TBP)-associated facto [Source:ZFIN;Acc:ZDB-GENE-030131-6406];TAF3 RNA polymerase II, TATA box binding protein (TBP)-associated facto [Source:ZFIN;Acc:ZDB-GENE-030131-6406];TAF3 RNA polymerase II, TATA box binding protein (TBP)-associated …
ENSDARG00000045541	II	protein targeting to Golgi;protein binding	GRIP and coiled-coil domain containing 1 [Source:ZFIN;Acc:ZDB-GENE-040801-118];GRIP and coiled-coil domain containing 1 [Source:ZFIN;Acc:ZDB-GENE-040801-118]
ENSDARG00000045691	II	nucleus;nucleic acid binding;RNA binding;zinc ion binding;metal ion binding;nucleotide binding;mRNA processing;RNA splicing;spliceosomal complex	zinc finger CCHC-type and RNA binding motif 1 [Source:ZFIN;Acc:ZDB-GENE-041210-114];zinc finger CCHC-type and RNA binding motif 1 [Source:ZFIN;Acc:ZDB-GENE-041210-114];zinc finger CCHC-type and RNA binding motif 1 [Source:ZFIN;Acc:ZDB-GENE-041210-114];zinc finger CCHC-type and RNA binding motif 1 [Source:ZFIN;Acc:ZDB-GENE-041210-114];zinc finger CCHC-type and RNA binding motif 1 [Source:ZFIN;Acc:…
ENSDARG00000045773	II	molecular_function;NA	PIGY upstream reading frame [Source:HGNC Symbol;Acc:HGNC:44317];PIGY upstream reading frame [Source:HGNC Symbol;Acc:HGNC:44317]
ENSDARG00000045888	II	metabolic process;mitochondrion;catalytic activity;metal ion binding;transferase activity, transferring acyl groups other than amino-acyl groups;transferase activity, transferring acyl groups;transferase activity;acetyl-CoA C-acetyltransferase activity	acetyl-Coenzyme A acetyltransferase 1 (acetoacetyl Coenzyme A thiolase) [Source:ZFIN;Acc:ZDB-GENE-040808-68];acetyl-Coenzyme A acetyltransferase 1 (acetoacetyl Coenzyme A thiolase) [Source:ZFIN;Acc:ZDB-GENE-040808-68];acetyl-Coenzyme A acetyltransferase 1 (acetoacetyl Coenzyme A thiolase) [Source:ZFIN;Acc:ZDB-GENE-040808-68];acetyl-Coenzyme A acetyltransferase 1 (acetoacetyl Coenzyme A thiolase) …
ENSDARG00000045910	II	NA	transmembrane protein 181 [Source:ZFIN;Acc:ZDB-GENE-060503-309]
ENSDARG00000045940	II	cellular_component;molecular_function;biological_process	LSM12 homolog b (S. cerevisiae) [Source:ZFIN;Acc:ZDB-GENE-040426-2164];LSM12 homolog b (S. cerevisiae) [Source:ZFIN;Acc:ZDB-GENE-040426-2164];LSM12 homolog b (S. cerevisiae) [Source:ZFIN;Acc:ZDB-GENE-040426-2164]
ENSDARG00000045951	II	nucleus;regulation of transcription, DNA-dependent;transferase activity, transferring acyl groups other than amino-acyl groups	HIV-1 tat interactive protein, homolog (human) [Source:ZFIN;Acc:ZDB-GENE-030131-985];HIV-1 tat interactive protein, homolog (human) [Source:ZFIN;Acc:ZDB-GENE-030131-985];HIV-1 tat interactive protein, homolog (human) [Source:ZFIN;Acc:ZDB-GENE-030131-985]
ENSDARG00000046048	II	structural molecule activity	VAMP (vesicle-associated membrane protein)-associated protein A, like [Source:ZFIN;Acc:ZDB-GENE-040718-281]
ENSDARG00000046106	II	nucleus;intracellular protein transport;membrane;intracellular;cytoplasm;signal transduction;GTPase activity;GTP binding;small GTPase mediated signal transduction;nucleotide binding;GTP catabolic process;protein transport;nucleocytoplasmic transport	RAB10, member RAS oncogene family [Source:ZFIN;Acc:ZDB-GENE-040718-304];RAB10, member RAS oncogene family [Source:ZFIN;Acc:ZDB-GENE-040718-304];RAB10, member RAS oncogene family [Source:ZFIN;Acc:ZDB-GENE-040718-304];RAB10, member RAS oncogene family [Source:ZFIN;Acc:ZDB-GENE-040718-304];RAB10, member RAS oncogene family [Source:ZFIN;Acc:ZDB-GENE-040718-304];RAB10, member RAS oncogene family [Sour…
ENSDARG00000052527	II	zinc ion binding;ubiquitin-protein ligase activity;metal ion binding;mitochondrion organization;protein binding	mitochondrial E3 ubiquitin ligase 1b [Source:ZFIN;Acc:ZDB-GENE-050208-236];mitochondrial E3 ubiquitin ligase 1b [Source:ZFIN;Acc:ZDB-GENE-050208-236];mitochondrial E3 ubiquitin ligase 1b [Source:ZFIN;Acc:ZDB-GENE-050208-236];mitochondrial E3 ubiquitin ligase 1b [Source:ZFIN;Acc:ZDB-GENE-050208-236];mitochondrial E3 ubiquitin ligase 1b [Source:ZFIN;Acc:ZDB-GENE-050208-236]
ENSDARG00000052624	II	protein binding	SPRY domain containing 7a [Source:ZFIN;Acc:ZDB-GENE-040426-2713]
ENSDARG00000052674	II	ATP binding;transferase activity, transferring phosphorus-containing groups;protein phosphorylation;protein kinase activity;nucleus;cytoplasm;protein tyrosine kinase activity;nucleotide binding;protein serine/threonine kinase activity;kinase activity;transferase activity;phosphorylation;heart development;peptidyl-serine phosphorylation	casein kinase 1, alpha 1 [Source:ZFIN;Acc:ZDB-GENE-020419-19];casein kinase 1, alpha 1 [Source:ZFIN;Acc:ZDB-GENE-020419-19];casein kinase 1, alpha 1 [Source:ZFIN;Acc:ZDB-GENE-020419-19];casein kinase 1, alpha 1 [Source:ZFIN;Acc:ZDB-GENE-020419-19];casein kinase 1, alpha 1 [Source:ZFIN;Acc:ZDB-GENE-020419-19];casein kinase 1, alpha 1 [Source:ZFIN;Acc:ZDB-GENE-020419-19];casein kinase 1, alpha 1 [S…
ENSDARG00000052680	II	NA	si:dkey-182g1.2 [Source:ZFIN;Acc:ZDB-GENE-060503-619]
ENSDARG00000052703	II	integral to membrane;membrane;mitochondrion;metal ion binding;iron-sulfur cluster binding;endoplasmic reticulum;mitochondrial outer membrane;2 iron, 2 sulfur cluster binding;intracellular membrane-bounded organelle;endoplasmic reticulum membrane;regulation of autophagy;autophagy;protein homodimerization activity;mitochondrion degradation;multicellular organismal aging	CDGSH iron sulfur domain 2 [Source:ZFIN;Acc:ZDB-GENE-040426-1381];CDGSH iron sulfur domain 2 [Source:ZFIN;Acc:ZDB-GENE-040426-1381];CDGSH iron sulfur domain 2 [Source:ZFIN;Acc:ZDB-GENE-040426-1381];CDGSH iron sulfur domain 2 [Source:ZFIN;Acc:ZDB-GENE-040426-1381];CDGSH iron sulfur domain 2 [Source:ZFIN;Acc:ZDB-GENE-040426-1381];CDGSH iron sulfur domain 2 [Source:ZFIN;Acc:ZDB-GENE-040426-1381];CDG…
ENSDARG00000053446	II	DNA binding;regulation of transcription, DNA-dependent;transcription coactivator activity	SUB1 homolog a (S. cerevisiae) [Source:ZFIN;Acc:ZDB-GENE-050522-151];SUB1 homolog a (S. cerevisiae) [Source:ZFIN;Acc:ZDB-GENE-050522-151];SUB1 homolog a (S. cerevisiae) [Source:ZFIN;Acc:ZDB-GENE-050522-151]
ENSDARG00000053965	II	oxidation-reduction process;oxidoreductase activity;proline biosynthetic process;pyrroline-5-carboxylate reductase activity;cellular_component;cellular amino acid biosynthetic process;L-proline biosynthetic process	pyrroline-5-carboxylate reductase 1a [Source:ZFIN;Acc:ZDB-GENE-040426-1675];pyrroline-5-carboxylate reductase 1a [Source:ZFIN;Acc:ZDB-GENE-040426-1675];pyrroline-5-carboxylate reductase 1a [Source:ZFIN;Acc:ZDB-GENE-040426-1675];pyrroline-5-carboxylate reductase 1a [Source:ZFIN;Acc:ZDB-GENE-040426-1675];pyrroline-5-carboxylate reductase 1a [Source:ZFIN;Acc:ZDB-GENE-040426-1675];pyrroline-5-carboxy…
ENSDARG00000054046	II	ATP binding;metabolic process;catalytic activity;ligase activity;metal ion binding;biotin carboxylase activity;cellular_component;D-alanine-D-alanine ligase activity	methylcrotonoyl-Coenzyme A carboxylase 1 (alpha) [Source:ZFIN;Acc:ZDB-GENE-050208-450];methylcrotonoyl-Coenzyme A carboxylase 1 (alpha) [Source:ZFIN;Acc:ZDB-GENE-050208-450];methylcrotonoyl-Coenzyme A carboxylase 1 (alpha) [Source:ZFIN;Acc:ZDB-GENE-050208-450];methylcrotonoyl-Coenzyme A carboxylase 1 (alpha) [Source:ZFIN;Acc:ZDB-GENE-050208-450];methylcrotonoyl-Coenzyme A carboxylase 1 (alpha) [S…
ENSDARG00000054058	II	DNA binding;nucleus;nucleosome assembly;nucleosome;chromosome	H1 histone family, member X [Source:ZFIN;Acc:ZDB-GENE-030131-1228];H1 histone family, member X [Source:ZFIN;Acc:ZDB-GENE-030131-1228];H1 histone family, member X [Source:ZFIN;Acc:ZDB-GENE-030131-1228];H1 histone family, member X [Source:ZFIN;Acc:ZDB-GENE-030131-1228];H1 histone family, member X [Source:ZFIN;Acc:ZDB-GENE-030131-1228]
ENSDARG00000054099	II	ATP binding;ligase activity;nucleotide binding;hydrolase activity;CTP synthase activity;pyrimidine nucleotide biosynthetic process;glutamine metabolic process;cellular_component;'de novo' CTP biosynthetic process	CTP synthase 1b [Source:ZFIN;Acc:ZDB-GENE-040801-160];CTP synthase 1b [Source:ZFIN;Acc:ZDB-GENE-040801-160];CTP synthase 1b [Source:ZFIN;Acc:ZDB-GENE-040801-160];CTP synthase 1b [Source:ZFIN;Acc:ZDB-GENE-040801-160];CTP synthase 1b [Source:ZFIN;Acc:ZDB-GENE-040801-160];CTP synthase 1b [Source:ZFIN;Acc:ZDB-GENE-040801-160];CTP synthase 1b [Source:ZFIN;Acc:ZDB-GENE-040801-160];CTP synthase 1b [Sour…
ENSDARG00000054191	II	glycolysis;kinase activity;transferase activity;phosphorylation;phosphoglycerate kinase activity;response to hypoxia	phosphoglycerate kinase 1 [Source:ZFIN;Acc:ZDB-GENE-040426-2711];phosphoglycerate kinase 1 [Source:ZFIN;Acc:ZDB-GENE-040426-2711];phosphoglycerate kinase 1 [Source:ZFIN;Acc:ZDB-GENE-040426-2711];phosphoglycerate kinase 1 [Source:ZFIN;Acc:ZDB-GENE-040426-2711];phosphoglycerate kinase 1 [Source:ZFIN;Acc:ZDB-GENE-040426-2711];phosphoglycerate kinase 1 [Source:ZFIN;Acc:ZDB-GENE-040426-2711]
ENSDARG00000054897	II	protein binding	prolactin regulatory element binding [Source:ZFIN;Acc:ZDB-GENE-040718-385]
ENSDARG00000055054	II	NA	B-cell CLL/lymphoma 9-like [Source:ZFIN;Acc:ZDB-GENE-040927-29]
ENSDARG00000055185	II	integral to membrane;membrane;molecular_function;biological_process	transmembrane 4 L six family member 5 [Source:ZFIN;Acc:ZDB-GENE-040718-65];transmembrane 4 L six family member 5 [Source:ZFIN;Acc:ZDB-GENE-040718-65];transmembrane 4 L six family member 5 [Source:ZFIN;Acc:ZDB-GENE-040718-65];transmembrane 4 L six family member 5 [Source:ZFIN;Acc:ZDB-GENE-040718-65]
ENSDARG00000055339	II	proteolysis;metal ion binding;metalloendopeptidase activity;metallopeptidase activity;hydrolase activity;peptidase activity;cellular_component	mitochondrial intermediate peptidase [Source:HGNC Symbol;Acc:HGNC:7104];mitochondrial intermediate peptidase [Source:HGNC Symbol;Acc:HGNC:7104];mitochondrial intermediate peptidase [Source:HGNC Symbol;Acc:HGNC:7104];mitochondrial intermediate peptidase [Source:HGNC Symbol;Acc:HGNC:7104];mitochondrial intermediate peptidase [Source:HGNC Symbol;Acc:HGNC:7104];mitochondrial intermediate peptidase [S…
ENSDARG00000055360	II	cellular_component;molecular_function;biological_process	LLP homolog, long-term synaptic facilitation (Aplysia) [Source:HGNC Symbol;Acc:HGNC:28229];LLP homolog, long-term synaptic facilitation (Aplysia) [Source:HGNC Symbol;Acc:HGNC:28229];LLP homolog, long-term synaptic facilitation (Aplysia) [Source:HGNC Symbol;Acc:HGNC:28229]
ENSDARG00000055538	II	cellular_component;molecular_function;biological_process	AVL9 homolog (S. cerevisiase) [Source:ZFIN;Acc:ZDB-GENE-060825-261];AVL9 homolog (S. cerevisiase) [Source:ZFIN;Acc:ZDB-GENE-060825-261];AVL9 homolog (S. cerevisiase) [Source:ZFIN;Acc:ZDB-GENE-060825-261]
ENSDARG00000055562	II	nucleus;cytoplasm;protein binding;perinuclear region of cytoplasm	myotrophin [Source:ZFIN;Acc:ZDB-GENE-040426-2166];myotrophin [Source:ZFIN;Acc:ZDB-GENE-040426-2166];myotrophin [Source:ZFIN;Acc:ZDB-GENE-040426-2166];myotrophin [Source:ZFIN;Acc:ZDB-GENE-040426-2166]
ENSDARG00000055912	II	membrane;magnesium ion transmembrane transporter activity;magnesium ion transport	non imprinted in Prader-Willi/Angelman syndrome 2 (human) [Source:ZFIN;Acc:ZDB-GENE-040426-2134];non imprinted in Prader-Willi/Angelman syndrome 2 (human) [Source:ZFIN;Acc:ZDB-GENE-040426-2134];non imprinted in Prader-Willi/Angelman syndrome 2 (human) [Source:ZFIN;Acc:ZDB-GENE-040426-2134]
ENSDARG00000056281	II	integral to membrane;oxidation-reduction process;membrane;transport;oxidoreductase activity;metal ion binding;lysosome;lysosomal membrane;endosome;late endosome membrane	cytochrome b561 family, member A3a [Source:ZFIN;Acc:ZDB-GENE-060526-374];cytochrome b561 family, member A3a [Source:ZFIN;Acc:ZDB-GENE-060526-374];cytochrome b561 family, member A3a [Source:ZFIN;Acc:ZDB-GENE-060526-374];cytochrome b561 family, member A3a [Source:ZFIN;Acc:ZDB-GENE-060526-374];cytochrome b561 family, member A3a [Source:ZFIN;Acc:ZDB-GENE-060526-374];cytochrome b561 family, member A3a…
ENSDARG00000056369	II	NA	ufm1-specific peptidase 2 [Source:ZFIN;Acc:ZDB-GENE-030131-8726]
ENSDARG00000056475	II	nucleic acid binding	chromosome 6 open reading frame 52 [Source:HGNC Symbol;Acc:HGNC:20881]
ENSDARG00000056481	II	oxidation-reduction process;zinc ion binding;oxidoreductase activity;cofactor binding;transferase activity, transferring acyl groups other than amino-acyl groups	vesicle amine transport protein 1 homolog (T californica) [Source:ZFIN;Acc:ZDB-GENE-030616-178];vesicle amine transport protein 1 homolog (T californica) [Source:ZFIN;Acc:ZDB-GENE-030616-178];vesicle amine transport protein 1 homolog (T californica) [Source:ZFIN;Acc:ZDB-GENE-030616-178];vesicle amine transport protein 1 homolog (T californica) [Source:ZFIN;Acc:ZDB-GENE-030616-178];vesicle amine t…
ENSDARG00000056550	II	cellular_component;molecular_function;biological_process	transport and golgi organization 2 homolog (Drosophila) [Source:ZFIN;Acc:ZDB-GENE-040808-42];transport and golgi organization 2 homolog (Drosophila) [Source:ZFIN;Acc:ZDB-GENE-040808-42];transport and golgi organization 2 homolog (Drosophila) [Source:ZFIN;Acc:ZDB-GENE-040808-42]
ENSDARG00000056557	II	notochord development;vesicle-mediated transport;membrane coat;structural molecule activity;intracellular protein transport;membrane;cytoplasm;transport;protein transport;Golgi apparatus;COPI vesicle coat;cytoplasmic vesicle;binding	coatomer protein complex, subunit beta 1 [Source:ZFIN;Acc:ZDB-GENE-030219-38];coatomer protein complex, subunit beta 1 [Source:ZFIN;Acc:ZDB-GENE-030219-38];coatomer protein complex, subunit beta 1 [Source:ZFIN;Acc:ZDB-GENE-030219-38];coatomer protein complex, subunit beta 1 [Source:ZFIN;Acc:ZDB-GENE-030219-38];coatomer protein complex, subunit beta 1 [Source:ZFIN;Acc:ZDB-GENE-030219-38];coatomer …
ENSDARG00000056601	II	cellular_component;biological_process	pleckstrin homology domain containing, family A (phosphoinositide binding specific) member 3 [Source:ZFIN;Acc:ZDB-GENE-040426-1252];pleckstrin homology domain containing, family A (phosphoinositide binding specific) member 3 [Source:ZFIN;Acc:ZDB-GENE-040426-1252]
ENSDARG00000056649	II	nucleic acid binding;nucleotide binding	HIV TAT specific factor 1 [Source:ZFIN;Acc:ZDB-GENE-040426-1578];HIV TAT specific factor 1 [Source:ZFIN;Acc:ZDB-GENE-040426-1578]
ENSDARG00000056664	II	protein domain specific binding;NA	ADP-ribosylation factor interacting protein 2b [Source:ZFIN;Acc:ZDB-GENE-050417-131];ADP-ribosylation factor interacting protein 2b [Source:ZFIN;Acc:ZDB-GENE-050417-131]
ENSDARG00000056856	II	apoptotic process	Tax1 (human T-cell leukemia virus type I) binding protein 1b [Source:ZFIN;Acc:ZDB-GENE-030131-2872]
ENSDARG00000057093	II	NA;DNA binding;nucleus;oxidation-reduction process;intracellular;zinc ion binding;metal ion binding;oxidoreductase activity, acting on paired donors, with incorporation or reduction of molecular oxygen, 2-oxoglutarate as one donor, and incorporation of one atom each of oxygen into both donors;protein binding	lysine (K)-specific demethylase 5Ba [Source:ZFIN;Acc:ZDB-GENE-030131-5379];lysine (K)-specific demethylase 5Ba [Source:ZFIN;Acc:ZDB-GENE-030131-5379];lysine (K)-specific demethylase 5Ba [Source:ZFIN;Acc:ZDB-GENE-030131-5379];lysine (K)-specific demethylase 5Ba [Source:ZFIN;Acc:ZDB-GENE-030131-5379];lysine (K)-specific demethylase 5Ba [Source:ZFIN;Acc:ZDB-GENE-030131-5379];lysine (K)-specific deme…
ENSDARG00000057423	II	molecular_function;biological_process	PRELI domain containing 1a [Source:ZFIN;Acc:ZDB-GENE-040426-1341];PRELI domain containing 1a [Source:ZFIN;Acc:ZDB-GENE-040426-1341]
ENSDARG00000057456	II	hydrolase activity;phosphoprotein phosphatase activity;cellular_component	protein phosphatase 3, catalytic subunit, gamma isozyme, b [Source:ZFIN;Acc:ZDB-GENE-070112-1102];protein phosphatase 3, catalytic subunit, gamma isozyme, b [Source:ZFIN;Acc:ZDB-GENE-070112-1102];protein phosphatase 3, catalytic subunit, gamma isozyme, b [Source:ZFIN;Acc:ZDB-GENE-070112-1102]
ENSDARG00000057465	II	neuromuscular junction development;metabolic process;carbohydrate metabolic process;carbohydrate binding;carbohydrate biosynthetic process;glutamine-fructose-6-phosphate transaminase (isomerizing) activity;melanocyte differentiation;embryonic viscerocranium morphogenesis;chondrocyte development;skeletal muscle tissue development	glutamine-fructose-6-phosphate transaminase 1 [Source:ZFIN;Acc:ZDB-GENE-070423-1];glutamine-fructose-6-phosphate transaminase 1 [Source:ZFIN;Acc:ZDB-GENE-070423-1];glutamine-fructose-6-phosphate transaminase 1 [Source:ZFIN;Acc:ZDB-GENE-070423-1];glutamine-fructose-6-phosphate transaminase 1 [Source:ZFIN;Acc:ZDB-GENE-070423-1];glutamine-fructose-6-phosphate transaminase 1 [Source:ZFIN;Acc:ZDB-GENE…
ENSDARG00000057676	II	cellular_component;molecular_function;biological_process	golgi autoantigen, golgin subfamily a, 7 [Source:ZFIN;Acc:ZDB-GENE-040625-142];golgi autoantigen, golgin subfamily a, 7 [Source:ZFIN;Acc:ZDB-GENE-040625-142];golgi autoantigen, golgin subfamily a, 7 [Source:ZFIN;Acc:ZDB-GENE-040625-142]
ENSDARG00000057707	II	nucleic acid binding;metal ion binding	zgc:66443 [Source:ZFIN;Acc:ZDB-GENE-040426-2945];zgc:66443 [Source:ZFIN;Acc:ZDB-GENE-040426-2945]
ENSDARG00000057782	II	DNA binding;nucleus;zinc ion binding;metal ion binding;binding;NA;protein binding	bromodomain adjacent to zinc finger domain, 2Ba [Source:ZFIN;Acc:ZDB-GENE-070615-37];bromodomain adjacent to zinc finger domain, 2Ba [Source:ZFIN;Acc:ZDB-GENE-070615-37];bromodomain adjacent to zinc finger domain, 2Ba [Source:ZFIN;Acc:ZDB-GENE-070615-37];bromodomain adjacent to zinc finger domain, 2Ba [Source:ZFIN;Acc:ZDB-GENE-070615-37];bromodomain adjacent to zinc finger domain, 2Ba [Source:ZFI…
ENSDARG00000058044	II	nucleus;intracellular protein transport;membrane;intracellular;cytoplasm;signal transduction;GTPase activity;GTP binding;small GTPase mediated signal transduction;nucleotide binding;GTP catabolic process;protein transport;nucleocytoplasmic transport	zRAB1B, member RAS oncogene family a [Source:ZFIN;Acc:ZDB-GENE-040426-873];zRAB1B, member RAS oncogene family a [Source:ZFIN;Acc:ZDB-GENE-040426-873];zRAB1B, member RAS oncogene family a [Source:ZFIN;Acc:ZDB-GENE-040426-873];zRAB1B, member RAS oncogene family a [Source:ZFIN;Acc:ZDB-GENE-040426-873];zRAB1B, member RAS oncogene family a [Source:ZFIN;Acc:ZDB-GENE-040426-873];zRAB1B, member RAS oncog…
ENSDARG00000058114	II	integral to membrane;membrane;metal ion binding;phosphatidylinositol phosphorylation;hydrolase activity;inositol monophosphate 4-phosphatase activity;inositol monophosphate 1-phosphatase activity;inositol monophosphate phosphatase activity;inositol monophosphate 3-phosphatase activity;inositol biosynthetic process	inositol monophosphatase domain containing 1 [Source:ZFIN;Acc:ZDB-GENE-051127-23];inositol monophosphatase domain containing 1 [Source:ZFIN;Acc:ZDB-GENE-051127-23];inositol monophosphatase domain containing 1 [Source:ZFIN;Acc:ZDB-GENE-051127-23];inositol monophosphatase domain containing 1 [Source:ZFIN;Acc:ZDB-GENE-051127-23];inositol monophosphatase domain containing 1 [Source:ZFIN;Acc:ZDB-GENE-…
ENSDARG00000058244	II	NA	interleukin 17 receptor A [Source:HGNC Symbol;Acc:HGNC:5985]
ENSDARG00000058356	II	integral to membrane;molecular_function;biological_process	elongation of very long chain fatty acids (FEN1/Elo2, SUR4/Elo3, yeast)-like 1b [Source:ZFIN;Acc:ZDB-GENE-040426-2755];elongation of very long chain fatty acids (FEN1/Elo2, SUR4/Elo3, yeast)-like 1b [Source:ZFIN;Acc:ZDB-GENE-040426-2755];elongation of very long chain fatty acids (FEN1/Elo2, SUR4/Elo3, yeast)-like 1b [Source:ZFIN;Acc:ZDB-GENE-040426-2755]
ENSDARG00000058444	II	cytoplasm;cell communication;phosphatidylinositol binding;protein binding	sorting nexin 6 [Source:ZFIN;Acc:ZDB-GENE-050913-152];sorting nexin 6 [Source:ZFIN;Acc:ZDB-GENE-050913-152];sorting nexin 6 [Source:ZFIN;Acc:ZDB-GENE-050913-152];sorting nexin 6 [Source:ZFIN;Acc:ZDB-GENE-050913-152]
ENSDARG00000058728	II	hydrolase activity;bis(5'-nucleosyl)-tetraphosphatase activity;cellular_component	nudix (nucleoside diphosphate linked moiety X)-type motif 2 [Source:ZFIN;Acc:ZDB-GENE-040718-7];nudix (nucleoside diphosphate linked moiety X)-type motif 2 [Source:ZFIN;Acc:ZDB-GENE-040718-7];nudix (nucleoside diphosphate linked moiety X)-type motif 2 [Source:ZFIN;Acc:ZDB-GENE-040718-7]
ENSDARG00000058984	II	nucleus;nucleotide-excision repair;damaged DNA binding;proteasomal ubiquitin-dependent protein catabolic process;protein binding	RAD23 homolog Ab (S. cerevisiae) [Source:ZFIN;Acc:ZDB-GENE-051113-160];RAD23 homolog Ab (S. cerevisiae) [Source:ZFIN;Acc:ZDB-GENE-051113-160];RAD23 homolog Ab (S. cerevisiae) [Source:ZFIN;Acc:ZDB-GENE-051113-160];RAD23 homolog Ab (S. cerevisiae) [Source:ZFIN;Acc:ZDB-GENE-051113-160];RAD23 homolog Ab (S. cerevisiae) [Source:ZFIN;Acc:ZDB-GENE-051113-160]
ENSDARG00000059150	II	NA	transmembrane protein 128 [Source:HGNC Symbol;Acc:HGNC:28201]
ENSDARG00000059354	II	integral to membrane;membrane;lysosome;molecular_function;lysosomal membrane	chromosome 1 open reading frame 85 [Source:HGNC Symbol;Acc:HGNC:29436];chromosome 1 open reading frame 85 [Source:HGNC Symbol;Acc:HGNC:29436];chromosome 1 open reading frame 85 [Source:HGNC Symbol;Acc:HGNC:29436];chromosome 1 open reading frame 85 [Source:HGNC Symbol;Acc:HGNC:29436];chromosome 1 open reading frame 85 [Source:HGNC Symbol;Acc:HGNC:29436]
ENSDARG00000059887	II	integral to membrane;RNA binding;membrane;intracellular;GTPase activity;GTP binding;small GTPase mediated signal transduction;mitochondrion;nucleotide binding;mitochondrial matrix;rRNA binding;mitochondrial inner membrane;ribosome biogenesis;ribosomal small subunit assembly;ribosomal small subunit binding;ferrous iron transmembrane transporter activity;ferrous iron transport	Era G-protein-like 1 (E. coli) [Source:ZFIN;Acc:ZDB-GENE-060526-84];Era G-protein-like 1 (E. coli) [Source:ZFIN;Acc:ZDB-GENE-060526-84];Era G-protein-like 1 (E. coli) [Source:ZFIN;Acc:ZDB-GENE-060526-84];Era G-protein-like 1 (E. coli) [Source:ZFIN;Acc:ZDB-GENE-060526-84];Era G-protein-like 1 (E. coli) [Source:ZFIN;Acc:ZDB-GENE-060526-84];Era G-protein-like 1 (E. coli) [Source:ZFIN;Acc:ZDB-GENE-06…
ENSDARG00000060006	II	ubiquitin-protein ligase activity;protein binding;ligase activity	neural precursor cell expressed, developmentally down-regulated 4-like [Source:ZFIN;Acc:ZDB-GENE-051118-2];neural precursor cell expressed, developmentally down-regulated 4-like [Source:ZFIN;Acc:ZDB-GENE-051118-2];neural precursor cell expressed, developmentally down-regulated 4-like [Source:ZFIN;Acc:ZDB-GENE-051118-2]
ENSDARG00000060027	II	RNA binding;protein binding;binding	nucleolar protein with MIF4G domain 1 [Source:ZFIN;Acc:ZDB-GENE-060503-321];nucleolar protein with MIF4G domain 1 [Source:ZFIN;Acc:ZDB-GENE-060503-321];nucleolar protein with MIF4G domain 1 [Source:ZFIN;Acc:ZDB-GENE-060503-321]
ENSDARG00000060101	II	protein binding;cellular_component;biological_process	trafficking protein particle complex 12 [Source:ZFIN;Acc:ZDB-GENE-070112-1282];trafficking protein particle complex 12 [Source:ZFIN;Acc:ZDB-GENE-070112-1282];trafficking protein particle complex 12 [Source:ZFIN;Acc:ZDB-GENE-070112-1282]
ENSDARG00000060150	II	nucleus;cytoplasm;ubiquitin-dependent protein catabolic process;proteasome complex;cytosol;proteasome assembly;molecular_function;protein binding;proteasome accessory complex;stem cell differentiation;NA	proteasome (prosome, macropain) 216S subunit, non-ATPase, 11a [Source:ZFIN;Acc:ZDB-GENE-030131-2711];proteasome (prosome, macropain) 216S subunit, non-ATPase, 11a [Source:ZFIN;Acc:ZDB-GENE-030131-2711];proteasome (prosome, macropain) 216S subunit, non-ATPase, 11a [Source:ZFIN;Acc:ZDB-GENE-030131-2711];proteasome (prosome, macropain) 216S subunit, non-ATPase, 11a [Source:ZFIN;Acc:ZDB-GENE-030131-2…
ENSDARG00000060288	II	NA	proline synthetase co-transcribed homolog (bacterial) [Source:ZFIN;Acc:ZDB-GENE-030131-1378]
ENSDARG00000060366	II	membrane;transmembrane transport;transport;molecular_function	solute carrier family 12 (potassium/chloride transporters), member 9 [Source:ZFIN;Acc:ZDB-GENE-050208-222];solute carrier family 12 (potassium/chloride transporters), member 9 [Source:ZFIN;Acc:ZDB-GENE-050208-222];solute carrier family 12 (potassium/chloride transporters), member 9 [Source:ZFIN;Acc:ZDB-GENE-050208-222];solute carrier family 12 (potassium/chloride transporters), member 9 [Source:Z…
ENSDARG00000060469	II	ATP binding;transferase activity, transferring phosphorus-containing groups;protein phosphorylation;protein kinase activity;protein serine/threonine kinase activity;cellular_component;protein binding;binding	phosphoinositide-3-kinase, regulatory subunit 4 [Source:ZFIN;Acc:ZDB-GENE-050309-84];phosphoinositide-3-kinase, regulatory subunit 4 [Source:ZFIN;Acc:ZDB-GENE-050309-84];phosphoinositide-3-kinase, regulatory subunit 4 [Source:ZFIN;Acc:ZDB-GENE-050309-84];phosphoinositide-3-kinase, regulatory subunit 4 [Source:ZFIN;Acc:ZDB-GENE-050309-84];phosphoinositide-3-kinase, regulatory subunit 4 [Source:ZFI…
ENSDARG00000060668	II	integral to membrane	transmembrane 4 L six family member 18 [Source:ZFIN;Acc:ZDB-GENE-050208-690]
ENSDARG00000060796	II	membrane;inorganic phosphate transmembrane transporter activity;phosphate ion transport	solute carrier family 20 (phosphate transporter), member 2 [Source:ZFIN;Acc:ZDB-GENE-060929-828];solute carrier family 20 (phosphate transporter), member 2 [Source:ZFIN;Acc:ZDB-GENE-060929-828];solute carrier family 20 (phosphate transporter), member 2 [Source:ZFIN;Acc:ZDB-GENE-060929-828]
ENSDARG00000060921	II	NA;metabolic process;lipid metabolic process;hydrolase activity;protein binding	phospholipase A2, group VI (cytosolic, calcium-independent) [Source:ZFIN;Acc:ZDB-GENE-040426-2079];phospholipase A2, group VI (cytosolic, calcium-independent) [Source:ZFIN;Acc:ZDB-GENE-040426-2079];phospholipase A2, group VI (cytosolic, calcium-independent) [Source:ZFIN;Acc:ZDB-GENE-040426-2079];phospholipase A2, group VI (cytosolic, calcium-independent) [Source:ZFIN;Acc:ZDB-GENE-040426-2079];pho…
ENSDARG00000061006	II	heme binding	cytochrome b5 domain containing 2 [Source:ZFIN;Acc:ZDB-GENE-050506-83]
ENSDARG00000061161	II	acid-amino acid ligase activity;cellular_component	ubiquitin-conjugating enzyme E2, J2 (UBC6 homolog, yeast) [Source:ZFIN;Acc:ZDB-GENE-070410-28];ubiquitin-conjugating enzyme E2, J2 (UBC6 homolog, yeast) [Source:ZFIN;Acc:ZDB-GENE-070410-28]
ENSDARG00000061185	II	membrane;nucleosome assembly;transferase activity, transferring acyl groups other than amino-acyl groups;transferase activity, transferring acyl groups;transferase activity;Golgi apparatus;Golgi membrane;N-acetyltransferase activity;chromatin modification;cell proliferation;chromosome segregation;histone H4 acetylation;peptide alpha-N-acetyltransferase activity;H4 histone acetyltransferase activi…	N-acetyltransferase 15 (GCN5-related, putative) [Source:ZFIN;Acc:ZDB-GENE-041111-143];N-acetyltransferase 15 (GCN5-related, putative) [Source:ZFIN;Acc:ZDB-GENE-041111-143];N-acetyltransferase 15 (GCN5-related, putative) [Source:ZFIN;Acc:ZDB-GENE-041111-143];N-acetyltransferase 15 (GCN5-related, putative) [Source:ZFIN;Acc:ZDB-GENE-041111-143];N-acetyltransferase 15 (GCN5-related, putative) [Source…
ENSDARG00000061235	II	NA;transferase activity;transferase activity, transferring glycosyl groups;cellular_component	asparagine-linked glycosylation 5 homolog (yeast, dolichyl-phosphate beta-glucosyltransferase) [Source:ZFIN;Acc:ZDB-GENE-030131-6586];asparagine-linked glycosylation 5 homolog (yeast, dolichyl-phosphate beta-glucosyltransferase) [Source:ZFIN;Acc:ZDB-GENE-030131-6586];asparagine-linked glycosylation 5 homolog (yeast, dolichyl-phosphate beta-glucosyltransferase) [Source:ZFIN;Acc:ZDB-GENE-030131-658…
ENSDARG00000061732	II	signal transduction;NA	Ras association (RalGDS/AF-6) and pleckstrin homology domains 1 [Source:HGNC Symbol;Acc:HGNC:14436];Ras association (RalGDS/AF-6) and pleckstrin homology domains 1 [Source:HGNC Symbol;Acc:HGNC:14436]
ENSDARG00000061797	II	integral to membrane;structural molecule activity;membrane;tight junction;biological_process;NA	zgc:154006 [Source:ZFIN;Acc:ZDB-GENE-061013-134];zgc:154006 [Source:ZFIN;Acc:ZDB-GENE-061013-134];zgc:154006 [Source:ZFIN;Acc:ZDB-GENE-061013-134];zgc:154006 [Source:ZFIN;Acc:ZDB-GENE-061013-134];zgc:154006 [Source:ZFIN;Acc:ZDB-GENE-061013-134];zgc:154006 [Source:ZFIN;Acc:ZDB-GENE-061013-134]
ENSDARG00000061802	II	nucleus;regulation of transcription, DNA-dependent;NA	CCR4-NOT transcription complex, subunit 2 [Source:ZFIN;Acc:ZDB-GENE-070410-70];CCR4-NOT transcription complex, subunit 2 [Source:ZFIN;Acc:ZDB-GENE-070410-70];CCR4-NOT transcription complex, subunit 2 [Source:ZFIN;Acc:ZDB-GENE-070410-70]
ENSDARG00000061841	II	NA;zinc ion binding;metal ion binding;NAD+ ADP-ribosyltransferase activity;cellular_component;cellular response to xenobiotic stimulus	TCDD-inducible poly(ADP-ribose) polymerase [Source:ZFIN;Acc:ZDB-GENE-031002-47];TCDD-inducible poly(ADP-ribose) polymerase [Source:ZFIN;Acc:ZDB-GENE-031002-47];TCDD-inducible poly(ADP-ribose) polymerase [Source:ZFIN;Acc:ZDB-GENE-031002-47];TCDD-inducible poly(ADP-ribose) polymerase [Source:ZFIN;Acc:ZDB-GENE-031002-47];TCDD-inducible poly(ADP-ribose) polymerase [Source:ZFIN;Acc:ZDB-GENE-031002-47]…
ENSDARG00000061915	II	zinc ion binding;metal ion binding;ARF GTPase activator activity;regulation of ARF GTPase activity;cell migration involved in gastrulation;protein binding;regulation of cell morphogenesis	G protein-coupled receptor kinase interactor 2a [Source:ZFIN;Acc:ZDB-GENE-060526-267];G protein-coupled receptor kinase interactor 2a [Source:ZFIN;Acc:ZDB-GENE-060526-267];G protein-coupled receptor kinase interactor 2a [Source:ZFIN;Acc:ZDB-GENE-060526-267];G protein-coupled receptor kinase interactor 2a [Source:ZFIN;Acc:ZDB-GENE-060526-267];G protein-coupled receptor kinase interactor 2a [Source…
ENSDARG00000062148	II	proteolysis;cysteine-type peptidase activity;NA	SUMO1/sentrin specific peptidase 7 [Source:HGNC Symbol;Acc:HGNC:30402];SUMO1/sentrin specific peptidase 7 [Source:HGNC Symbol;Acc:HGNC:30402];SUMO1/sentrin specific peptidase 7 [Source:HGNC Symbol;Acc:HGNC:30402]
ENSDARG00000062164	II	integral to membrane;membrane;multicellular organismal development;receptor activity;carbohydrate binding;protein binding	attractin [Source:ZFIN;Acc:ZDB-GENE-090312-21];attractin [Source:ZFIN;Acc:ZDB-GENE-090312-21];attractin [Source:ZFIN;Acc:ZDB-GENE-090312-21];attractin [Source:ZFIN;Acc:ZDB-GENE-090312-21];attractin [Source:ZFIN;Acc:ZDB-GENE-090312-21];attractin [Source:ZFIN;Acc:ZDB-GENE-090312-21]
ENSDARG00000062420	II	sequence-specific DNA binding transcription factor activity;nucleus;regulation of transcription, DNA-dependent;intracellular;DNA replication;DNA binding;transcription, DNA-dependent	nuclear factor I/A [Source:ZFIN;Acc:ZDB-GENE-050208-501];nuclear factor I/A [Source:ZFIN;Acc:ZDB-GENE-050208-501];nuclear factor I/A [Source:ZFIN;Acc:ZDB-GENE-050208-501];nuclear factor I/A [Source:ZFIN;Acc:ZDB-GENE-050208-501];nuclear factor I/A [Source:ZFIN;Acc:ZDB-GENE-050208-501];nuclear factor I/A [Source:ZFIN;Acc:ZDB-GENE-050208-501];nuclear factor I/A [Source:ZFIN;Acc:ZDB-GENE-050208-501]
ENSDARG00000062467	II	NA;cellular_component;molecular_function;biological_process	zgc:162946 [Source:ZFIN;Acc:ZDB-GENE-070410-116];zgc:162946 [Source:ZFIN;Acc:ZDB-GENE-070410-116];zgc:162946 [Source:ZFIN;Acc:ZDB-GENE-070410-116];zgc:162946 [Source:ZFIN;Acc:ZDB-GENE-070410-116]
ENSDARG00000062695	II	NA	coiled-coil domain containing 126 [Source:ZFIN;Acc:ZDB-GENE-060503-11]
ENSDARG00000062756	II	integral to membrane;membrane	plasmolipin [Source:HGNC Symbol;Acc:HGNC:18553];plasmolipin [Source:HGNC Symbol;Acc:HGNC:18553]
ENSDARG00000062897	II	NAD+ ADP-ribosyltransferase activity;protein binding	tankyrase, TRF1-interacting ankyrin-related ADP-ribose polymerase [Source:HGNC Symbol;Acc:HGNC:11941];tankyrase, TRF1-interacting ankyrin-related ADP-ribose polymerase [Source:HGNC Symbol;Acc:HGNC:11941]
ENSDARG00000062971	II	mitochondrion;protein-FAD linkage;mitochondrial electron transport, succinate to ubiquinone	succinate dehydrogenase complex assembly factor 2 [Source:ZFIN;Acc:ZDB-GENE-030131-7564];succinate dehydrogenase complex assembly factor 2 [Source:ZFIN;Acc:ZDB-GENE-030131-7564];succinate dehydrogenase complex assembly factor 2 [Source:ZFIN;Acc:ZDB-GENE-030131-7564]
ENSDARG00000063252	II	NA	papillary renal cell carcinoma (translocation-associated) [Source:ZFIN;Acc:ZDB-GENE-070717-1]
ENSDARG00000063292	II	unfolded protein binding;heat shock protein binding;cellular_component;NA	zgc:153440 [Source:ZFIN;Acc:ZDB-GENE-060929-994];zgc:153440 [Source:ZFIN;Acc:ZDB-GENE-060929-994];zgc:153440 [Source:ZFIN;Acc:ZDB-GENE-060929-994];zgc:153440 [Source:ZFIN;Acc:ZDB-GENE-060929-994]
ENSDARG00000063452	II	cellular_component;molecular_function;biological_process	heme-binding protein soul3 [Source:ZFIN;Acc:ZDB-GENE-060825-287];heme-binding protein soul3 [Source:ZFIN;Acc:ZDB-GENE-060825-287];heme-binding protein soul3 [Source:ZFIN;Acc:ZDB-GENE-060825-287]
ENSDARG00000063667	II	metal ion binding;hydrolase activity;acid phosphatase activity	iron/zinc purple acid phosphatase-like protein [Source:ZFIN;Acc:ZDB-GENE-070615-9];iron/zinc purple acid phosphatase-like protein [Source:ZFIN;Acc:ZDB-GENE-070615-9];iron/zinc purple acid phosphatase-like protein [Source:ZFIN;Acc:ZDB-GENE-070615-9]
ENSDARG00000067607	II	protein dimerization activity	sterol regulatory element binding transcription factor 1 [Source:ZFIN;Acc:ZDB-GENE-090812-3]
ENSDARG00000068596	II	nucleus;regulation of transcription, DNA-dependent;cytoplasm;transcription, DNA-dependent;gene silencing by RNA;regulation of translation;CCR4-NOT complex;NA	CCR4-NOT transcription complex, subunit 11 [Source:ZFIN;Acc:ZDB-GENE-030131-8068];CCR4-NOT transcription complex, subunit 11 [Source:ZFIN;Acc:ZDB-GENE-030131-8068];CCR4-NOT transcription complex, subunit 11 [Source:ZFIN;Acc:ZDB-GENE-030131-8068];CCR4-NOT transcription complex, subunit 11 [Source:ZFIN;Acc:ZDB-GENE-030131-8068];CCR4-NOT transcription complex, subunit 11 [Source:ZFIN;Acc:ZDB-GENE-03…
ENSDARG00000068628	II	nucleus;intracellular protein transport;membrane;intracellular;cytoplasm;signal transduction;GTPase activity;GTP binding;small GTPase mediated signal transduction;nucleotide binding;GTP catabolic process;protein transport;nucleocytoplasmic transport	RAB8B, member RAS oncogene family [Source:ZFIN;Acc:ZDB-GENE-070620-16];RAB8B, member RAS oncogene family [Source:ZFIN;Acc:ZDB-GENE-070620-16];RAB8B, member RAS oncogene family [Source:ZFIN;Acc:ZDB-GENE-070620-16];RAB8B, member RAS oncogene family [Source:ZFIN;Acc:ZDB-GENE-070620-16];RAB8B, member RAS oncogene family [Source:ZFIN;Acc:ZDB-GENE-070620-16];RAB8B, member RAS oncogene family [Source:ZF…
ENSDARG00000068683	II	protein transport	chromatin modifying protein 2Ba [Source:ZFIN;Acc:ZDB-GENE-070628-3]
ENSDARG00000068698	II	Notch signaling pathway;integral to membrane;membrane;negative regulation of apoptotic process;negative regulation of neuron apoptotic process	presenilin enhancer 2 homolog [Source:ZFIN;Acc:ZDB-GENE-040218-1];presenilin enhancer 2 homolog [Source:ZFIN;Acc:ZDB-GENE-040218-1];presenilin enhancer 2 homolog [Source:ZFIN;Acc:ZDB-GENE-040218-1];presenilin enhancer 2 homolog [Source:ZFIN;Acc:ZDB-GENE-040218-1];presenilin enhancer 2 homolog [Source:ZFIN;Acc:ZDB-GENE-040218-1]
ENSDARG00000068916	II	NA	protein phosphatase 1, regulatory subunit 35 [Source:HGNC Symbol;Acc:HGNC:28320]
ENSDARG00000069147	II	integral to peroxisomal membrane;peroxisome fission;molecular_function	peroxisomal biogenesis factor 11 beta [Source:ZFIN;Acc:ZDB-GENE-060825-289];peroxisomal biogenesis factor 11 beta [Source:ZFIN;Acc:ZDB-GENE-060825-289];peroxisomal biogenesis factor 11 beta [Source:ZFIN;Acc:ZDB-GENE-060825-289]
ENSDARG00000069289	II	DNA binding;sequence-specific DNA binding transcription factor activity;nucleus;regulation of transcription, DNA-dependent;sequence-specific DNA binding;NA	GA-binding protein transcription factor, alpha subunit [Source:ZFIN;Acc:ZDB-GENE-011010-2];GA-binding protein transcription factor, alpha subunit [Source:ZFIN;Acc:ZDB-GENE-011010-2];GA-binding protein transcription factor, alpha subunit [Source:ZFIN;Acc:ZDB-GENE-011010-2];GA-binding protein transcription factor, alpha subunit [Source:ZFIN;Acc:ZDB-GENE-011010-2];GA-binding protein transcription fa…
ENSDARG00000069290	II	cytoplasm;positive regulation of apoptotic process	BH3 interacting domain death agonist [Source:ZFIN;Acc:ZDB-GENE-050419-35];BH3 interacting domain death agonist [Source:ZFIN;Acc:ZDB-GENE-050419-35]
ENSDARG00000069422	II	nucleus;RNA binding;rRNA processing;ribosome biogenesis;nucleolus;ribonucleoprotein complex;snoRNA binding;rRNA pseudouridine synthesis;small nucleolar ribonucleoprotein complex	NHP2 ribonucleoprotein homolog (yeast) [Source:ZFIN;Acc:ZDB-GENE-030131-533];NHP2 ribonucleoprotein homolog (yeast) [Source:ZFIN;Acc:ZDB-GENE-030131-533];NHP2 ribonucleoprotein homolog (yeast) [Source:ZFIN;Acc:ZDB-GENE-030131-533];NHP2 ribonucleoprotein homolog (yeast) [Source:ZFIN;Acc:ZDB-GENE-030131-533];NHP2 ribonucleoprotein homolog (yeast) [Source:ZFIN;Acc:ZDB-GENE-030131-533];NHP2 ribonucle…
ENSDARG00000069432	II	cellular_component;biological_process	phospholipid scramblase 3b [Source:ZFIN;Acc:ZDB-GENE-040426-2517];phospholipid scramblase 3b [Source:ZFIN;Acc:ZDB-GENE-040426-2517]
ENSDARG00000069545	II	cytoplasm;autophagic vacuole assembly	ATG12 autophagy related 12 homolog (S. cerevisiae) [Source:ZFIN;Acc:ZDB-GENE-071205-7];ATG12 autophagy related 12 homolog (S. cerevisiae) [Source:ZFIN;Acc:ZDB-GENE-071205-7]
ENSDARG00000069780	II	RNA binding;RNA modification;pseudouridine synthesis;pseudouridine synthase activity;tRNA processing;isomerase activity	pseudouridylate synthase 7 homolog (S. cerevisiae)-like [Source:ZFIN;Acc:ZDB-GENE-050419-188];pseudouridylate synthase 7 homolog (S. cerevisiae)-like [Source:ZFIN;Acc:ZDB-GENE-050419-188];pseudouridylate synthase 7 homolog (S. cerevisiae)-like [Source:ZFIN;Acc:ZDB-GENE-050419-188];pseudouridylate synthase 7 homolog (S. cerevisiae)-like [Source:ZFIN;Acc:ZDB-GENE-050419-188];pseudouridylate synthas…
ENSDARG00000069883	II	sequence-specific DNA binding transcription factor activity;regulation of transcription, DNA-dependent;sequence-specific DNA binding	activating transcription factor 6 beta [Source:HGNC Symbol;Acc:HGNC:2349];activating transcription factor 6 beta [Source:HGNC Symbol;Acc:HGNC:2349];activating transcription factor 6 beta [Source:HGNC Symbol;Acc:HGNC:2349]
ENSDARG00000069968	II	proteolysis;serine-type endopeptidase activity;hydrolase activity;peptidase activity;serine-type peptidase activity	proprotein convertase subtilisin/kexin type 7 [Source:ZFIN;Acc:ZDB-GENE-030131-7293];proprotein convertase subtilisin/kexin type 7 [Source:ZFIN;Acc:ZDB-GENE-030131-7293];proprotein convertase subtilisin/kexin type 7 [Source:ZFIN;Acc:ZDB-GENE-030131-7293];proprotein convertase subtilisin/kexin type 7 [Source:ZFIN;Acc:ZDB-GENE-030131-7293];proprotein convertase subtilisin/kexin type 7 [Source:ZFIN;…
ENSDARG00000070042	II	biological_process	zgc:158257 [Source:ZFIN;Acc:ZDB-GENE-061215-142]
ENSDARG00000070043	II	ATP binding;nucleotide binding;aminoacyl-tRNA ligase activity;tRNA aminoacylation for protein translation;nucleic acid binding;cytoplasm;ligase activity;translation;aspartyl-tRNA aminoacylation;aspartate-tRNA ligase activity	aspartyl-tRNA synthetase [Source:ZFIN;Acc:ZDB-GENE-061110-135];aspartyl-tRNA synthetase [Source:ZFIN;Acc:ZDB-GENE-061110-135];aspartyl-tRNA synthetase [Source:ZFIN;Acc:ZDB-GENE-061110-135];aspartyl-tRNA synthetase [Source:ZFIN;Acc:ZDB-GENE-061110-135];aspartyl-tRNA synthetase [Source:ZFIN;Acc:ZDB-GENE-061110-135];aspartyl-tRNA synthetase [Source:ZFIN;Acc:ZDB-GENE-061110-135];aspartyl-tRNA synthet…
ENSDARG00000070151	II	DNA binding;sequence-specific DNA binding transcription factor activity;nucleus;regulation of transcription, DNA-dependent;sequence-specific DNA binding;intracellular;CCAAT-binding factor complex;protein heterodimerization activity;retina development in camera-type eye	nuclear transcription factor Y, gamma [Source:ZFIN;Acc:ZDB-GENE-030131-2165];nuclear transcription factor Y, gamma [Source:ZFIN;Acc:ZDB-GENE-030131-2165];nuclear transcription factor Y, gamma [Source:ZFIN;Acc:ZDB-GENE-030131-2165];nuclear transcription factor Y, gamma [Source:ZFIN;Acc:ZDB-GENE-030131-2165];nuclear transcription factor Y, gamma [Source:ZFIN;Acc:ZDB-GENE-030131-2165];nuclear transc…
ENSDARG00000070171	II	NA	ERBB receptor feedback inhibitor 1 [Source:ZFIN;Acc:ZDB-GENE-030131-6256]
ENSDARG00000070427	II	calcium ion binding	S100 calcium binding protein V1 [Source:ZFIN;Acc:ZDB-GENE-080407-1]
ENSDARG00000070447	II	integral to membrane;membrane;transmembrane transport;transport;ion transport;metal ion transport;metal ion transmembrane transporter activity;zinc ion transport;zinc ion transmembrane transporter activity;zinc ion transmembrane transport;divalent inorganic cation transport	solute carrier family 39 (zinc transporter), member 9 [Source:ZFIN;Acc:ZDB-GENE-060314-3];solute carrier family 39 (zinc transporter), member 9 [Source:ZFIN;Acc:ZDB-GENE-060314-3];solute carrier family 39 (zinc transporter), member 9 [Source:ZFIN;Acc:ZDB-GENE-060314-3];solute carrier family 39 (zinc transporter), member 9 [Source:ZFIN;Acc:ZDB-GENE-060314-3];solute carrier family 39 (zinc transpor…
ENSDARG00000070560	II	nucleus;nucleosome assembly	nucleosome assembly protein 1-like 4a [Source:ZFIN;Acc:ZDB-GENE-030131-9099];nucleosome assembly protein 1-like 4a [Source:ZFIN;Acc:ZDB-GENE-030131-9099]
ENSDARG00000071233	II	calcium ion binding;oxidation-reduction process;oxidoreductase activity;oxidoreductase activity, acting on paired donors, with incorporation or reduction of molecular oxygen;iron ion binding;L-ascorbic acid binding;oxidoreductase activity, acting on paired donors, with incorporation or reduction of molecular oxygen, 2-oxoglutarate as one donor, and incorporation of one atom each of oxygen into bo…	zgc:158254 [Source:ZFIN;Acc:ZDB-GENE-070112-2222];zgc:158254 [Source:ZFIN;Acc:ZDB-GENE-070112-2222];zgc:158254 [Source:ZFIN;Acc:ZDB-GENE-070112-2222];zgc:158254 [Source:ZFIN;Acc:ZDB-GENE-070112-2222];zgc:158254 [Source:ZFIN;Acc:ZDB-GENE-070112-2222];zgc:158254 [Source:ZFIN;Acc:ZDB-GENE-070112-2222];zgc:158254 [Source:ZFIN;Acc:ZDB-GENE-070112-2222];zgc:158254 [Source:ZFIN;Acc:ZDB-GENE-070112-2222]
ENSDARG00000071403	II	enzyme inhibitor activity;ornithine decarboxylase inhibitor activity;NA	ornithine decarboxylase antizyme 1a [Source:ZFIN;Acc:ZDB-GENE-020731-4];ornithine decarboxylase antizyme 1a [Source:ZFIN;Acc:ZDB-GENE-020731-4];ornithine decarboxylase antizyme 1a [Source:ZFIN;Acc:ZDB-GENE-020731-4]
ENSDARG00000071555	II	cellular_component;molecular_function;biological_process	zgc:153675 [Source:ZFIN;Acc:ZDB-GENE-061013-567];zgc:153675 [Source:ZFIN;Acc:ZDB-GENE-061013-567];zgc:153675 [Source:ZFIN;Acc:ZDB-GENE-061013-567]
ENSDARG00000071671	II	hydrolase activity;cellular_component	nudix (nucleoside diphosphate linked moiety X)-type motif 22 [Source:ZFIN;Acc:ZDB-GENE-041010-171];nudix (nucleoside diphosphate linked moiety X)-type motif 22 [Source:ZFIN;Acc:ZDB-GENE-041010-171]
ENSDARG00000071683	II	nucleic acid binding;zinc ion binding	zinc finger RNA binding protein 2 [Source:ZFIN;Acc:ZDB-GENE-070705-184];zinc finger RNA binding protein 2 [Source:ZFIN;Acc:ZDB-GENE-070705-184]
ENSDARG00000071865	II	membrane;cell adhesion;semaphorin receptor activity;angiogenesis;vascular endothelial growth factor signaling pathway;vascular endothelial growth factor-activated receptor activity;axon guidance	neuropilin 1a [Source:ZFIN;Acc:ZDB-GENE-030519-2];neuropilin 1a [Source:ZFIN;Acc:ZDB-GENE-030519-2];neuropilin 1a [Source:ZFIN;Acc:ZDB-GENE-030519-2];neuropilin 1a [Source:ZFIN;Acc:ZDB-GENE-030519-2];neuropilin 1a [Source:ZFIN;Acc:ZDB-GENE-030519-2];neuropilin 1a [Source:ZFIN;Acc:ZDB-GENE-030519-2];neuropilin 1a [Source:ZFIN;Acc:ZDB-GENE-030519-2]
ENSDARG00000071871	II	cellular_component;molecular_function;biological_process	glyoxalase domain containing 5 [Source:HGNC Symbol;Acc:HGNC:33358];glyoxalase domain containing 5 [Source:HGNC Symbol;Acc:HGNC:33358];glyoxalase domain containing 5 [Source:HGNC Symbol;Acc:HGNC:33358]
ENSDARG00000073686	II	protein binding;binding	HEAT repeat containing 6 [Source:HGNC Symbol;Acc:HGNC:24076];HEAT repeat containing 6 [Source:HGNC Symbol;Acc:HGNC:24076]
ENSDARG00000073845	II	2 iron, 2 sulfur cluster binding;intracellular membrane-bounded organelle;biological_process	zgc:110843 [Source:ZFIN;Acc:ZDB-GENE-050327-15];zgc:110843 [Source:ZFIN;Acc:ZDB-GENE-050327-15];zgc:110843 [Source:ZFIN;Acc:ZDB-GENE-050327-15]
ENSDARG00000073862	II	dephosphorylation;protein dephosphorylation;protein tyrosine phosphatase activity;phosphatase activity;cytoskeleton;protein binding	protein tyrosine phosphatase, non-receptor type 13 [Source:ZFIN;Acc:ZDB-GENE-070410-72];protein tyrosine phosphatase, non-receptor type 13 [Source:ZFIN;Acc:ZDB-GENE-070410-72];protein tyrosine phosphatase, non-receptor type 13 [Source:ZFIN;Acc:ZDB-GENE-070410-72];protein tyrosine phosphatase, non-receptor type 13 [Source:ZFIN;Acc:ZDB-GENE-070410-72];protein tyrosine phosphatase, non-receptor type…
ENSDARG00000074720	II	NA	si:ch211-51h9.7 [Source:ZFIN;Acc:ZDB-GENE-081104-235]
ENSDARG00000074752	II	sequence-specific DNA binding transcription factor activity;regulation of transcription, DNA-dependent;sequence-specific DNA binding	hepatic leukemia factor a [Source:ZFIN;Acc:ZDB-GENE-061013-159];hepatic leukemia factor a [Source:ZFIN;Acc:ZDB-GENE-061013-159];hepatic leukemia factor a [Source:ZFIN;Acc:ZDB-GENE-061013-159]
ENSDARG00000075000	II	vesicle-mediated transport;membrane coat;structural molecule activity;intracellular protein transport;COPI vesicle coat;binding	adaptor-related protein complex 4, epsilon 1 subunit [Source:ZFIN;Acc:ZDB-GENE-061221-3];adaptor-related protein complex 4, epsilon 1 subunit [Source:ZFIN;Acc:ZDB-GENE-061221-3];adaptor-related protein complex 4, epsilon 1 subunit [Source:ZFIN;Acc:ZDB-GENE-061221-3];adaptor-related protein complex 4, epsilon 1 subunit [Source:ZFIN;Acc:ZDB-GENE-061221-3];adaptor-related protein complex 4, epsilon …
ENSDARG00000075333	II	regulation of Rab GTPase activity;Rab GTPase activator activity	TBC1 domain family, member 25 [Source:ZFIN;Acc:ZDB-GENE-041111-25];TBC1 domain family, member 25 [Source:ZFIN;Acc:ZDB-GENE-041111-25]
ENSDARG00000075437	II	protein binding;intracellular signal transduction;angiogenesis	SHC (Src homology 2 domain containing) transforming protein 1 [Source:ZFIN;Acc:ZDB-GENE-030131-2538];SHC (Src homology 2 domain containing) transforming protein 1 [Source:ZFIN;Acc:ZDB-GENE-030131-2538];SHC (Src homology 2 domain containing) transforming protein 1 [Source:ZFIN;Acc:ZDB-GENE-030131-2538]
ENSDARG00000075536	II	protein binding	copine I [Source:ZFIN;Acc:ZDB-GENE-030131-3562]
ENSDARG00000076324	II	ATP binding;transferase activity, transferring phosphorus-containing groups;protein phosphorylation;protein kinase activity;protein tyrosine kinase activity	lemur tyrosine kinase 2 [Source:ZFIN;Acc:ZDB-GENE-100812-11];lemur tyrosine kinase 2 [Source:ZFIN;Acc:ZDB-GENE-100812-11];lemur tyrosine kinase 2 [Source:ZFIN;Acc:ZDB-GENE-100812-11];lemur tyrosine kinase 2 [Source:ZFIN;Acc:ZDB-GENE-100812-11];lemur tyrosine kinase 2 [Source:ZFIN;Acc:ZDB-GENE-100812-11]
ENSDARG00000076417	II	NA	folliculin interacting protein 1 [Source:HGNC Symbol;Acc:HGNC:29418]
ENSDARG00000076483	II	protein binding;membrane;antigen processing and presentation of endogenous peptide antigen via MHC class I	zgc:198241 [Source:ZFIN;Acc:ZDB-GENE-080303-14];zgc:198241 [Source:ZFIN;Acc:ZDB-GENE-080303-14];zgc:198241 [Source:ZFIN;Acc:ZDB-GENE-080303-14]
ENSDARG00000076744	II	NA	small integral membrane protein 13 [Source:HGNC Symbol;Acc:HGNC:27356]
ENSDARG00000076991	II	integral to endoplasmic reticulum membrane;dolichol kinase activity;dolichyl monophosphate biosynthetic process	dolichol kinase [Source:ZFIN;Acc:ZDB-GENE-070410-59];dolichol kinase [Source:ZFIN;Acc:ZDB-GENE-070410-59];dolichol kinase [Source:ZFIN;Acc:ZDB-GENE-070410-59]
ENSDARG00000077300	II	proteolysis;cysteine-type peptidase activity;ubiquitin-dependent protein catabolic process;ubiquitin thiolesterase activity;hydrolase activity;peptidase activity	ubiquitin specific peptidase 42 [Source:ZFIN;Acc:ZDB-GENE-030131-5739];ubiquitin specific peptidase 42 [Source:ZFIN;Acc:ZDB-GENE-030131-5739];ubiquitin specific peptidase 42 [Source:ZFIN;Acc:ZDB-GENE-030131-5739];ubiquitin specific peptidase 42 [Source:ZFIN;Acc:ZDB-GENE-030131-5739];ubiquitin specific peptidase 42 [Source:ZFIN;Acc:ZDB-GENE-030131-5739];ubiquitin specific peptidase 42 [Source:ZFIN…
ENSDARG00000077515	II	NA	leucine zipper-EF-hand containing transmembrane protein 2 [Source:ZFIN;Acc:ZDB-GENE-090521-4]
ENSDARG00000077637	II	integral to membrane;membrane;molecular_function;biological_process	mal, T-cell differentiation protein 2 (gene/pseudogene) [Source:HGNC Symbol;Acc:HGNC:13634];mal, T-cell differentiation protein 2 (gene/pseudogene) [Source:HGNC Symbol;Acc:HGNC:13634];mal, T-cell differentiation protein 2 (gene/pseudogene) [Source:HGNC Symbol;Acc:HGNC:13634];mal, T-cell differentiation protein 2 (gene/pseudogene) [Source:HGNC Symbol;Acc:HGNC:13634]
ENSDARG00000078306	II	NA	Uncharacterized protein [Source:UniProtKB/TrEMBL;Acc:E7F2W6]
ENSDARG00000078425	II	pyridoxal phosphate binding;transaminase activity;catalytic activity	ornithine aminotransferase [Source:ZFIN;Acc:ZDB-GENE-110411-148];ornithine aminotransferase [Source:ZFIN;Acc:ZDB-GENE-110411-148];ornithine aminotransferase [Source:ZFIN;Acc:ZDB-GENE-110411-148]
ENSDARG00000078687	II	NA	SECIS binding protein 2-like [Source:HGNC Symbol;Acc:HGNC:28997]
ENSDARG00000078904	II	nucleus;regulation of transcription, DNA-dependent;transcription, DNA-dependent;chromatin binding;chromosome;positive regulation of transcription from RNA polymerase II promoter;chromatin modification;positive regulation of I-kappaB kinase/NF-kappaB cascade;histone binding;protein binding;p53 binding;regulation of inflammatory response;regulation of phosphorylation of RNA polymerase II C-terminal…	bromodomain containing 4 [Source:ZFIN;Acc:ZDB-GENE-030131-267];bromodomain containing 4 [Source:ZFIN;Acc:ZDB-GENE-030131-267];bromodomain containing 4 [Source:ZFIN;Acc:ZDB-GENE-030131-267];bromodomain containing 4 [Source:ZFIN;Acc:ZDB-GENE-030131-267];bromodomain containing 4 [Source:ZFIN;Acc:ZDB-GENE-030131-267];bromodomain containing 4 [Source:ZFIN;Acc:ZDB-GENE-030131-267];bromodomain containin…
ENSDARG00000078991	II	transferase activity, transferring acyl groups other than amino-acyl groups;N-acetyltransferase activity	Uncharacterized protein [Source:UniProtKB/TrEMBL;Acc:E7EZI9];Uncharacterized protein [Source:UniProtKB/TrEMBL;Acc:E7EZI9]
ENSDARG00000079019	II	vesicle-mediated transport;vesicle docking involved in exocytosis	Uncharacterized protein [Source:UniProtKB/TrEMBL;Acc:E9QGB0];Uncharacterized protein [Source:UniProtKB/TrEMBL;Acc:E9QGB0]
ENSDARG00000079092	II	integral to membrane;membrane;G-protein coupled receptor signaling pathway;G-protein coupled receptor activity;signal transducer activity;signal transduction;visual perception;sevenless binding	G protein-coupled receptor, family C, group 5, member C [Source:ZFIN;Acc:ZDB-GENE-070928-27];G protein-coupled receptor, family C, group 5, member C [Source:ZFIN;Acc:ZDB-GENE-070928-27];G protein-coupled receptor, family C, group 5, member C [Source:ZFIN;Acc:ZDB-GENE-070928-27];G protein-coupled receptor, family C, group 5, member C [Source:ZFIN;Acc:ZDB-GENE-070928-27];G protein-coupled receptor,…
ENSDARG00000079225	II	membrane;biological_process;protein binding	myelin protein zero-like 3 [Source:ZFIN;Acc:ZDB-GENE-040426-2197];myelin protein zero-like 3 [Source:ZFIN;Acc:ZDB-GENE-040426-2197];myelin protein zero-like 3 [Source:ZFIN;Acc:ZDB-GENE-040426-2197]
ENSDARG00000079584	II	cellular_component;molecular_function;biological_process	zgc:194930 [Source:ZFIN;Acc:ZDB-GENE-081022-166];zgc:194930 [Source:ZFIN;Acc:ZDB-GENE-081022-166];zgc:194930 [Source:ZFIN;Acc:ZDB-GENE-081022-166]
ENSDARG00000079823	II	NA	mitochondrial ribosomal protein S36 [Source:HGNC Symbol;Acc:HGNC:16631]
ENSDARG00000080006	II	integral to membrane;membrane;molecular_function;motor neuron axon guidance	transmembrane protein 41B [Source:ZFIN;Acc:ZDB-GENE-061215-138];transmembrane protein 41B [Source:ZFIN;Acc:ZDB-GENE-061215-138];transmembrane protein 41B [Source:ZFIN;Acc:ZDB-GENE-061215-138];transmembrane protein 41B [Source:ZFIN;Acc:ZDB-GENE-061215-138]
ENSDARG00000000423	XI	oxidation-reduction process;oxidoreductase activity;2 iron, 2 sulfur cluster binding	;;
ENSDARG00000002894	XI	molecular_function	apoptosis, caspase activation inhibitor [Source:ZFIN;Acc:ZDB-GENE-041001-171]
ENSDARG00000003087	XI	protein binding	UBX domain protein 6 [Source:ZFIN;Acc:ZDB-GENE-030131-5680]
ENSDARG00000003167	XI	cytoplasm;molecular_function;protein binding	MTOR associated protein, LST8 homolog (S. cerevisiae) [Source:ZFIN;Acc:ZDB-GENE-030131-6176];MTOR associated protein, LST8 homolog (S. cerevisiae) [Source:ZFIN;Acc:ZDB-GENE-030131-6176];MTOR associated protein, LST8 homolog (S. cerevisiae) [Source:ZFIN;Acc:ZDB-GENE-030131-6176]
ENSDARG00000004171	XI	cellular_component;biological_process;NA	Rab acceptor 1 (prenylated) [Source:ZFIN;Acc:ZDB-GENE-040625-146];Rab acceptor 1 (prenylated) [Source:ZFIN;Acc:ZDB-GENE-040625-146];Rab acceptor 1 (prenylated) [Source:ZFIN;Acc:ZDB-GENE-040625-146]
ENSDARG00000004497	XI	integral to membrane;membrane;molecular_function;biological_process	tetraspanin 33 [Source:ZFIN;Acc:ZDB-GENE-040718-361];tetraspanin 33 [Source:ZFIN;Acc:ZDB-GENE-040718-361];tetraspanin 33 [Source:ZFIN;Acc:ZDB-GENE-040718-361];tetraspanin 33 [Source:ZFIN;Acc:ZDB-GENE-040718-361]
ENSDARG00000004525	XI	cellular_component;molecular_function;biological_process	chromosome 1 open reading frame 35 [Source:HGNC Symbol;Acc:HGNC:19032];chromosome 1 open reading frame 35 [Source:HGNC Symbol;Acc:HGNC:19032];chromosome 1 open reading frame 35 [Source:HGNC Symbol;Acc:HGNC:19032]
ENSDARG00000004587	XI	NA;nucleus;regulation of transcription, DNA-dependent;transferase activity, transferring acyl groups other than amino-acyl groups	K(lysine) acetyltransferase 5 [Source:HGNC Symbol;Acc:HGNC:5275];K(lysine) acetyltransferase 5 [Source:HGNC Symbol;Acc:HGNC:5275];K(lysine) acetyltransferase 5 [Source:HGNC Symbol;Acc:HGNC:5275];K(lysine) acetyltransferase 5 [Source:HGNC Symbol;Acc:HGNC:5275]
ENSDARG00000004636	XI	cellular_component;molecular_function;biological_process;NA	coiled-coil domain containing 9 [Source:ZFIN;Acc:ZDB-GENE-060929-520];coiled-coil domain containing 9 [Source:ZFIN;Acc:ZDB-GENE-060929-520];coiled-coil domain containing 9 [Source:ZFIN;Acc:ZDB-GENE-060929-520];coiled-coil domain containing 9 [Source:ZFIN;Acc:ZDB-GENE-060929-520]
ENSDARG00000004830	XI	membrane;cell adhesion;molecular_function;endosome;endocytic vesicle;NA	flotillin 2a [Source:ZFIN;Acc:ZDB-GENE-020430-3];flotillin 2a [Source:ZFIN;Acc:ZDB-GENE-020430-3];flotillin 2a [Source:ZFIN;Acc:ZDB-GENE-020430-3];flotillin 2a [Source:ZFIN;Acc:ZDB-GENE-020430-3];flotillin 2a [Source:ZFIN;Acc:ZDB-GENE-020430-3];flotillin 2a [Source:ZFIN;Acc:ZDB-GENE-020430-3]
ENSDARG00000004954	XI	NA;liver development;axon extension	granulin a [Source:ZFIN;Acc:ZDB-GENE-030131-8434];granulin a [Source:ZFIN;Acc:ZDB-GENE-030131-8434];granulin a [Source:ZFIN;Acc:ZDB-GENE-030131-8434]
ENSDARG00000005033	XI	nucleus;regulation of transcription, DNA-dependent;zinc ion binding	thyroid hormone receptor interactor 4 [Source:ZFIN;Acc:ZDB-GENE-040724-92];thyroid hormone receptor interactor 4 [Source:ZFIN;Acc:ZDB-GENE-040724-92];thyroid hormone receptor interactor 4 [Source:ZFIN;Acc:ZDB-GENE-040724-92]
ENSDARG00000005115	XI	calcium ion binding	calumenin b [Source:ZFIN;Acc:ZDB-GENE-040426-1251]
ENSDARG00000005359	XI	ATP binding;metabolic process;catalytic activity;ligase activity;NA	succinate-CoA ligase, ADP-forming, beta subunit [Source:ZFIN;Acc:ZDB-GENE-040426-1963];succinate-CoA ligase, ADP-forming, beta subunit [Source:ZFIN;Acc:ZDB-GENE-040426-1963];succinate-CoA ligase, ADP-forming, beta subunit [Source:ZFIN;Acc:ZDB-GENE-040426-1963];succinate-CoA ligase, ADP-forming, beta subunit [Source:ZFIN;Acc:ZDB-GENE-040426-1963];succinate-CoA ligase, ADP-forming, beta subunit [So…
ENSDARG00000006029	XI	zinc ion binding;proteolysis;metallopeptidase activity;hydrolase activity;inflammatory response;leukotriene biosynthetic process;leukotriene-A4 hydrolase activity;binding	leukotriene A4 hydrolase [Source:ZFIN;Acc:ZDB-GENE-040426-2477];leukotriene A4 hydrolase [Source:ZFIN;Acc:ZDB-GENE-040426-2477];leukotriene A4 hydrolase [Source:ZFIN;Acc:ZDB-GENE-040426-2477];leukotriene A4 hydrolase [Source:ZFIN;Acc:ZDB-GENE-040426-2477];leukotriene A4 hydrolase [Source:ZFIN;Acc:ZDB-GENE-040426-2477];leukotriene A4 hydrolase [Source:ZFIN;Acc:ZDB-GENE-040426-2477];leukotriene A4 …
ENSDARG00000006497	XI	integral to membrane;membrane;molecular_function;biological_process;NA	reticulon 1a [Source:ZFIN;Acc:ZDB-GENE-030131-2426];reticulon 1a [Source:ZFIN;Acc:ZDB-GENE-030131-2426];reticulon 1a [Source:ZFIN;Acc:ZDB-GENE-030131-2426];reticulon 1a [Source:ZFIN;Acc:ZDB-GENE-030131-2426];reticulon 1a [Source:ZFIN;Acc:ZDB-GENE-030131-2426]
ENSDARG00000006514	XI	DNA binding;nucleus;regulation of transcription, DNA-dependent;Notch signaling pathway;protein dimerization activity;transcription, DNA-dependent;somite specification;anterior/posterior pattern specification;thalamus development;regulation of neuron differentiation	hairy-related 6 [Source:ZFIN;Acc:ZDB-GENE-980526-144];hairy-related 6 [Source:ZFIN;Acc:ZDB-GENE-980526-144];hairy-related 6 [Source:ZFIN;Acc:ZDB-GENE-980526-144];hairy-related 6 [Source:ZFIN;Acc:ZDB-GENE-980526-144];hairy-related 6 [Source:ZFIN;Acc:ZDB-GENE-980526-144];hairy-related 6 [Source:ZFIN;Acc:ZDB-GENE-980526-144];hairy-related 6 [Source:ZFIN;Acc:ZDB-GENE-980526-144];hairy-related 6 [Sour…
ENSDARG00000006615	XI	DNA binding;sequence-specific DNA binding transcription factor activity;nucleus;regulation of transcription, DNA-dependent;sequence-specific DNA binding;positive regulation of transcription, DNA-dependent	HNF1 homeobox Ba [Source:ZFIN;Acc:ZDB-GENE-020104-1];HNF1 homeobox Ba [Source:ZFIN;Acc:ZDB-GENE-020104-1];HNF1 homeobox Ba [Source:ZFIN;Acc:ZDB-GENE-020104-1];HNF1 homeobox Ba [Source:ZFIN;Acc:ZDB-GENE-020104-1];HNF1 homeobox Ba [Source:ZFIN;Acc:ZDB-GENE-020104-1];HNF1 homeobox Ba [Source:ZFIN;Acc:ZDB-GENE-020104-1]
ENSDARG00000006677	XI	ATP binding;transferase activity, transferring phosphorus-containing groups;protein phosphorylation;signal transduction;protein kinase activity;protein tyrosine kinase activity;protein serine/threonine kinase activity;protein binding	receptor (TNFRSF)-interacting serine-threonine kinase 1, like [Source:ZFIN;Acc:ZDB-GENE-070705-132];receptor (TNFRSF)-interacting serine-threonine kinase 1, like [Source:ZFIN;Acc:ZDB-GENE-070705-132];receptor (TNFRSF)-interacting serine-threonine kinase 1, like [Source:ZFIN;Acc:ZDB-GENE-070705-132];receptor (TNFRSF)-interacting serine-threonine kinase 1, like [Source:ZFIN;Acc:ZDB-GENE-070705-132]…
ENSDARG00000006766	XI	nucleic acid binding;hydrolase activity, acting on ester bonds;gene silencing by RNA;RNA-induced silencing complex	staphylococcal nuclease domain containing 1 [Source:ZFIN;Acc:ZDB-GENE-030131-3124];staphylococcal nuclease domain containing 1 [Source:ZFIN;Acc:ZDB-GENE-030131-3124];staphylococcal nuclease domain containing 1 [Source:ZFIN;Acc:ZDB-GENE-030131-3124];staphylococcal nuclease domain containing 1 [Source:ZFIN;Acc:ZDB-GENE-030131-3124]
ENSDARG00000006877	XI	integral to membrane;membrane;metabolic process;plasma membrane;catalytic activity;hydrolase activity;blood coagulation;bis(5'-adenosyl)-triphosphatase activity;hemostasis	ectonucleotide pyrophosphatase/phosphodiesterase 4 [Source:ZFIN;Acc:ZDB-GENE-050417-444];ectonucleotide pyrophosphatase/phosphodiesterase 4 [Source:ZFIN;Acc:ZDB-GENE-050417-444];ectonucleotide pyrophosphatase/phosphodiesterase 4 [Source:ZFIN;Acc:ZDB-GENE-050417-444];ectonucleotide pyrophosphatase/phosphodiesterase 4 [Source:ZFIN;Acc:ZDB-GENE-050417-444];ectonucleotide pyrophosphatase/phosphodiest…
ENSDARG00000007279	XI	integral to membrane;vesicle-mediated transport;membrane;transport;endoplasmic reticulum;protein transport;Golgi apparatus;Golgi membrane;endoplasmic reticulum membrane;molecular_function	Yip1 domain family, member 5 [Source:ZFIN;Acc:ZDB-GENE-040426-1057];Yip1 domain family, member 5 [Source:ZFIN;Acc:ZDB-GENE-040426-1057];Yip1 domain family, member 5 [Source:ZFIN;Acc:ZDB-GENE-040426-1057];Yip1 domain family, member 5 [Source:ZFIN;Acc:ZDB-GENE-040426-1057];Yip1 domain family, member 5 [Source:ZFIN;Acc:ZDB-GENE-040426-1057];Yip1 domain family, member 5 [Source:ZFIN;Acc:ZDB-GENE-0404…
ENSDARG00000007678	XI	NA	tweety homolog 3b (Drosophila) [Source:ZFIN;Acc:ZDB-GENE-051120-105]
ENSDARG00000007760	XI	NA	spastic paraplegia 21 (H. sapiens) [Source:ZFIN;Acc:ZDB-GENE-040426-2722]
ENSDARG00000007795	XI	cysteine-type endopeptidase inhibitor activity;peptidase inhibitor activity;negative regulation of peptidase activity;cellular_component	cystatin C (amyloid angiopathy and cerebral hemorrhage) [Source:ZFIN;Acc:ZDB-GENE-030131-373];cystatin C (amyloid angiopathy and cerebral hemorrhage) [Source:ZFIN;Acc:ZDB-GENE-030131-373];cystatin C (amyloid angiopathy and cerebral hemorrhage) [Source:ZFIN;Acc:ZDB-GENE-030131-373];cystatin C (amyloid angiopathy and cerebral hemorrhage) [Source:ZFIN;Acc:ZDB-GENE-030131-373]
ENSDARG00000007804	XI	extracellular region;calcium ion binding;protein binding	growth arrest-specific 6 [Source:ZFIN;Acc:ZDB-GENE-030131-7773];growth arrest-specific 6 [Source:ZFIN;Acc:ZDB-GENE-030131-7773];growth arrest-specific 6 [Source:ZFIN;Acc:ZDB-GENE-030131-7773]
ENSDARG00000008592	XI	nucleus;dephosphorylation;protein tyrosine phosphatase activity;phosphatase activity;hydrolase activity;nuclear envelope	myotubularin related protein 8 [Source:ZFIN;Acc:ZDB-GENE-040426-1016];myotubularin related protein 8 [Source:ZFIN;Acc:ZDB-GENE-040426-1016];myotubularin related protein 8 [Source:ZFIN;Acc:ZDB-GENE-040426-1016];myotubularin related protein 8 [Source:ZFIN;Acc:ZDB-GENE-040426-1016];myotubularin related protein 8 [Source:ZFIN;Acc:ZDB-GENE-040426-1016];myotubularin related protein 8 [Source:ZFIN;Acc:Z…
ENSDARG00000009136	XI	apoptotic process;negative regulation of cell cycle;transcription factor binding;protein binding	tumor protein p53 binding protein, 2 [Source:ZFIN;Acc:ZDB-GENE-040516-8];tumor protein p53 binding protein, 2 [Source:ZFIN;Acc:ZDB-GENE-040516-8];tumor protein p53 binding protein, 2 [Source:ZFIN;Acc:ZDB-GENE-040516-8];tumor protein p53 binding protein, 2 [Source:ZFIN;Acc:ZDB-GENE-040516-8]
ENSDARG00000009250	XI	electron carrier activity	electron-transfer-flavoprotein, beta polypeptide [Source:ZFIN;Acc:ZDB-GENE-040426-1931]
ENSDARG00000009266	XI	oxidation-reduction process;catalytic activity;carbohydrate metabolic process;oxidoreductase activity;oxidoreductase activity, acting on the CH-OH group of donors, NAD or NADP as acceptor;protein transport;cellular carbohydrate metabolic process;cellular protein modification process;cellular_component	UEV and lactate/malate dehyrogenase domains [Source:ZFIN;Acc:ZDB-GENE-040801-138];UEV and lactate/malate dehyrogenase domains [Source:ZFIN;Acc:ZDB-GENE-040801-138];UEV and lactate/malate dehyrogenase domains [Source:ZFIN;Acc:ZDB-GENE-040801-138];UEV and lactate/malate dehyrogenase domains [Source:ZFIN;Acc:ZDB-GENE-040801-138];UEV and lactate/malate dehyrogenase domains [Source:ZFIN;Acc:ZDB-GENE-0…
ENSDARG00000009473	XI	DNA binding;sequence-specific DNA binding transcription factor activity;steroid hormone receptor activity;nucleus;regulation of transcription, DNA-dependent;sequence-specific DNA binding;zinc ion binding;transcription, DNA-dependent;metal ion binding;steroid hormone mediated signaling pathway;ligand-activated sequence-specific DNA binding RNA polymerase II transcription factor activity;NA	peroxisome proliferator-activated receptor delta b [Source:ZFIN;Acc:ZDB-GENE-000112-47];peroxisome proliferator-activated receptor delta b [Source:ZFIN;Acc:ZDB-GENE-000112-47];peroxisome proliferator-activated receptor delta b [Source:ZFIN;Acc:ZDB-GENE-000112-47];peroxisome proliferator-activated receptor delta b [Source:ZFIN;Acc:ZDB-GENE-000112-47];peroxisome proliferator-activated receptor delt…
ENSDARG00000009764	XI	nucleic acid binding;nucleotide binding;cellular_component	splicing regulatory glutamine/lysine-rich protein 1 [Source:ZFIN;Acc:ZDB-GENE-040801-132];splicing regulatory glutamine/lysine-rich protein 1 [Source:ZFIN;Acc:ZDB-GENE-040801-132];splicing regulatory glutamine/lysine-rich protein 1 [Source:ZFIN;Acc:ZDB-GENE-040801-132]
ENSDARG00000010097	XI	extracellular region;calcium ion binding;catalytic activity;proteolysis;serine-type endopeptidase activity;blood coagulation;protein binding;hydrolase activity;peptidase activity;serine-type peptidase activity	coagulation factor IXa [Source:ZFIN;Acc:ZDB-GENE-030714-2];coagulation factor IXa [Source:ZFIN;Acc:ZDB-GENE-030714-2];coagulation factor IXa [Source:ZFIN;Acc:ZDB-GENE-030714-2];coagulation factor IXa [Source:ZFIN;Acc:ZDB-GENE-030714-2];coagulation factor IXa [Source:ZFIN;Acc:ZDB-GENE-030714-2];coagulation factor IXa [Source:ZFIN;Acc:ZDB-GENE-030714-2];coagulation factor IXa [Source:ZFIN;Acc:ZDB-G…
ENSDARG00000010098	XI	ATP binding;coenzyme A biosynthetic process;pantothenate kinase activity	pantothenate kinase 1b [Source:ZFIN;Acc:ZDB-GENE-070209-259];pantothenate kinase 1b [Source:ZFIN;Acc:ZDB-GENE-070209-259];pantothenate kinase 1b [Source:ZFIN;Acc:ZDB-GENE-070209-259]
ENSDARG00000010290	XI	vesicle-mediated transport;intracellular protein transport;membrane;SNAP receptor activity;protein binding	syntaxin 12 [Source:ZFIN;Acc:ZDB-GENE-040625-11];syntaxin 12 [Source:ZFIN;Acc:ZDB-GENE-040625-11];syntaxin 12 [Source:ZFIN;Acc:ZDB-GENE-040625-11];syntaxin 12 [Source:ZFIN;Acc:ZDB-GENE-040625-11];syntaxin 12 [Source:ZFIN;Acc:ZDB-GENE-040625-11]
ENSDARG00000010519	XI	regulation of transcription, DNA-dependent;signal transducer activity;signal transduction;circadian regulation of gene expression;protein binding;photoperiodism	period homolog 3 (Drosophila) [Source:ZFIN;Acc:ZDB-GENE-000804-1];period homolog 3 (Drosophila) [Source:ZFIN;Acc:ZDB-GENE-000804-1];period homolog 3 (Drosophila) [Source:ZFIN;Acc:ZDB-GENE-000804-1];period homolog 3 (Drosophila) [Source:ZFIN;Acc:ZDB-GENE-000804-1];period homolog 3 (Drosophila) [Source:ZFIN;Acc:ZDB-GENE-000804-1];period homolog 3 (Drosophila) [Source:ZFIN;Acc:ZDB-GENE-000804-1]
ENSDARG00000010657	XI	ATP binding;transferase activity, transferring phosphorus-containing groups;protein phosphorylation;signal transduction;positive regulation of transcription, DNA-dependent;protein kinase activity;protein tyrosine kinase activity;protein serine/threonine kinase activity;magnesium ion binding;kinase activity;transferase activity;phosphorylation;response to bacterium;cellular_component	interleukin-1 receptor-associated kinase 4 [Source:ZFIN;Acc:ZDB-GENE-040426-738];interleukin-1 receptor-associated kinase 4 [Source:ZFIN;Acc:ZDB-GENE-040426-738];interleukin-1 receptor-associated kinase 4 [Source:ZFIN;Acc:ZDB-GENE-040426-738];interleukin-1 receptor-associated kinase 4 [Source:ZFIN;Acc:ZDB-GENE-040426-738];interleukin-1 receptor-associated kinase 4 [Source:ZFIN;Acc:ZDB-GENE-040426…
ENSDARG00000011186	XI	zinc ion binding;protein binding	zinc finger protein-like 1 [Source:ZFIN;Acc:ZDB-GENE-040426-1255];zinc finger protein-like 1 [Source:ZFIN;Acc:ZDB-GENE-040426-1255]
ENSDARG00000011488	XI	zinc ion binding;NAD binding;NAD+ binding;hydrolase activity, acting on carbon-nitrogen (but not peptide) bonds, in linear amides;protein deacetylation	sirtuin 2 (silent mating type information regulation 2, homolog) 2 (S. cerevisiae) [Source:ZFIN;Acc:ZDB-GENE-030131-1028];sirtuin 2 (silent mating type information regulation 2, homolog) 2 (S. cerevisiae) [Source:ZFIN;Acc:ZDB-GENE-030131-1028];sirtuin 2 (silent mating type information regulation 2, homolog) 2 (S. cerevisiae) [Source:ZFIN;Acc:ZDB-GENE-030131-1028];sirtuin 2 (silent mating type inf…
ENSDARG00000011841	XI	hydrogen ion transmembrane transporter activity;ATP synthesis coupled proton transport;mitochondrial proton-transporting ATP synthase complex, coupling factor F(o)	ATP synthase, H+ transporting, mitochondrial F0 complex, subunit g [Source:ZFIN;Acc:ZDB-GENE-030131-5177];ATP synthase, H+ transporting, mitochondrial F0 complex, subunit g [Source:ZFIN;Acc:ZDB-GENE-030131-5177];ATP synthase, H+ transporting, mitochondrial F0 complex, subunit g [Source:ZFIN;Acc:ZDB-GENE-030131-5177]
ENSDARG00000011876	XI	NA;integral to membrane;membrane;G-protein coupled receptor signaling pathway;G-protein coupled receptor activity;signal transducer activity;signal transduction;vasoconstriction;endothelin receptor activity;regulation of blood pressure;enteric nervous system development;cartilage development	endothelin receptor type Aa [Source:ZFIN;Acc:ZDB-GENE-010906-2];endothelin receptor type Aa [Source:ZFIN;Acc:ZDB-GENE-010906-2];endothelin receptor type Aa [Source:ZFIN;Acc:ZDB-GENE-010906-2];endothelin receptor type Aa [Source:ZFIN;Acc:ZDB-GENE-010906-2];endothelin receptor type Aa [Source:ZFIN;Acc:ZDB-GENE-010906-2];endothelin receptor type Aa [Source:ZFIN;Acc:ZDB-GENE-010906-2];endothelin rece…
ENSDARG00000012366	XI	carbohydrate metabolic process;phosphoric ester hydrolase activity;hydrolase activity;fructose 1,6-bisphosphate 1-phosphatase activity	fructose-1,6-bisphosphatase 2 [Source:ZFIN;Acc:ZDB-GENE-040822-23];fructose-1,6-bisphosphatase 2 [Source:ZFIN;Acc:ZDB-GENE-040822-23];fructose-1,6-bisphosphatase 2 [Source:ZFIN;Acc:ZDB-GENE-040822-23];fructose-1,6-bisphosphatase 2 [Source:ZFIN;Acc:ZDB-GENE-040822-23]
ENSDARG00000012640	XI	intracellular;regulation of apoptotic process;apoptotic process;lipid particle	cell death-inducing DFFA-like effector b [Source:ZFIN;Acc:ZDB-GENE-080514-2];cell death-inducing DFFA-like effector b [Source:ZFIN;Acc:ZDB-GENE-080514-2];cell death-inducing DFFA-like effector b [Source:ZFIN;Acc:ZDB-GENE-080514-2];cell death-inducing DFFA-like effector b [Source:ZFIN;Acc:ZDB-GENE-080514-2]
ENSDARG00000012788	XI	floor plate development;DNA binding;sequence-specific DNA binding transcription factor activity;nucleus;regulation of transcription, DNA-dependent;sequence-specific DNA binding;transcription factor complex;transcription, DNA-dependent;protein domain specific binding;regulation of sequence-specific DNA binding transcription factor activity;transcription factor binding;transcription from RNA polyme…	forkhead box A3 [Source:ZFIN;Acc:ZDB-GENE-980526-423];forkhead box A3 [Source:ZFIN;Acc:ZDB-GENE-980526-423];forkhead box A3 [Source:ZFIN;Acc:ZDB-GENE-980526-423];forkhead box A3 [Source:ZFIN;Acc:ZDB-GENE-980526-423];forkhead box A3 [Source:ZFIN;Acc:ZDB-GENE-980526-423];forkhead box A3 [Source:ZFIN;Acc:ZDB-GENE-980526-423];forkhead box A3 [Source:ZFIN;Acc:ZDB-GENE-980526-423];forkhead box A3 [Sour…
ENSDARG00000012915	XI	metabolic process;catalytic activity	enoyl CoA hydratase 1, peroxisomal [Source:ZFIN;Acc:ZDB-GENE-041010-170];enoyl CoA hydratase 1, peroxisomal [Source:ZFIN;Acc:ZDB-GENE-041010-170]
ENSDARG00000012946	XI	cellular_component;molecular_function;biological_process	synapse associated protein 1 [Source:ZFIN;Acc:ZDB-GENE-040426-917];synapse associated protein 1 [Source:ZFIN;Acc:ZDB-GENE-040426-917];synapse associated protein 1 [Source:ZFIN;Acc:ZDB-GENE-040426-917]
ENSDARG00000013335	XI	calcium ion binding;calcium-dependent phospholipid binding;plasma membrane repair	annexin A6 [Source:ZFIN;Acc:ZDB-GENE-030707-3];annexin A6 [Source:ZFIN;Acc:ZDB-GENE-030707-3];annexin A6 [Source:ZFIN;Acc:ZDB-GENE-030707-3]
ENSDARG00000013489	XI	NA;molecular_function;biological_process	glioma tumor suppressor candidate region gene 2 [Source:ZFIN;Acc:ZDB-GENE-051120-21];glioma tumor suppressor candidate region gene 2 [Source:ZFIN;Acc:ZDB-GENE-051120-21];glioma tumor suppressor candidate region gene 2 [Source:ZFIN;Acc:ZDB-GENE-051120-21]
ENSDARG00000013659	XI	membrane;molecular_function;biological_process	BRO1 domain and CAAX motif containing [Source:ZFIN;Acc:ZDB-GENE-041114-137];BRO1 domain and CAAX motif containing [Source:ZFIN;Acc:ZDB-GENE-041114-137];BRO1 domain and CAAX motif containing [Source:ZFIN;Acc:ZDB-GENE-041114-137]
ENSDARG00000013841	XI	ATP binding;transferase activity, transferring phosphorus-containing groups;protein phosphorylation;protein kinase activity;protein tyrosine kinase activity;protein binding;nucleotide binding;kinase activity;transferase activity;phosphorylation;non-membrane spanning protein tyrosine kinase activity	v-abl Abelson murine leukemia viral oncogene homolog 2 [Source:ZFIN;Acc:ZDB-GENE-020809-2];v-abl Abelson murine leukemia viral oncogene homolog 2 [Source:ZFIN;Acc:ZDB-GENE-020809-2];v-abl Abelson murine leukemia viral oncogene homolog 2 [Source:ZFIN;Acc:ZDB-GENE-020809-2];v-abl Abelson murine leukemia viral oncogene homolog 2 [Source:ZFIN;Acc:ZDB-GENE-020809-2];v-abl Abelson murine leukemia viral…
ENSDARG00000013847	XI	ATP binding;membrane;protein phosphorylation;transmembrane receptor protein tyrosine kinase activity;transmembrane receptor protein tyrosine kinase signaling pathway;integral to membrane;transferase activity, transferring phosphorus-containing groups;protein kinase activity;protein tyrosine kinase activity;nucleotide binding;kinase activity;transferase activity;phosphorylation;receptor signaling …	epidermal growth factor receptor a (erythroblastic leukemia viral (v-erb-b) oncogene homolog, avian) [Source:ZFIN;Acc:ZDB-GENE-030918-1];epidermal growth factor receptor a (erythroblastic leukemia viral (v-erb-b) oncogene homolog, avian) [Source:ZFIN;Acc:ZDB-GENE-030918-1];epidermal growth factor receptor a (erythroblastic leukemia viral (v-erb-b) oncogene homolog, avian) [Source:ZFIN;Acc:ZDB-GEN…
ENSDARG00000013966	XI	nucleus;cytoplasm;proteolysis;proteolysis involved in cellular protein catabolic process;threonine-type endopeptidase activity;proteasome core complex;endopeptidase activity;ubiquitin-dependent protein catabolic process;proteasome core complex, alpha-subunit complex;hydrolase activity;peptidase activity;proteasome complex	proteasome (prosome, macropain) subunit, alpha type, 6b [Source:ZFIN;Acc:ZDB-GENE-040718-329];proteasome (prosome, macropain) subunit, alpha type, 6b [Source:ZFIN;Acc:ZDB-GENE-040718-329];proteasome (prosome, macropain) subunit, alpha type, 6b [Source:ZFIN;Acc:ZDB-GENE-040718-329];proteasome (prosome, macropain) subunit, alpha type, 6b [Source:ZFIN;Acc:ZDB-GENE-040718-329];proteasome (prosome, ma…
ENSDARG00000014361	XI	integral to membrane;membrane;molecular_function;biological_process	transmembrane BAX inhibitor motif containing 4 [Source:ZFIN;Acc:ZDB-GENE-040426-2152];transmembrane BAX inhibitor motif containing 4 [Source:ZFIN;Acc:ZDB-GENE-040426-2152];transmembrane BAX inhibitor motif containing 4 [Source:ZFIN;Acc:ZDB-GENE-040426-2152];transmembrane BAX inhibitor motif containing 4 [Source:ZFIN;Acc:ZDB-GENE-040426-2152]
ENSDARG00000014403	XI	zinc ion binding;proteolysis;metallopeptidase activity	leucyl/cystinyl aminopeptidase [Source:ZFIN;Acc:ZDB-GENE-030131-1534];leucyl/cystinyl aminopeptidase [Source:ZFIN;Acc:ZDB-GENE-030131-1534];leucyl/cystinyl aminopeptidase [Source:ZFIN;Acc:ZDB-GENE-030131-1534]
ENSDARG00000014986	XI	ATP binding;membrane;transferase activity, transferring phosphorus-containing groups;transmembrane receptor protein serine/threonine kinase activity;protein phosphorylation;cytoplasm;protein kinase activity;protein tyrosine kinase activity;integral to plasma membrane;nucleotide binding;protein serine/threonine kinase activity;kinase activity;protein homooligomerization;transferase activity;phosph…	activin A receptor, type I like [Source:ZFIN;Acc:ZDB-GENE-990415-9];activin A receptor, type I like [Source:ZFIN;Acc:ZDB-GENE-990415-9];activin A receptor, type I like [Source:ZFIN;Acc:ZDB-GENE-990415-9];activin A receptor, type I like [Source:ZFIN;Acc:ZDB-GENE-990415-9];activin A receptor, type I like [Source:ZFIN;Acc:ZDB-GENE-990415-9];activin A receptor, type I like [Source:ZFIN;Acc:ZDB-GENE-9…
ENSDARG00000015686	XI	extracellular region;growth factor activity;growth	bone morphogenetic protein 6 [Source:ZFIN;Acc:ZDB-GENE-050306-42];bone morphogenetic protein 6 [Source:ZFIN;Acc:ZDB-GENE-050306-42];bone morphogenetic protein 6 [Source:ZFIN;Acc:ZDB-GENE-050306-42]
ENSDARG00000015860	XI	dephosphorylation;phosphatase activity	myotubularin related protein 9 [Source:ZFIN;Acc:ZDB-GENE-040724-223];myotubularin related protein 9 [Source:ZFIN;Acc:ZDB-GENE-040724-223]
ENSDARG00000015887	XI	protein binding	beta-2-microglobulin, like [Source:ZFIN;Acc:ZDB-GENE-040426-2136]
ENSDARG00000015902	XI	sequence-specific DNA binding transcription factor activity;nucleus;regulation of transcription, DNA-dependent;signal transducer activity;signal transduction;protein binding;DNA binding;calcium ion binding;cytoplasm;transcription, DNA-dependent	signal transducer and activator of transcription 6, interleukin-4 induced [Source:ZFIN;Acc:ZDB-GENE-030131-9359];signal transducer and activator of transcription 6, interleukin-4 induced [Source:ZFIN;Acc:ZDB-GENE-030131-9359];signal transducer and activator of transcription 6, interleukin-4 induced [Source:ZFIN;Acc:ZDB-GENE-030131-9359];signal transducer and activator of transcription 6, interleu…
ENSDARG00000016048	XI	integral to membrane;membrane;metabolic process;endoplasmic reticulum;lipid metabolic process;transferase activity, transferring acyl groups;transferase activity;endoplasmic reticulum membrane;phospholipid biosynthetic process;triglyceride biosynthetic process;1-acylglycerol-3-phosphate O-acyltransferase activity;glycerol-3-phosphate O-acyltransferase activity;CDP-diacylglycerol biosynthetic proc…	1-acylglycerol-3-phosphate O-acyltransferase 9 [Source:ZFIN;Acc:ZDB-GENE-040718-436];1-acylglycerol-3-phosphate O-acyltransferase 9 [Source:ZFIN;Acc:ZDB-GENE-040718-436];1-acylglycerol-3-phosphate O-acyltransferase 9 [Source:ZFIN;Acc:ZDB-GENE-040718-436];1-acylglycerol-3-phosphate O-acyltransferase 9 [Source:ZFIN;Acc:ZDB-GENE-040718-436];1-acylglycerol-3-phosphate O-acyltransferase 9 [Source:ZFIN…
ENSDARG00000016439	XI	integral to membrane;membrane;amino acid transmembrane transporter activity;transmembrane transport;transport;amino acid transmembrane transport;amino acid transport	solute carrier family 7 (cationic amino acid transporter, y+ system), member 1 [Source:ZFIN;Acc:ZDB-GENE-091116-69];solute carrier family 7 (cationic amino acid transporter, y+ system), member 1 [Source:ZFIN;Acc:ZDB-GENE-091116-69];solute carrier family 7 (cationic amino acid transporter, y+ system), member 1 [Source:ZFIN;Acc:ZDB-GENE-091116-69];solute carrier family 7 (cationic amino acid transp…
ENSDARG00000016613	XI	metabolic process;catalytic activity;transferase activity, transferring acyl groups;transferase activity	malonyl CoA:ACP acyltransferase (mitochondrial) [Source:ZFIN;Acc:ZDB-GENE-041111-231];malonyl CoA:ACP acyltransferase (mitochondrial) [Source:ZFIN;Acc:ZDB-GENE-041111-231];malonyl CoA:ACP acyltransferase (mitochondrial) [Source:ZFIN;Acc:ZDB-GENE-041111-231];malonyl CoA:ACP acyltransferase (mitochondrial) [Source:ZFIN;Acc:ZDB-GENE-041111-231]
ENSDARG00000016636	XI	vesicle-mediated transport;intracellular protein transport;membrane;zinc ion binding;transport;endoplasmic reticulum;protein transport;COPII vesicle coat;ER to Golgi vesicle-mediated transport;Golgi apparatus;Golgi membrane;cartilage development;embryonic neurocranium morphogenesis;pectoral fin morphogenesis;smooth endoplasmic reticulum membrane	Sec23 homolog A (S. cerevisiae) [Source:ZFIN;Acc:ZDB-GENE-040426-2823];Sec23 homolog A (S. cerevisiae) [Source:ZFIN;Acc:ZDB-GENE-040426-2823];Sec23 homolog A (S. cerevisiae) [Source:ZFIN;Acc:ZDB-GENE-040426-2823];Sec23 homolog A (S. cerevisiae) [Source:ZFIN;Acc:ZDB-GENE-040426-2823];Sec23 homolog A (S. cerevisiae) [Source:ZFIN;Acc:ZDB-GENE-040426-2823];Sec23 homolog A (S. cerevisiae) [Source:ZFIN…
ENSDARG00000016745	XI	integral to membrane;membrane;transmembrane transport;transport;sugar:hydrogen symporter activity;Golgi membrane;carbohydrate transport;molecular_function	solute carrier family 35, member F6 [Source:ZFIN;Acc:ZDB-GENE-040718-297];solute carrier family 35, member F6 [Source:ZFIN;Acc:ZDB-GENE-040718-297];solute carrier family 35, member F6 [Source:ZFIN;Acc:ZDB-GENE-040718-297];solute carrier family 35, member F6 [Source:ZFIN;Acc:ZDB-GENE-040718-297];solute carrier family 35, member F6 [Source:ZFIN;Acc:ZDB-GENE-040718-297];solute carrier family 35, mem…
ENSDARG00000016964	XI	NA	mitochondrial calcium uniporter regulator 1 [Source:HGNC Symbol;Acc:HGNC:21097]
ENSDARG00000017562	XI	NA	BTG3 associated nuclear protein [Source:ZFIN;Acc:ZDB-GENE-050522-54]
ENSDARG00000017569	XI	cellular_component;biological_process	receptor accessory protein 3a [Source:ZFIN;Acc:ZDB-GENE-051127-47];receptor accessory protein 3a [Source:ZFIN;Acc:ZDB-GENE-051127-47]
ENSDARG00000017794	XI	metabolic process;oxidoreductase activity	short chain dehydrogenase/reductase family 16C, member 5b [Source:ZFIN;Acc:ZDB-GENE-040426-2861];short chain dehydrogenase/reductase family 16C, member 5b [Source:ZFIN;Acc:ZDB-GENE-040426-2861]
ENSDARG00000018002	XI	metabolic process;catalytic activity	enoyl-CoA delta isomerase 1 [Source:ZFIN;Acc:ZDB-GENE-030131-6033];enoyl-CoA delta isomerase 1 [Source:ZFIN;Acc:ZDB-GENE-030131-6033]
ENSDARG00000018351	XI	oxidation-reduction process;aromatic amino acid family metabolic process;4-hydroxyphenylpyruvate dioxygenase activity;oxidoreductase activity, acting on single donors with incorporation of molecular oxygen	4-hydroxyphenylpyruvate dioxygenase a [Source:ZFIN;Acc:ZDB-GENE-040426-986];4-hydroxyphenylpyruvate dioxygenase a [Source:ZFIN;Acc:ZDB-GENE-040426-986];4-hydroxyphenylpyruvate dioxygenase a [Source:ZFIN;Acc:ZDB-GENE-040426-986];4-hydroxyphenylpyruvate dioxygenase a [Source:ZFIN;Acc:ZDB-GENE-040426-986]
ENSDARG00000019581	XI	intracellular protein transport;membrane;cytoplasm;nucleotide binding;protein transporter activity;Golgi membrane;vesicle fusion with Golgi apparatus;protein binding;binding;Golgi vesicle transport	USO1 homolog, vesicle docking protein (yeast) [Source:ZFIN;Acc:ZDB-GENE-040426-688];USO1 homolog, vesicle docking protein (yeast) [Source:ZFIN;Acc:ZDB-GENE-040426-688];USO1 homolog, vesicle docking protein (yeast) [Source:ZFIN;Acc:ZDB-GENE-040426-688];USO1 homolog, vesicle docking protein (yeast) [Source:ZFIN;Acc:ZDB-GENE-040426-688];USO1 homolog, vesicle docking protein (yeast) [Source:ZFIN;Acc:…
ENSDARG00000019746	XI	membrane;O-fucosylpeptide 3-beta-N-acetylglucosaminyltransferase activity;transferase activity, transferring glycosyl groups;integral to Golgi membrane;pattern specification process	RFNG O-fucosylpeptide 3-beta-N-acetylglucosaminyltransferase [Source:ZFIN;Acc:ZDB-GENE-030131-5418];RFNG O-fucosylpeptide 3-beta-N-acetylglucosaminyltransferase [Source:ZFIN;Acc:ZDB-GENE-030131-5418];RFNG O-fucosylpeptide 3-beta-N-acetylglucosaminyltransferase [Source:ZFIN;Acc:ZDB-GENE-030131-5418];RFNG O-fucosylpeptide 3-beta-N-acetylglucosaminyltransferase [Source:ZFIN;Acc:ZDB-GENE-030131-5418]…
ENSDARG00000019998	XI	integral to membrane;membrane;transmembrane transport;transport;cation transport;ion transport;Golgi apparatus;cation transmembrane transporter activity;zinc ion transport;zinc ion transmembrane transporter activity;zinc ion transmembrane transport;divalent inorganic cation transport	solute carrier family 30 (zinc transporter), member 7 [Source:ZFIN;Acc:ZDB-GENE-030131-5650];solute carrier family 30 (zinc transporter), member 7 [Source:ZFIN;Acc:ZDB-GENE-030131-5650];solute carrier family 30 (zinc transporter), member 7 [Source:ZFIN;Acc:ZDB-GENE-030131-5650];solute carrier family 30 (zinc transporter), member 7 [Source:ZFIN;Acc:ZDB-GENE-030131-5650];solute carrier family 30 (z…
ENSDARG00000020101	XI	ATP binding;cytoplasm;nucleotide binding;nucleoside-triphosphatase activity;protein catabolic process;hydrolase activity;proteasome complex	proteasome (prosome, macropain) 26S subunit, ATPase 2 [Source:ZFIN;Acc:ZDB-GENE-040426-1327];proteasome (prosome, macropain) 26S subunit, ATPase 2 [Source:ZFIN;Acc:ZDB-GENE-040426-1327];proteasome (prosome, macropain) 26S subunit, ATPase 2 [Source:ZFIN;Acc:ZDB-GENE-040426-1327];proteasome (prosome, macropain) 26S subunit, ATPase 2 [Source:ZFIN;Acc:ZDB-GENE-040426-1327];proteasome (prosome, macrop…
ENSDARG00000020301	XI	NA	amplified in osteosarcoma [Source:ZFIN;Acc:ZDB-GENE-060929-32]
ENSDARG00000020647	XI	cellular_component	transient receptor potential cation channel, subfamily C, member 4 associated protein b [Source:ZFIN;Acc:ZDB-GENE-000330-2]
ENSDARG00000020876	XI	ATP binding	pyruvate dehydrogenase kinase, isozyme 2 [Source:HGNC Symbol;Acc:HGNC:8810]
ENSDARG00000021147	XI	membrane;magnesium ion transmembrane transporter activity;magnesium ion transport	NIPA-like domain containing 3 [Source:ZFIN;Acc:ZDB-GENE-040718-379];NIPA-like domain containing 3 [Source:ZFIN;Acc:ZDB-GENE-040718-379];NIPA-like domain containing 3 [Source:ZFIN;Acc:ZDB-GENE-040718-379]
ENSDARG00000021336	XI	DNA binding;sequence-specific DNA binding transcription factor activity;nucleus;regulation of transcription, DNA-dependent;sequence-specific DNA binding;multicellular organismal development;transcription, DNA-dependent	paired box 4 [Source:ZFIN;Acc:ZDB-GENE-041210-244];paired box 4 [Source:ZFIN;Acc:ZDB-GENE-041210-244];paired box 4 [Source:ZFIN;Acc:ZDB-GENE-041210-244];paired box 4 [Source:ZFIN;Acc:ZDB-GENE-041210-244];paired box 4 [Source:ZFIN;Acc:ZDB-GENE-041210-244];paired box 4 [Source:ZFIN;Acc:ZDB-GENE-041210-244];paired box 4 [Source:ZFIN;Acc:ZDB-GENE-041210-244]
ENSDARG00000021398	XI	integral to membrane;membrane;signal transducer activity;signal transduction;zinc ion binding;mitochondrion;ubiquitin-protein ligase activity;ligase activity;metal ion binding;protein ubiquitination;mitochondrial outer membrane;activation of cysteine-type endopeptidase activity involved in apoptotic process;peroxisome;identical protein binding;mitochondrion organization;positive regulation of I-k…	mitochondrial E3 ubiquitin ligase 1a [Source:ZFIN;Acc:ZDB-GENE-050102-5];mitochondrial E3 ubiquitin ligase 1a [Source:ZFIN;Acc:ZDB-GENE-050102-5];mitochondrial E3 ubiquitin ligase 1a [Source:ZFIN;Acc:ZDB-GENE-050102-5];mitochondrial E3 ubiquitin ligase 1a [Source:ZFIN;Acc:ZDB-GENE-050102-5];mitochondrial E3 ubiquitin ligase 1a [Source:ZFIN;Acc:ZDB-GENE-050102-5];mitochondrial E3 ubiquitin ligase …
ENSDARG00000022260	XI	cellular_component;molecular_function;biological_process	fasciculation and elongation protein zeta 2 (zygin II) [Source:HGNC Symbol;Acc:HGNC:3660];fasciculation and elongation protein zeta 2 (zygin II) [Source:HGNC Symbol;Acc:HGNC:3660];fasciculation and elongation protein zeta 2 (zygin II) [Source:HGNC Symbol;Acc:HGNC:3660]
ENSDARG00000022904	XI	nucleus;nucleotide binding;SMAD binding;biological_process	SKI-like oncogene b [Source:ZFIN;Acc:ZDB-GENE-080723-40];SKI-like oncogene b [Source:ZFIN;Acc:ZDB-GENE-080723-40];SKI-like oncogene b [Source:ZFIN;Acc:ZDB-GENE-080723-40];SKI-like oncogene b [Source:ZFIN;Acc:ZDB-GENE-080723-40]
ENSDARG00000022983	XI	cellular_component;molecular_function;biological_process;NA	coiled-coil domain containing 28A [Source:ZFIN;Acc:ZDB-GENE-030131-5007];coiled-coil domain containing 28A [Source:ZFIN;Acc:ZDB-GENE-030131-5007];coiled-coil domain containing 28A [Source:ZFIN;Acc:ZDB-GENE-030131-5007];coiled-coil domain containing 28A [Source:ZFIN;Acc:ZDB-GENE-030131-5007]
ENSDARG00000023055	XI	NA	solute carrier family 25, member 43 [Source:ZFIN;Acc:ZDB-GENE-030616-69]
ENSDARG00000023921	XI	protein folding;ATP binding;response to heat;metal ion binding;unfolded protein binding;heat shock protein binding	DnaJ (Hsp40) homolog, subfamily A, member 2 [Source:ZFIN;Acc:ZDB-GENE-040426-2884];DnaJ (Hsp40) homolog, subfamily A, member 2 [Source:ZFIN;Acc:ZDB-GENE-040426-2884];DnaJ (Hsp40) homolog, subfamily A, member 2 [Source:ZFIN;Acc:ZDB-GENE-040426-2884];DnaJ (Hsp40) homolog, subfamily A, member 2 [Source:ZFIN;Acc:ZDB-GENE-040426-2884];DnaJ (Hsp40) homolog, subfamily A, member 2 [Source:ZFIN;Acc:ZDB-GE…
ENSDARG00000024090	XI	NA	DnaJ (Hsp40) homolog, subfamily C, member 4 [Source:ZFIN;Acc:ZDB-GENE-030131-3093]
ENSDARG00000024431	XI	nucleus;sequence-specific DNA binding	v-ets avian erythroblastosis virus E26 oncogene homolog 1 [Source:HGNC Symbol;Acc:HGNC:3488];v-ets avian erythroblastosis virus E26 oncogene homolog 1 [Source:HGNC Symbol;Acc:HGNC:3488]
ENSDARG00000025086	XI	transferase activity, transferring phosphorus-containing groups;kinase activity;transferase activity;phosphorylation;cellular_component	fructosamine-3-kinase-related protein [Source:ZFIN;Acc:ZDB-GENE-041010-192];fructosamine-3-kinase-related protein [Source:ZFIN;Acc:ZDB-GENE-041010-192];fructosamine-3-kinase-related protein [Source:ZFIN;Acc:ZDB-GENE-041010-192];fructosamine-3-kinase-related protein [Source:ZFIN;Acc:ZDB-GENE-041010-192];fructosamine-3-kinase-related protein [Source:ZFIN;Acc:ZDB-GENE-041010-192]
ENSDARG00000025254	XI	calcium ion binding;metal ion binding;cellular_component	S100 calcium binding protein A10b [Source:ZFIN;Acc:ZDB-GENE-040426-1937];S100 calcium binding protein A10b [Source:ZFIN;Acc:ZDB-GENE-040426-1937];S100 calcium binding protein A10b [Source:ZFIN;Acc:ZDB-GENE-040426-1937]
ENSDARG00000025348	XI	extracellular region;insulin-like growth factor binding;regulation of cell growth	insulin-like growth factor binding protein 5b [Source:ZFIN;Acc:ZDB-GENE-040319-2];insulin-like growth factor binding protein 5b [Source:ZFIN;Acc:ZDB-GENE-040319-2];insulin-like growth factor binding protein 5b [Source:ZFIN;Acc:ZDB-GENE-040319-2]
ENSDARG00000025538	XI	cellular_component;molecular_function;biological_process	transmembrane protein 254 [Source:HGNC Symbol;Acc:HGNC:25804];transmembrane protein 254 [Source:HGNC Symbol;Acc:HGNC:25804];transmembrane protein 254 [Source:HGNC Symbol;Acc:HGNC:25804]
ENSDARG00000026322	XI	metabolic process;catalytic activity;oxidoreductase activity;cellular metabolic process;coenzyme binding;cellular_component	dehydrogenase/reductase (SDR family) member 13a, tandem duplicate 1 [Source:ZFIN;Acc:ZDB-GENE-041114-58];dehydrogenase/reductase (SDR family) member 13a, tandem duplicate 1 [Source:ZFIN;Acc:ZDB-GENE-041114-58];dehydrogenase/reductase (SDR family) member 13a, tandem duplicate 1 [Source:ZFIN;Acc:ZDB-GENE-041114-58];dehydrogenase/reductase (SDR family) member 13a, tandem duplicate 1 [Source:ZFIN;Acc…
ENSDARG00000027063	XI	actin binding;cytoskeleton;regulation of actin filament polymerization;protein binding	actin related protein 2/3 complex, subunit 1B [Source:ZFIN;Acc:ZDB-GENE-030131-7414];actin related protein 2/3 complex, subunit 1B [Source:ZFIN;Acc:ZDB-GENE-030131-7414];actin related protein 2/3 complex, subunit 1B [Source:ZFIN;Acc:ZDB-GENE-030131-7414];actin related protein 2/3 complex, subunit 1B [Source:ZFIN;Acc:ZDB-GENE-030131-7414]
ENSDARG00000027316	XI	cellular_component;molecular_function;biological_process	t-complex 11 (mouse)-like 2 [Source:ZFIN;Acc:ZDB-GENE-040426-1956];t-complex 11 (mouse)-like 2 [Source:ZFIN;Acc:ZDB-GENE-040426-1956];t-complex 11 (mouse)-like 2 [Source:ZFIN;Acc:ZDB-GENE-040426-1956]
ENSDARG00000027500	XI	ATP binding;transferase activity, transferring phosphorus-containing groups;protein phosphorylation;protein kinase activity;protein tyrosine kinase activity;nucleotide binding;cellular_component	oxidative-stress responsive 1b [Source:ZFIN;Acc:ZDB-GENE-040426-723];oxidative-stress responsive 1b [Source:ZFIN;Acc:ZDB-GENE-040426-723];oxidative-stress responsive 1b [Source:ZFIN;Acc:ZDB-GENE-040426-723];oxidative-stress responsive 1b [Source:ZFIN;Acc:ZDB-GENE-040426-723];oxidative-stress responsive 1b [Source:ZFIN;Acc:ZDB-GENE-040426-723];oxidative-stress responsive 1b [Source:ZFIN;Acc:ZDB-GE…
ENSDARG00000028367	XI	transferase activity;sulfotransferase activity	sulfotransferase family 2, cytosolic sulfotransferase 3 [Source:ZFIN;Acc:ZDB-GENE-061117-4];sulfotransferase family 2, cytosolic sulfotransferase 3 [Source:ZFIN;Acc:ZDB-GENE-061117-4]
ENSDARG00000028386	XI	NA;oxidation-reduction process;NAD binding;oxidoreductase activity, acting on the aldehyde or oxo group of donors, NAD or NADP as acceptor	HIV-1 Tat interactive protein 2 [Source:ZFIN;Acc:ZDB-GENE-001219-1];HIV-1 Tat interactive protein 2 [Source:ZFIN;Acc:ZDB-GENE-001219-1];HIV-1 Tat interactive protein 2 [Source:ZFIN;Acc:ZDB-GENE-001219-1];HIV-1 Tat interactive protein 2 [Source:ZFIN;Acc:ZDB-GENE-001219-1]
ENSDARG00000029308	XI	NA	proline rich 15-like b [Source:ZFIN;Acc:ZDB-GENE-050417-201]
ENSDARG00000029472	XI	signal transduction;protein binding	myeloid/lymphoid or mixed-lineage leukemia (trithorax homolog, Drosophila); translocated to, 4 [Source:ZFIN;Acc:ZDB-GENE-050419-52];myeloid/lymphoid or mixed-lineage leukemia (trithorax homolog, Drosophila); translocated to, 4 [Source:ZFIN;Acc:ZDB-GENE-050419-52]
ENSDARG00000030116	XI	NA;cellular_component;molecular_function;biological_process	si:dkey-11e23.5 [Source:ZFIN;Acc:ZDB-GENE-030131-8832];si:dkey-11e23.5 [Source:ZFIN;Acc:ZDB-GENE-030131-8832];si:dkey-11e23.5 [Source:ZFIN;Acc:ZDB-GENE-030131-8832];si:dkey-11e23.5 [Source:ZFIN;Acc:ZDB-GENE-030131-8832]
ENSDARG00000030161	XI	cytoplasm;regulation of phosphorylation	protein phosphatase 1, regulatory (inhibitor) subunit 14Bb [Source:ZFIN;Acc:ZDB-GENE-030616-595];protein phosphatase 1, regulatory (inhibitor) subunit 14Bb [Source:ZFIN;Acc:ZDB-GENE-030616-595]
ENSDARG00000030716	XI	zinc ion binding;metal ion binding;protein binding	inhibitor of growth family, member 4 [Source:ZFIN;Acc:ZDB-GENE-050522-47];inhibitor of growth family, member 4 [Source:ZFIN;Acc:ZDB-GENE-050522-47];inhibitor of growth family, member 4 [Source:ZFIN;Acc:ZDB-GENE-050522-47]
ENSDARG00000030743	XI	NA;catalytic activity;pyridoxal phosphate binding;biosynthetic process;cellular amino acid metabolic process;lyase activity	serine palmitoyltransferase, long chain base subunit 3 [Source:ZFIN;Acc:ZDB-GENE-041210-281];serine palmitoyltransferase, long chain base subunit 3 [Source:ZFIN;Acc:ZDB-GENE-041210-281];serine palmitoyltransferase, long chain base subunit 3 [Source:ZFIN;Acc:ZDB-GENE-041210-281];serine palmitoyltransferase, long chain base subunit 3 [Source:ZFIN;Acc:ZDB-GENE-041210-281];serine palmitoyltransferase…
ENSDARG00000030976	XI	NA;regulation of transcription, DNA-dependent;cell differentiation;cytoplasm;transport;transcription, DNA-dependent;protein transport;early endosome;spermatogenesis;cytoplasmic membrane-bounded vesicle;hepaticobiliary system development;cytoplasmic vesicle;endosome;late endosome;recycling endosome	VPS33B interacting protein, apical-basolateral polarity regulator, spe-39 homolog [Source:ZFIN;Acc:ZDB-GENE-040520-1];VPS33B interacting protein, apical-basolateral polarity regulator, spe-39 homolog [Source:ZFIN;Acc:ZDB-GENE-040520-1];VPS33B interacting protein, apical-basolateral polarity regulator, spe-39 homolog [Source:ZFIN;Acc:ZDB-GENE-040520-1];VPS33B interacting protein, apical-basolatera…
ENSDARG00000031845	XI	integral to membrane;membrane	membrane bound O-acyltransferase domain containing 2a [Source:ZFIN;Acc:ZDB-GENE-041210-257];membrane bound O-acyltransferase domain containing 2a [Source:ZFIN;Acc:ZDB-GENE-041210-257]
ENSDARG00000031954	XI	DNA binding;zinc ion binding;ubiquitin-protein ligase activity;transcription, DNA-dependent;metal ion binding;LUBAC complex;embryonic cranial skeleton morphogenesis;protein binding;NA	RanBP-type and C3HC4-type zinc finger containing 1 [Source:ZFIN;Acc:ZDB-GENE-040704-3];RanBP-type and C3HC4-type zinc finger containing 1 [Source:ZFIN;Acc:ZDB-GENE-040704-3];RanBP-type and C3HC4-type zinc finger containing 1 [Source:ZFIN;Acc:ZDB-GENE-040704-3];RanBP-type and C3HC4-type zinc finger containing 1 [Source:ZFIN;Acc:ZDB-GENE-040704-3];RanBP-type and C3HC4-type zinc finger containing 1 …
ENSDARG00000033771	XI	cytoplasm;molecular_function;biological_process;protein binding	hspb associated protein 1 [Source:ZFIN;Acc:ZDB-GENE-040808-38];hspb associated protein 1 [Source:ZFIN;Acc:ZDB-GENE-040808-38];hspb associated protein 1 [Source:ZFIN;Acc:ZDB-GENE-040808-38];hspb associated protein 1 [Source:ZFIN;Acc:ZDB-GENE-040808-38]
ENSDARG00000034174	XI	mitochondrion;translation;molecular_function	mitochondrial ribosome recycling factor [Source:ZFIN;Acc:ZDB-GENE-040704-12];mitochondrial ribosome recycling factor [Source:ZFIN;Acc:ZDB-GENE-040704-12];mitochondrial ribosome recycling factor [Source:ZFIN;Acc:ZDB-GENE-040704-12]
ENSDARG00000034957	XI	catalytic activity;metal ion binding;phosphoric diester hydrolase activity;cellular_component;NA	HD domain containing 2 [Source:ZFIN;Acc:ZDB-GENE-050522-394];HD domain containing 2 [Source:ZFIN;Acc:ZDB-GENE-050522-394];HD domain containing 2 [Source:ZFIN;Acc:ZDB-GENE-050522-394];HD domain containing 2 [Source:ZFIN;Acc:ZDB-GENE-050522-394];HD domain containing 2 [Source:ZFIN;Acc:ZDB-GENE-050522-394]
ENSDARG00000035187	XI	ATP binding;transferase activity, transferring phosphorus-containing groups;protein phosphorylation;protein kinase activity;protein tyrosine kinase activity;non-membrane spanning protein tyrosine kinase activity;protein binding;nucleotide binding;kinase activity;transferase activity;phosphorylation	c-abl oncogene 1, receptor tyrosine kinase [Source:ZFIN;Acc:ZDB-GENE-100812-9];c-abl oncogene 1, receptor tyrosine kinase [Source:ZFIN;Acc:ZDB-GENE-100812-9];c-abl oncogene 1, receptor tyrosine kinase [Source:ZFIN;Acc:ZDB-GENE-100812-9];c-abl oncogene 1, receptor tyrosine kinase [Source:ZFIN;Acc:ZDB-GENE-100812-9];c-abl oncogene 1, receptor tyrosine kinase [Source:ZFIN;Acc:ZDB-GENE-100812-9];c-ab…
ENSDARG00000035215	XI	transferase activity;N-acetyltransferase activity;cellular_component	spermidine/spermine N1-acetyltransferase family member 2b [Source:ZFIN;Acc:ZDB-GENE-040718-292];spermidine/spermine N1-acetyltransferase family member 2b [Source:ZFIN;Acc:ZDB-GENE-040718-292];spermidine/spermine N1-acetyltransferase family member 2b [Source:ZFIN;Acc:ZDB-GENE-040718-292]
ENSDARG00000035610	XI	cellular_component;molecular_function;biological_process;NA	zgc:113208 [Source:ZFIN;Acc:ZDB-GENE-050417-450];zgc:113208 [Source:ZFIN;Acc:ZDB-GENE-050417-450];zgc:113208 [Source:ZFIN;Acc:ZDB-GENE-050417-450];zgc:113208 [Source:ZFIN;Acc:ZDB-GENE-050417-450]
ENSDARG00000035776	XI	nucleic acid binding;methyltransferase activity;methylation;protein methyltransferase activity	N-6 adenine-specific DNA methyltransferase 1 (putative) [Source:ZFIN;Acc:ZDB-GENE-040718-206];N-6 adenine-specific DNA methyltransferase 1 (putative) [Source:ZFIN;Acc:ZDB-GENE-040718-206];N-6 adenine-specific DNA methyltransferase 1 (putative) [Source:ZFIN;Acc:ZDB-GENE-040718-206];N-6 adenine-specific DNA methyltransferase 1 (putative) [Source:ZFIN;Acc:ZDB-GENE-040718-206]
ENSDARG00000035987	XI	nucleus;proteasome assembly	proteasome (prosome, macropain) assembly chaperone 2 [Source:ZFIN;Acc:ZDB-GENE-040426-1972];proteasome (prosome, macropain) assembly chaperone 2 [Source:ZFIN;Acc:ZDB-GENE-040426-1972]
ENSDARG00000036080	XI	integral to membrane;membrane	CD81 antigen [Source:ZFIN;Acc:ZDB-GENE-000831-5];CD81 antigen [Source:ZFIN;Acc:ZDB-GENE-000831-5]
ENSDARG00000036489	XI	negative regulation of transcription from RNA polymerase III promoter	MAF1 homolog (S. cerevisiae) [Source:HGNC Symbol;Acc:HGNC:24966]
ENSDARG00000036820	XI	lipid metabolic process;triglyceride lipase activity	monoglyceride lipase [Source:ZFIN;Acc:ZDB-GENE-031006-9];monoglyceride lipase [Source:ZFIN;Acc:ZDB-GENE-031006-9]
ENSDARG00000037042	XI	metal ion binding	DDHD domain containing 1b [Source:ZFIN;Acc:ZDB-GENE-040724-18]
ENSDARG00000037153	XI	ATP hydrolysis coupled proton transport;proton-transporting V-type ATPase, V1 domain;proton-transporting ATPase activity, rotational mechanism;proton-transporting ATP synthase activity, rotational mechanism;retina development in camera-type eye;retinal pigment epithelium development;eye pigment granule organization;melanosome organization	ATPase, H+ transporting, lysosomal accessory protein 1b [Source:ZFIN;Acc:ZDB-GENE-020423-2];ATPase, H+ transporting, lysosomal accessory protein 1b [Source:ZFIN;Acc:ZDB-GENE-020423-2];ATPase, H+ transporting, lysosomal accessory protein 1b [Source:ZFIN;Acc:ZDB-GENE-020423-2];ATPase, H+ transporting, lysosomal accessory protein 1b [Source:ZFIN;Acc:ZDB-GENE-020423-2];ATPase, H+ transporting, lysoso…
ENSDARG00000037501	XI	magnesium ion binding;macromolecule biosynthetic process;holo-[acyl-carrier-protein] synthase activity;cellular_component	aminoadipate-semialdehyde dehydrogenase-phosphopantetheinyl transferase [Source:ZFIN;Acc:ZDB-GENE-050913-36];aminoadipate-semialdehyde dehydrogenase-phosphopantetheinyl transferase [Source:ZFIN;Acc:ZDB-GENE-050913-36];aminoadipate-semialdehyde dehydrogenase-phosphopantetheinyl transferase [Source:ZFIN;Acc:ZDB-GENE-050913-36];aminoadipate-semialdehyde dehydrogenase-phosphopantetheinyl transferase …
ENSDARG00000037675	XI	nucleic acid binding;hemopoiesis	nucleophosmin/nucleoplasmin, 1b [Source:ZFIN;Acc:ZDB-GENE-080723-7];nucleophosmin/nucleoplasmin, 1b [Source:ZFIN;Acc:ZDB-GENE-080723-7]
ENSDARG00000037968	XI	nucleic acid binding;zinc ion binding;nucleotide binding	fusion (involved in t(12;16) in malignant liposarcoma) [Source:ZFIN;Acc:ZDB-GENE-040426-1010];fusion (involved in t(12;16) in malignant liposarcoma) [Source:ZFIN;Acc:ZDB-GENE-040426-1010];fusion (involved in t(12;16) in malignant liposarcoma) [Source:ZFIN;Acc:ZDB-GENE-040426-1010]
ENSDARG00000038025	XI	nucleus	chromobox homolog 7a [Source:ZFIN;Acc:ZDB-GENE-050417-400]
ENSDARG00000038106	XI	NA;integral to membrane;transmembrane transport;transporter activity;transport	solute carrier family 37 (glucose-6-phosphate transporter), member 4a [Source:ZFIN;Acc:ZDB-GENE-040426-2230];solute carrier family 37 (glucose-6-phosphate transporter), member 4a [Source:ZFIN;Acc:ZDB-GENE-040426-2230];solute carrier family 37 (glucose-6-phosphate transporter), member 4a [Source:ZFIN;Acc:ZDB-GENE-040426-2230];solute carrier family 37 (glucose-6-phosphate transporter), member 4a [S…
ENSDARG00000038228	XI	cell redox homeostasis;selenium binding	selenoprotein W, 2a [Source:ZFIN;Acc:ZDB-GENE-030428-1];selenoprotein W, 2a [Source:ZFIN;Acc:ZDB-GENE-030428-1]
ENSDARG00000038243	XI	metal ion binding	E4F transcription factor 1 [Source:ZFIN;Acc:ZDB-GENE-050913-103]
ENSDARG00000038258	XI	extracellular region;calcium ion binding;catalytic activity;proteolysis;serine-type endopeptidase activity;blood coagulation;protein binding;hydrolase activity;peptidase activity;serine-type peptidase activity	protein C (inactivator of coagulation factors Va and VIIIa), a [Source:ZFIN;Acc:ZDB-GENE-060824-5];protein C (inactivator of coagulation factors Va and VIIIa), a [Source:ZFIN;Acc:ZDB-GENE-060824-5];protein C (inactivator of coagulation factors Va and VIIIa), a [Source:ZFIN;Acc:ZDB-GENE-060824-5];protein C (inactivator of coagulation factors Va and VIIIa), a [Source:ZFIN;Acc:ZDB-GENE-060824-5];pro…
ENSDARG00000038312	XI	catalytic activity;RNA processing;ribosome biogenesis;nucleolus	RNA terminal phosphate cyclase-like 1 [Source:ZFIN;Acc:ZDB-GENE-040930-11];RNA terminal phosphate cyclase-like 1 [Source:ZFIN;Acc:ZDB-GENE-040930-11];RNA terminal phosphate cyclase-like 1 [Source:ZFIN;Acc:ZDB-GENE-040930-11];RNA terminal phosphate cyclase-like 1 [Source:ZFIN;Acc:ZDB-GENE-040930-11]
ENSDARG00000039016	XI	RNA binding;hydrolase activity;manganese ion binding	DCP2 decapping enzyme homolog (S. cerevisiae) [Source:ZFIN;Acc:ZDB-GENE-040426-851];DCP2 decapping enzyme homolog (S. cerevisiae) [Source:ZFIN;Acc:ZDB-GENE-040426-851];DCP2 decapping enzyme homolog (S. cerevisiae) [Source:ZFIN;Acc:ZDB-GENE-040426-851]
ENSDARG00000039269	XI	metal ion binding;hydrolase activity, acting on carbon-nitrogen (but not peptide) bonds, in linear amidines;hydrolase activity;arginase activity;arginine metabolic process	arginase, type II [Source:ZFIN;Acc:ZDB-GENE-030131-1334];arginase, type II [Source:ZFIN;Acc:ZDB-GENE-030131-1334];arginase, type II [Source:ZFIN;Acc:ZDB-GENE-030131-1334];arginase, type II [Source:ZFIN;Acc:ZDB-GENE-030131-1334];arginase, type II [Source:ZFIN;Acc:ZDB-GENE-030131-1334]
ENSDARG00000039757	XI	calcium ion binding;cellular_component	multiple coagulation factor deficiency 2 [Source:ZFIN;Acc:ZDB-GENE-041010-8];multiple coagulation factor deficiency 2 [Source:ZFIN;Acc:ZDB-GENE-041010-8]
ENSDARG00000039850	XI	nucleus;cytoplasm;dephosphorylation;protein dephosphorylation;protein tyrosine/serine/threonine phosphatase activity;protein tyrosine phosphatase activity;phosphatase activity;hydrolase activity;phosphoprotein phosphatase activity;transforming growth factor beta receptor signaling pathway;regulation of cell proliferation;positive regulation of JNK cascade	dual specificity phosphatase 22b [Source:ZFIN;Acc:ZDB-GENE-050417-257];dual specificity phosphatase 22b [Source:ZFIN;Acc:ZDB-GENE-050417-257];dual specificity phosphatase 22b [Source:ZFIN;Acc:ZDB-GENE-050417-257];dual specificity phosphatase 22b [Source:ZFIN;Acc:ZDB-GENE-050417-257];dual specificity phosphatase 22b [Source:ZFIN;Acc:ZDB-GENE-050417-257];dual specificity phosphatase 22b [Source:ZFI…
ENSDARG00000040401	XI	integral to membrane;membrane;transport;NA	solute carrier family 25 (carnitine/acylcarnitine translocase), member 20 [Source:ZFIN;Acc:ZDB-GENE-040426-1869];solute carrier family 25 (carnitine/acylcarnitine translocase), member 20 [Source:ZFIN;Acc:ZDB-GENE-040426-1869];solute carrier family 25 (carnitine/acylcarnitine translocase), member 20 [Source:ZFIN;Acc:ZDB-GENE-040426-1869];solute carrier family 25 (carnitine/acylcarnitine translocas…
ENSDARG00000040445	XI	nucleic acid binding;NAD+ ADP-ribosyltransferase activity	si:ch211-219a4.3 [Source:ZFIN;Acc:ZDB-GENE-070424-157];si:ch211-219a4.3 [Source:ZFIN;Acc:ZDB-GENE-070424-157]
ENSDARG00000040856	XI	oxidation-reduction process;cytoplasm;catalytic activity;carbohydrate metabolic process;oxidoreductase activity;oxidoreductase activity, acting on the CH-OH group of donors, NAD or NADP as acceptor;glycolysis;cellular carbohydrate metabolic process;L-lactate dehydrogenase activity;response to hypoxia	lactate dehydrogenase A4 [Source:ZFIN;Acc:ZDB-GENE-991026-5];lactate dehydrogenase A4 [Source:ZFIN;Acc:ZDB-GENE-991026-5];lactate dehydrogenase A4 [Source:ZFIN;Acc:ZDB-GENE-991026-5];lactate dehydrogenase A4 [Source:ZFIN;Acc:ZDB-GENE-991026-5];lactate dehydrogenase A4 [Source:ZFIN;Acc:ZDB-GENE-991026-5];lactate dehydrogenase A4 [Source:ZFIN;Acc:ZDB-GENE-991026-5];lactate dehydrogenase A4 [Source:…
ENSDARG00000040920	XI	membrane;multicellular organismal development;receptor activity;protein binding	si:dkey-49n23.1 [Source:ZFIN;Acc:ZDB-GENE-050208-762];si:dkey-49n23.1 [Source:ZFIN;Acc:ZDB-GENE-050208-762];si:dkey-49n23.1 [Source:ZFIN;Acc:ZDB-GENE-050208-762];si:dkey-49n23.1 [Source:ZFIN;Acc:ZDB-GENE-050208-762]
ENSDARG00000040959	XI	nucleus;intracellular;cytoplasm;GTP binding;small GTPase mediated signal transduction;protein transport;nucleotide binding	RAB, member of RAS oncogene family-like 3 [Source:ZFIN;Acc:ZDB-GENE-040808-11];RAB, member of RAS oncogene family-like 3 [Source:ZFIN;Acc:ZDB-GENE-040808-11];RAB, member of RAS oncogene family-like 3 [Source:ZFIN;Acc:ZDB-GENE-040808-11];RAB, member of RAS oncogene family-like 3 [Source:ZFIN;Acc:ZDB-GENE-040808-11];RAB, member of RAS oncogene family-like 3 [Source:ZFIN;Acc:ZDB-GENE-040808-11];RAB,…
ENSDARG00000042045	XI	NA	high-mobility group 20B [Source:ZFIN;Acc:ZDB-GENE-030131-4258]
ENSDARG00000042477	XI	DNA binding;sequence-specific DNA binding transcription factor activity;steroid hormone receptor activity;nucleus;regulation of transcription, DNA-dependent;sequence-specific DNA binding;zinc ion binding;transcription, DNA-dependent;metal ion binding;steroid hormone mediated signaling pathway	nuclear receptor subfamily 2, group C, member 2 [Source:ZFIN;Acc:ZDB-GENE-080403-8];nuclear receptor subfamily 2, group C, member 2 [Source:ZFIN;Acc:ZDB-GENE-080403-8];nuclear receptor subfamily 2, group C, member 2 [Source:ZFIN;Acc:ZDB-GENE-080403-8];nuclear receptor subfamily 2, group C, member 2 [Source:ZFIN;Acc:ZDB-GENE-080403-8];nuclear receptor subfamily 2, group C, member 2 [Source:ZFIN;Ac…
ENSDARG00000042684	XI	extracellular region;serine-type endopeptidase inhibitor activity;extracellular space;regulation of blood coagulation, intrinsic pathway;heparin binding;regulation of proteolysis;negative regulation of endopeptidase activity;cellular response to estrogen stimulus	serine (or cysteine) proteinase inhibitor, clade C (antithrombin), member 1 [Source:ZFIN;Acc:ZDB-GENE-030131-264];serine (or cysteine) proteinase inhibitor, clade C (antithrombin), member 1 [Source:ZFIN;Acc:ZDB-GENE-030131-264];serine (or cysteine) proteinase inhibitor, clade C (antithrombin), member 1 [Source:ZFIN;Acc:ZDB-GENE-030131-264];serine (or cysteine) proteinase inhibitor, clade C (antit…
ENSDARG00000042833	XI	intracellular protein transport;zinc ion binding;metal ion binding;Rab GTPase binding;protein binding	ring finger and FYVE-like domain containing E3 ubiquitin protein ligase [Source:HGNC Symbol;Acc:HGNC:24821];ring finger and FYVE-like domain containing E3 ubiquitin protein ligase [Source:HGNC Symbol;Acc:HGNC:24821];ring finger and FYVE-like domain containing E3 ubiquitin protein ligase [Source:HGNC Symbol;Acc:HGNC:24821];ring finger and FYVE-like domain containing E3 ubiquitin protein ligase [So…
ENSDARG00000043359	XI	cellular_component;molecular_function;biological_process;protein binding;NA	required for meiotic nuclear division 5 homolog B (S. cerevisiae) [Source:ZFIN;Acc:ZDB-GENE-040426-1744];required for meiotic nuclear division 5 homolog B (S. cerevisiae) [Source:ZFIN;Acc:ZDB-GENE-040426-1744];required for meiotic nuclear division 5 homolog B (S. cerevisiae) [Source:ZFIN;Acc:ZDB-GENE-040426-1744];required for meiotic nuclear division 5 homolog B (S. cerevisiae) [Source:ZFIN;Acc:Z…
ENSDARG00000043944	XI	flavin adenine dinucleotide binding;electron carrier activity;organ morphogenesis;mitochondrion morphogenesis;regulation of fatty acid beta-oxidation	electron-transfer-flavoprotein, alpha polypeptide [Source:ZFIN;Acc:ZDB-GENE-030131-4449];electron-transfer-flavoprotein, alpha polypeptide [Source:ZFIN;Acc:ZDB-GENE-030131-4449];electron-transfer-flavoprotein, alpha polypeptide [Source:ZFIN;Acc:ZDB-GENE-030131-4449];electron-transfer-flavoprotein, alpha polypeptide [Source:ZFIN;Acc:ZDB-GENE-030131-4449];electron-transfer-flavoprotein, alpha polyp…
ENSDARG00000044281	XI	cellular_component;biological_process;protein binding	erbb2 interacting protein [Source:ZFIN;Acc:ZDB-GENE-061103-403];erbb2 interacting protein [Source:ZFIN;Acc:ZDB-GENE-061103-403];erbb2 interacting protein [Source:ZFIN;Acc:ZDB-GENE-061103-403]
ENSDARG00000044387	XI	integral to membrane;structural molecule activity;membrane;plasma membrane;tight junction;cell junction;biological_process	claudin 2 [Source:ZFIN;Acc:ZDB-GENE-040912-26];claudin 2 [Source:ZFIN;Acc:ZDB-GENE-040912-26];claudin 2 [Source:ZFIN;Acc:ZDB-GENE-040912-26];claudin 2 [Source:ZFIN;Acc:ZDB-GENE-040912-26];claudin 2 [Source:ZFIN;Acc:ZDB-GENE-040912-26];claudin 2 [Source:ZFIN;Acc:ZDB-GENE-040912-26];claudin 2 [Source:ZFIN;Acc:ZDB-GENE-040912-26]
ENSDARG00000044417	XI	integral to membrane;membrane;hedgehog receptor activity	dispatched homolog 1 (Drosophila) [Source:ZFIN;Acc:ZDB-GENE-030911-7];dispatched homolog 1 (Drosophila) [Source:ZFIN;Acc:ZDB-GENE-030911-7];dispatched homolog 1 (Drosophila) [Source:ZFIN;Acc:ZDB-GENE-030911-7]
ENSDARG00000045075	XI	integral to membrane;membrane;NA	transmembrane protein 106A [Source:ZFIN;Acc:ZDB-GENE-030131-5129];transmembrane protein 106A [Source:ZFIN;Acc:ZDB-GENE-030131-5129];transmembrane protein 106A [Source:ZFIN;Acc:ZDB-GENE-030131-5129]
ENSDARG00000045130	XI	cellular_component;biological_process;protein binding	kelch-like 11 (Drosophila) [Source:ZFIN;Acc:ZDB-GENE-030131-5524];kelch-like 11 (Drosophila) [Source:ZFIN;Acc:ZDB-GENE-030131-5524];kelch-like 11 (Drosophila) [Source:ZFIN;Acc:ZDB-GENE-030131-5524]
ENSDARG00000045141	XI	integral to membrane;transporter activity;membrane;transport;urea transmembrane transport;urea transmembrane transporter activity;water transport;water transmembrane transporter activity	aquaporin 8a, tandem duplicate 1 [Source:ZFIN;Acc:ZDB-GENE-040912-106];aquaporin 8a, tandem duplicate 1 [Source:ZFIN;Acc:ZDB-GENE-040912-106];aquaporin 8a, tandem duplicate 1 [Source:ZFIN;Acc:ZDB-GENE-040912-106];aquaporin 8a, tandem duplicate 1 [Source:ZFIN;Acc:ZDB-GENE-040912-106];aquaporin 8a, tandem duplicate 1 [Source:ZFIN;Acc:ZDB-GENE-040912-106];aquaporin 8a, tandem duplicate 1 [Source:ZFI…
ENSDARG00000045416	XI	hydrolase activity	metallophosphoesterase 1 [Source:ZFIN;Acc:ZDB-GENE-050417-195]
ENSDARG00000045543	XI	transport;ion transport;ATP hydrolysis coupled proton transport;proton-transporting V-type ATPase, V1 domain;proton-transporting ATPase activity, rotational mechanism;proton transport;ion transmembrane transport;retina development in camera-type eye;notochord cell vacuolation	ATPase, H+ transporting, V1 subunit F [Source:ZFIN;Acc:ZDB-GENE-040718-259];ATPase, H+ transporting, V1 subunit F [Source:ZFIN;Acc:ZDB-GENE-040718-259];ATPase, H+ transporting, V1 subunit F [Source:ZFIN;Acc:ZDB-GENE-040718-259];ATPase, H+ transporting, V1 subunit F [Source:ZFIN;Acc:ZDB-GENE-040718-259];ATPase, H+ transporting, V1 subunit F [Source:ZFIN;Acc:ZDB-GENE-040718-259];ATPase, H+ transpor…
ENSDARG00000045555	XI	mitochondrion;metal ion binding;copper ion binding;mitochondrial inner membrane;copper ion transport;respiratory chain complex IV assembly;cellular copper ion homeostasis;eye development	SCO cytochrome oxidase deficient homolog 2 (yeast) [Source:ZFIN;Acc:ZDB-GENE-041210-173];SCO cytochrome oxidase deficient homolog 2 (yeast) [Source:ZFIN;Acc:ZDB-GENE-041210-173];SCO cytochrome oxidase deficient homolog 2 (yeast) [Source:ZFIN;Acc:ZDB-GENE-041210-173];SCO cytochrome oxidase deficient homolog 2 (yeast) [Source:ZFIN;Acc:ZDB-GENE-041210-173];SCO cytochrome oxidase deficient homolog 2 …
ENSDARG00000045889	XI	membrane;catalytic activity;proteolysis;serine-type endopeptidase activity;hydrolase activity;scavenger receptor activity;peptidase activity;serine-type peptidase activity;protein binding	transmembrane protease, serine 2 [Source:ZFIN;Acc:ZDB-GENE-041212-48];transmembrane protease, serine 2 [Source:ZFIN;Acc:ZDB-GENE-041212-48];transmembrane protease, serine 2 [Source:ZFIN;Acc:ZDB-GENE-041212-48];transmembrane protease, serine 2 [Source:ZFIN;Acc:ZDB-GENE-041212-48];transmembrane protease, serine 2 [Source:ZFIN;Acc:ZDB-GENE-041212-48];transmembrane protease, serine 2 [Source:ZFIN;Acc…
ENSDARG00000046124	XI	cellular_component;molecular_function;biological_process;NA	RAB11 family interacting protein 1 (class I) a [Source:ZFIN;Acc:ZDB-GENE-051113-116];RAB11 family interacting protein 1 (class I) a [Source:ZFIN;Acc:ZDB-GENE-051113-116];RAB11 family interacting protein 1 (class I) a [Source:ZFIN;Acc:ZDB-GENE-051113-116];RAB11 family interacting protein 1 (class I) a [Source:ZFIN;Acc:ZDB-GENE-051113-116]
ENSDARG00000052039	XI	cysteine-type endopeptidase activity;proteolysis;apoptotic process;cysteine-type peptidase activity;hydrolase activity;peptidase activity;positive regulation of apoptotic process	caspase b [Source:ZFIN;Acc:ZDB-GENE-020812-1];caspase b [Source:ZFIN;Acc:ZDB-GENE-020812-1];caspase b [Source:ZFIN;Acc:ZDB-GENE-020812-1];caspase b [Source:ZFIN;Acc:ZDB-GENE-020812-1];caspase b [Source:ZFIN;Acc:ZDB-GENE-020812-1];caspase b [Source:ZFIN;Acc:ZDB-GENE-020812-1];caspase b [Source:ZFIN;Acc:ZDB-GENE-020812-1]
ENSDARG00000052271	XI	integral to membrane;transporter activity;plasma membrane;transmembrane transport	solute carrier family 22 (organic cation transporter), member 18 [Source:ZFIN;Acc:ZDB-GENE-051120-165];solute carrier family 22 (organic cation transporter), member 18 [Source:ZFIN;Acc:ZDB-GENE-051120-165];solute carrier family 22 (organic cation transporter), member 18 [Source:ZFIN;Acc:ZDB-GENE-051120-165];solute carrier family 22 (organic cation transporter), member 18 [Source:ZFIN;Acc:ZDB-GENE…
ENSDARG00000052371	XI	integral to membrane;membrane;molecular_function;biological_process	HIG1 hypoxia inducible domain family, member 2A [Source:ZFIN;Acc:ZDB-GENE-050417-119];HIG1 hypoxia inducible domain family, member 2A [Source:ZFIN;Acc:ZDB-GENE-050417-119];HIG1 hypoxia inducible domain family, member 2A [Source:ZFIN;Acc:ZDB-GENE-050417-119];HIG1 hypoxia inducible domain family, member 2A [Source:ZFIN;Acc:ZDB-GENE-050417-119]
ENSDARG00000052746	XI	NA;integral to membrane;membrane;negative regulation of apoptotic process;negative regulation of neuron death	glutamate receptor, ionotropic, N-methyl D-aspartate-associated protein 1 (glutamate binding) [Source:ZFIN;Acc:ZDB-GENE-040426-1367];glutamate receptor, ionotropic, N-methyl D-aspartate-associated protein 1 (glutamate binding) [Source:ZFIN;Acc:ZDB-GENE-040426-1367];glutamate receptor, ionotropic, N-methyl D-aspartate-associated protein 1 (glutamate binding) [Source:ZFIN;Acc:ZDB-GENE-040426-1367];…
ENSDARG00000053463	XI	NA	protein O-glucosyltransferase 1 [Source:ZFIN;Acc:ZDB-GENE-051120-24]
ENSDARG00000053504	XI	intracellular protein transport;membrane;cis-Golgi network;NA	component of oligomeric golgi complex 3 [Source:ZFIN;Acc:ZDB-GENE-050913-26];component of oligomeric golgi complex 3 [Source:ZFIN;Acc:ZDB-GENE-050913-26];component of oligomeric golgi complex 3 [Source:ZFIN;Acc:ZDB-GENE-050913-26];component of oligomeric golgi complex 3 [Source:ZFIN;Acc:ZDB-GENE-050913-26]
ENSDARG00000053890	XI	cellular_component;NA	transmembrane protein 62 [Source:ZFIN;Acc:ZDB-GENE-040426-1837];transmembrane protein 62 [Source:ZFIN;Acc:ZDB-GENE-040426-1837]
ENSDARG00000054250	XI	proteolysis;ATP-dependent peptidase activity	cereblon [Source:ZFIN;Acc:ZDB-GENE-040822-43];cereblon [Source:ZFIN;Acc:ZDB-GENE-040822-43]
ENSDARG00000054578	XI	NA	ADP-ribosylation factor-like 6 interacting protein 1 [Source:ZFIN;Acc:ZDB-GENE-040426-1087]
ENSDARG00000054609	XI	integral to membrane;transporter activity;membrane;transmembrane transport;transport;protein binding	solute carrier organic anion transporter family, member 2B1 [Source:ZFIN;Acc:ZDB-GENE-051023-6];solute carrier organic anion transporter family, member 2B1 [Source:ZFIN;Acc:ZDB-GENE-051023-6];solute carrier organic anion transporter family, member 2B1 [Source:ZFIN;Acc:ZDB-GENE-051023-6];solute carrier organic anion transporter family, member 2B1 [Source:ZFIN;Acc:ZDB-GENE-051023-6];solute carrier …
ENSDARG00000054610	XI	actin cytoskeleton organization;regulation of cell shape;actin cytoskeleton;actin filament binding;lamellipodium;protein binding;brain development;eye development;positive chemotaxis;cortical actin cytoskeleton;negative regulation of actin nucleation;leukocyte chemotaxis;phagocytic cup;phagocytic vesicle;uropod organization;phagolysosome assembly;central nervous system projection neuron axonogene…	coronin, actin binding protein, 1A [Source:ZFIN;Acc:ZDB-GENE-030131-9512];coronin, actin binding protein, 1A [Source:ZFIN;Acc:ZDB-GENE-030131-9512];coronin, actin binding protein, 1A [Source:ZFIN;Acc:ZDB-GENE-030131-9512];coronin, actin binding protein, 1A [Source:ZFIN;Acc:ZDB-GENE-030131-9512];coronin, actin binding protein, 1A [Source:ZFIN;Acc:ZDB-GENE-030131-9512];coronin, actin binding protei…
ENSDARG00000054849	XI	metabolic process;catalytic activity;branched-chain-amino-acid transaminase activity;branched-chain amino acid metabolic process;transaminase activity;transferase activity;L-valine transaminase activity;L-isoleucine transaminase activity;L-leucine transaminase activity;cellular amino acid biosynthetic process;branched-chain amino acid biosynthetic process	branched chain aminotransferase 2, mitochondrial [Source:ZFIN;Acc:ZDB-GENE-040718-425];branched chain aminotransferase 2, mitochondrial [Source:ZFIN;Acc:ZDB-GENE-040718-425];branched chain aminotransferase 2, mitochondrial [Source:ZFIN;Acc:ZDB-GENE-040718-425];branched chain aminotransferase 2, mitochondrial [Source:ZFIN;Acc:ZDB-GENE-040718-425];branched chain aminotransferase 2, mitochondrial [S…
ENSDARG00000054968	XI	protein binding;external side of plasma membrane;CD154 receptor binding;TRIF-dependent toll-like receptor signaling pathway	CD40 antigen [Source:ZFIN;Acc:ZDB-GENE-090313-95];CD40 antigen [Source:ZFIN;Acc:ZDB-GENE-090313-95];CD40 antigen [Source:ZFIN;Acc:ZDB-GENE-090313-95];CD40 antigen [Source:ZFIN;Acc:ZDB-GENE-090313-95]
ENSDARG00000055643	XI	heme binding;metal ion binding;cellular_component;cellular response to xenobiotic stimulus	cytochrome b5 type A (microsomal) [Source:ZFIN;Acc:ZDB-GENE-040426-2148];cytochrome b5 type A (microsomal) [Source:ZFIN;Acc:ZDB-GENE-040426-2148];cytochrome b5 type A (microsomal) [Source:ZFIN;Acc:ZDB-GENE-040426-2148];cytochrome b5 type A (microsomal) [Source:ZFIN;Acc:ZDB-GENE-040426-2148]
ENSDARG00000056075	XI	NA	regulator of complement activation group 2 gene 1 [Source:ZFIN;Acc:ZDB-GENE-050320-60]
ENSDARG00000056226	XI	DNA binding;sequence-specific DNA binding transcription factor activity;nucleus;regulation of transcription, DNA-dependent;integral to membrane;sequence-specific DNA binding;membrane;transcription, DNA-dependent;endoplasmic reticulum;endoplasmic reticulum membrane	cAMP responsive element binding protein 3-like 3a [Source:ZFIN;Acc:ZDB-GENE-030131-4298];cAMP responsive element binding protein 3-like 3a [Source:ZFIN;Acc:ZDB-GENE-030131-4298];cAMP responsive element binding protein 3-like 3a [Source:ZFIN;Acc:ZDB-GENE-030131-4298];cAMP responsive element binding protein 3-like 3a [Source:ZFIN;Acc:ZDB-GENE-030131-4298];cAMP responsive element binding protein 3-l…
ENSDARG00000056831	XI	membrane;G-protein coupled receptor signaling pathway;signal transducer activity;signal transduction;plasma membrane;heterotrimeric G-protein complex;vascular endothelial growth factor receptor signaling pathway;cytosol;sprouting angiogenesis	guanine nucleotide binding protein (G protein), gamma 2 [Source:ZFIN;Acc:ZDB-GENE-050417-59];guanine nucleotide binding protein (G protein), gamma 2 [Source:ZFIN;Acc:ZDB-GENE-050417-59];guanine nucleotide binding protein (G protein), gamma 2 [Source:ZFIN;Acc:ZDB-GENE-050417-59];guanine nucleotide binding protein (G protein), gamma 2 [Source:ZFIN;Acc:ZDB-GENE-050417-59];guanine nucleotide binding …
ENSDARG00000056862	XI	NA	centrosomal protein 63 [Source:ZFIN;Acc:ZDB-GENE-040426-1154]
ENSDARG00000056885	XI	regulation of transcription, DNA-dependent;signal transducer activity;signal transduction;protein binding;cellular_component;photoperiodism;response to hydrogen peroxide	period homolog 1a (Drosophila) [Source:ZFIN;Acc:ZDB-GENE-011220-1];period homolog 1a (Drosophila) [Source:ZFIN;Acc:ZDB-GENE-011220-1];period homolog 1a (Drosophila) [Source:ZFIN;Acc:ZDB-GENE-011220-1];period homolog 1a (Drosophila) [Source:ZFIN;Acc:ZDB-GENE-011220-1];period homolog 1a (Drosophila) [Source:ZFIN;Acc:ZDB-GENE-011220-1];period homolog 1a (Drosophila) [Source:ZFIN;Acc:ZDB-GENE-011220-…
ENSDARG00000057435	XI	metabolic process;catalytic activity;cellular_component	C1q and tumor necrosis factor related protein 3 [Source:ZFIN;Acc:ZDB-GENE-050522-484];C1q and tumor necrosis factor related protein 3 [Source:ZFIN;Acc:ZDB-GENE-050522-484];C1q and tumor necrosis factor related protein 3 [Source:ZFIN;Acc:ZDB-GENE-050522-484]
ENSDARG00000057767	XI	hydrolase activity	nudix (nucleoside diphosphate linked moiety X)-type motif 4a [Source:ZFIN;Acc:ZDB-GENE-031010-33]
ENSDARG00000057995	XI	nucleus;intracellular;cytoplasm;GTP binding;small GTPase mediated signal transduction;nucleotide binding;intracellular protein transport	ADP-ribosylation factor-like 15b [Source:ZFIN;Acc:ZDB-GENE-080813-2];ADP-ribosylation factor-like 15b [Source:ZFIN;Acc:ZDB-GENE-080813-2];ADP-ribosylation factor-like 15b [Source:ZFIN;Acc:ZDB-GENE-080813-2];ADP-ribosylation factor-like 15b [Source:ZFIN;Acc:ZDB-GENE-080813-2];ADP-ribosylation factor-like 15b [Source:ZFIN;Acc:ZDB-GENE-080813-2];ADP-ribosylation factor-like 15b [Source:ZFIN;Acc:ZDB-…
ENSDARG00000059006	XI	proteolysis;cysteine-type peptidase activity;hydrolase activity;peptidase activity;cellular_component;response to lipopolysaccharide;protein K63-linked deubiquitination;ubiquitin-specific protease activity;protein K48-linked deubiquitination;NA	OTU domain containing 5a [Source:ZFIN;Acc:ZDB-GENE-030616-61];OTU domain containing 5a [Source:ZFIN;Acc:ZDB-GENE-030616-61];OTU domain containing 5a [Source:ZFIN;Acc:ZDB-GENE-030616-61];OTU domain containing 5a [Source:ZFIN;Acc:ZDB-GENE-030616-61];OTU domain containing 5a [Source:ZFIN;Acc:ZDB-GENE-030616-61];OTU domain containing 5a [Source:ZFIN;Acc:ZDB-GENE-030616-61];OTU domain containing 5a [S…
ENSDARG00000059362	XI	notochord development;NA	polymerase I and transcript release factor b [Source:ZFIN;Acc:ZDB-GENE-030131-5509];polymerase I and transcript release factor b [Source:ZFIN;Acc:ZDB-GENE-030131-5509]
ENSDARG00000059613	XI	cellular_component	nitrogen permease regulator-like 2 (S. cerevisiae) [Source:ZFIN;Acc:ZDB-GENE-060825-93]
ENSDARG00000059770	XI	transferase activity, transferring acyl groups;transferase activity;NA	carnitine palmitoyltransferase 1A (liver) [Source:ZFIN;Acc:ZDB-GENE-060503-925];carnitine palmitoyltransferase 1A (liver) [Source:ZFIN;Acc:ZDB-GENE-060503-925];carnitine palmitoyltransferase 1A (liver) [Source:ZFIN;Acc:ZDB-GENE-060503-925]
ENSDARG00000059835	XI	metal ion binding;cellular_component	zinc finger, FYVE domain containing 27 [Source:ZFIN;Acc:ZDB-GENE-061013-502];zinc finger, FYVE domain containing 27 [Source:ZFIN;Acc:ZDB-GENE-061013-502]
ENSDARG00000060263	XI	protein binding	platelet/endothelial cell adhesion molecule 1 [Source:HGNC Symbol;Acc:HGNC:8823]
ENSDARG00000060595	XI	protein binding	striatin, calmodulin binding protein [Source:HGNC Symbol;Acc:HGNC:11424]
ENSDARG00000060683	XI	neuron development;zinc ion binding;metal ion binding;protein binding	leucine rich repeat and sterile alpha motif containing 1 [Source:ZFIN;Acc:ZDB-GENE-060526-97];leucine rich repeat and sterile alpha motif containing 1 [Source:ZFIN;Acc:ZDB-GENE-060526-97];leucine rich repeat and sterile alpha motif containing 1 [Source:ZFIN;Acc:ZDB-GENE-060526-97];leucine rich repeat and sterile alpha motif containing 1 [Source:ZFIN;Acc:ZDB-GENE-060526-97]
ENSDARG00000060707	XI	integral to peroxisomal membrane;peroxisome fission	peroxisomal biogenesis factor 11 alpha [Source:ZFIN;Acc:ZDB-GENE-050419-121];peroxisomal biogenesis factor 11 alpha [Source:ZFIN;Acc:ZDB-GENE-050419-121]
ENSDARG00000060981	XI	NA	suppressor of IKBKE 1 [Source:HGNC Symbol;Acc:HGNC:26119]
ENSDARG00000061375	XI	metabolic process;catalytic activity;pyridoxal phosphate binding;carboxy-lyase activity;carboxylic acid metabolic process;lyase activity	sphingosine-1-phosphate lyase 1 [Source:ZFIN;Acc:ZDB-GENE-070410-24];sphingosine-1-phosphate lyase 1 [Source:ZFIN;Acc:ZDB-GENE-070410-24];sphingosine-1-phosphate lyase 1 [Source:ZFIN;Acc:ZDB-GENE-070410-24];sphingosine-1-phosphate lyase 1 [Source:ZFIN;Acc:ZDB-GENE-070410-24];sphingosine-1-phosphate lyase 1 [Source:ZFIN;Acc:ZDB-GENE-070410-24];sphingosine-1-phosphate lyase 1 [Source:ZFIN;Acc:ZDB-G…
ENSDARG00000061400	XI	transferase activity, transferring hexosyl groups;Golgi cisterna membrane;heparan sulfate proteoglycan biosynthetic process;chondroitin sulfate proteoglycan biosynthetic process	chondroitin sulfate N-acetylgalactosaminyltransferase 2 [Source:ZFIN;Acc:ZDB-GENE-030131-5186];chondroitin sulfate N-acetylgalactosaminyltransferase 2 [Source:ZFIN;Acc:ZDB-GENE-030131-5186];chondroitin sulfate N-acetylgalactosaminyltransferase 2 [Source:ZFIN;Acc:ZDB-GENE-030131-5186];chondroitin sulfate N-acetylgalactosaminyltransferase 2 [Source:ZFIN;Acc:ZDB-GENE-030131-5186]
ENSDARG00000062052	XI	cysteine-type endopeptidase activity;proteolysis;intracellular;regulation of apoptotic process;apoptotic process;cysteine-type peptidase activity;protein binding;hydrolase activity;peptidase activity;positive regulation of apoptotic process;intrinsic apoptotic signaling pathway in response to DNA damage;regulation of cysteine-type endopeptidase activity involved in apoptotic process	caspase 2, apoptosis-related cysteine protease [Source:ZFIN;Acc:ZDB-GENE-030825-3];caspase 2, apoptosis-related cysteine protease [Source:ZFIN;Acc:ZDB-GENE-030825-3];caspase 2, apoptosis-related cysteine protease [Source:ZFIN;Acc:ZDB-GENE-030825-3];caspase 2, apoptosis-related cysteine protease [Source:ZFIN;Acc:ZDB-GENE-030825-3];caspase 2, apoptosis-related cysteine protease [Source:ZFIN;Acc:ZDB…
ENSDARG00000062087	XI	integral to membrane;metabolic process;hydrolase activity;carboxylic ester hydrolase activity	neutral cholesterol ester hydrolase 1b [Source:ZFIN;Acc:ZDB-GENE-061110-43];neutral cholesterol ester hydrolase 1b [Source:ZFIN;Acc:ZDB-GENE-061110-43];neutral cholesterol ester hydrolase 1b [Source:ZFIN;Acc:ZDB-GENE-061110-43];neutral cholesterol ester hydrolase 1b [Source:ZFIN;Acc:ZDB-GENE-061110-43]
ENSDARG00000062272	XI	integral to membrane;ATP binding;membrane;zinc ion binding;proteolysis;nucleotide binding;nucleoside-triphosphatase activity;metalloendopeptidase activity	AFG3 ATPase family gene 3-like 2 (S. cerevisiae) [Source:ZFIN;Acc:ZDB-GENE-070912-46];AFG3 ATPase family gene 3-like 2 (S. cerevisiae) [Source:ZFIN;Acc:ZDB-GENE-070912-46];AFG3 ATPase family gene 3-like 2 (S. cerevisiae) [Source:ZFIN;Acc:ZDB-GENE-070912-46];AFG3 ATPase family gene 3-like 2 (S. cerevisiae) [Source:ZFIN;Acc:ZDB-GENE-070912-46];AFG3 ATPase family gene 3-like 2 (S. cerevisiae) [Sourc…
ENSDARG00000062450	XI	zinc ion binding;metal ion binding;cellular_component;protein binding	ring finger protein 115 [Source:ZFIN;Acc:ZDB-GENE-061215-82];ring finger protein 115 [Source:ZFIN;Acc:ZDB-GENE-061215-82];ring finger protein 115 [Source:ZFIN;Acc:ZDB-GENE-061215-82];ring finger protein 115 [Source:ZFIN;Acc:ZDB-GENE-061215-82]
ENSDARG00000062518	XI	ATP binding;transferase activity, transferring phosphorus-containing groups;protein phosphorylation;protein kinase activity;protein tyrosine kinase activity;protein serine/threonine kinase activity;nucleotide binding;cellular_component	unc-51-like kinase 1a (C. elegans) [Source:ZFIN;Acc:ZDB-GENE-080723-31];unc-51-like kinase 1a (C. elegans) [Source:ZFIN;Acc:ZDB-GENE-080723-31];unc-51-like kinase 1a (C. elegans) [Source:ZFIN;Acc:ZDB-GENE-080723-31];unc-51-like kinase 1a (C. elegans) [Source:ZFIN;Acc:ZDB-GENE-080723-31];unc-51-like kinase 1a (C. elegans) [Source:ZFIN;Acc:ZDB-GENE-080723-31];unc-51-like kinase 1a (C. elegans) [Sou…
ENSDARG00000062590	XI	cytoskeleton;pathogenesis;protein binding;actin binding	plectin a [Source:ZFIN;Acc:ZDB-GENE-030131-8984];plectin a [Source:ZFIN;Acc:ZDB-GENE-030131-8984];plectin a [Source:ZFIN;Acc:ZDB-GENE-030131-8984];plectin a [Source:ZFIN;Acc:ZDB-GENE-030131-8984]
ENSDARG00000063095	XI	cysteine-type endopeptidase activity;proteolysis;cysteine-type peptidase activity;cysteine-type endopeptidase inhibitor activity	cathepsin F [Source:ZFIN;Acc:ZDB-GENE-030131-9831];cathepsin F [Source:ZFIN;Acc:ZDB-GENE-030131-9831];cathepsin F [Source:ZFIN;Acc:ZDB-GENE-030131-9831];cathepsin F [Source:ZFIN;Acc:ZDB-GENE-030131-9831]
ENSDARG00000063167	XI	transferase activity, transferring phosphorus-containing groups;kinase activity;transferase activity;phosphorylation	choline kinase beta [Source:ZFIN;Acc:ZDB-GENE-030131-2928];choline kinase beta [Source:ZFIN;Acc:ZDB-GENE-030131-2928];choline kinase beta [Source:ZFIN;Acc:ZDB-GENE-030131-2928];choline kinase beta [Source:ZFIN;Acc:ZDB-GENE-030131-2928]
ENSDARG00000063297	XI	integral to membrane;ATP binding;transmembrane transport;transport;nucleotide binding;nucleoside-triphosphatase activity;ATPase activity, coupled to transmembrane movement of substances;ATPase activity;iris morphogenesis	ATP-binding cassette, sub-family B (MDR/TAP), member 6a [Source:ZFIN;Acc:ZDB-GENE-050517-9];ATP-binding cassette, sub-family B (MDR/TAP), member 6a [Source:ZFIN;Acc:ZDB-GENE-050517-9];ATP-binding cassette, sub-family B (MDR/TAP), member 6a [Source:ZFIN;Acc:ZDB-GENE-050517-9];ATP-binding cassette, sub-family B (MDR/TAP), member 6a [Source:ZFIN;Acc:ZDB-GENE-050517-9];ATP-binding cassette, sub-famil…
ENSDARG00000063330	XI	membrane;carbohydrate metabolic process;transferase activity, transferring hexosyl groups	mannosyl (alpha-1,3-)-glycoprotein beta-1,4-N-acetylglucosaminyltransferase, isozyme A [Source:ZFIN;Acc:ZDB-GENE-070912-27];mannosyl (alpha-1,3-)-glycoprotein beta-1,4-N-acetylglucosaminyltransferase, isozyme A [Source:ZFIN;Acc:ZDB-GENE-070912-27];mannosyl (alpha-1,3-)-glycoprotein beta-1,4-N-acetylglucosaminyltransferase, isozyme A [Source:ZFIN;Acc:ZDB-GENE-070912-27]
ENSDARG00000063511	XI	NA
ENSDARG00000063573	XI	vesicle-mediated transport;intracellular protein transport;zinc ion binding;protein binding;binding	vacuolar protein sorting 41 homolog (S. cerevisiae) [Source:ZFIN;Acc:ZDB-GENE-030131-6671];vacuolar protein sorting 41 homolog (S. cerevisiae) [Source:ZFIN;Acc:ZDB-GENE-030131-6671];vacuolar protein sorting 41 homolog (S. cerevisiae) [Source:ZFIN;Acc:ZDB-GENE-030131-6671];vacuolar protein sorting 41 homolog (S. cerevisiae) [Source:ZFIN;Acc:ZDB-GENE-030131-6671];vacuolar protein sorting 41 homolog…
ENSDARG00000063704	XI	integral to membrane;G-protein coupled receptor signaling pathway;G-protein coupled receptor activity;chemotaxis;C5a anaphylatoxin receptor activity	G protein-coupled receptor 1 [Source:ZFIN;Acc:ZDB-GENE-091204-457];G protein-coupled receptor 1 [Source:ZFIN;Acc:ZDB-GENE-091204-457];G protein-coupled receptor 1 [Source:ZFIN;Acc:ZDB-GENE-091204-457];G protein-coupled receptor 1 [Source:ZFIN;Acc:ZDB-GENE-091204-457];G protein-coupled receptor 1 [Source:ZFIN;Acc:ZDB-GENE-091204-457]
ENSDARG00000068582	XI	zinc ion binding;metal ion binding;cellular_component;protein binding	ring finger protein 44 [Source:ZFIN;Acc:ZDB-GENE-060929-604];ring finger protein 44 [Source:ZFIN;Acc:ZDB-GENE-060929-604];ring finger protein 44 [Source:ZFIN;Acc:ZDB-GENE-060929-604];ring finger protein 44 [Source:ZFIN;Acc:ZDB-GENE-060929-604]
ENSDARG00000069440	XI	nucleus;nucleotide binding;biological_process	dachshund d [Source:ZFIN;Acc:ZDB-GENE-070427-2];dachshund d [Source:ZFIN;Acc:ZDB-GENE-070427-2];dachshund d [Source:ZFIN;Acc:ZDB-GENE-070427-2]
ENSDARG00000069672	XI	protein binding	tRNA-yW synthesizing protein 5 [Source:ZFIN;Acc:ZDB-GENE-060929-894]
ENSDARG00000070003	XI	membrane;G-protein coupled receptor signaling pathway;signal transducer activity;signal transduction;plasma membrane;heterotrimeric G-protein complex;vascular endothelial growth factor receptor signaling pathway;cytosol;sprouting angiogenesis	guanine nucleotide binding protein (G protein), gamma 2 [Source:ZFIN;Acc:ZDB-GENE-050417-59];guanine nucleotide binding protein (G protein), gamma 2 [Source:ZFIN;Acc:ZDB-GENE-050417-59];guanine nucleotide binding protein (G protein), gamma 2 [Source:ZFIN;Acc:ZDB-GENE-050417-59];guanine nucleotide binding protein (G protein), gamma 2 [Source:ZFIN;Acc:ZDB-GENE-050417-59];guanine nucleotide binding …
ENSDARG00000070357	XI	integral to membrane;membrane;plasma membrane;connexon complex;cell communication;cell junction;gap junction	connexin 39.4 [Source:ZFIN;Acc:ZDB-GENE-050616-6];connexin 39.4 [Source:ZFIN;Acc:ZDB-GENE-050616-6];connexin 39.4 [Source:ZFIN;Acc:ZDB-GENE-050616-6];connexin 39.4 [Source:ZFIN;Acc:ZDB-GENE-050616-6];connexin 39.4 [Source:ZFIN;Acc:ZDB-GENE-050616-6];connexin 39.4 [Source:ZFIN;Acc:ZDB-GENE-050616-6];connexin 39.4 [Source:ZFIN;Acc:ZDB-GENE-050616-6]
ENSDARG00000070425	XI	calcium ion binding;Notch signaling pathway;integral to membrane;membrane;multicellular organismal development;cell communication;angiogenesis;regulation of angiogenesis;protein binding;negative regulation of blood vessel endothelial cell migration;blood vessel endothelial cell migration;sprouting angiogenesis;patterning of blood vessels;lymphangiogenesis;artery development;regulation of vascular…	delta-like 4 (Drosophila) [Source:ZFIN;Acc:ZDB-GENE-041014-73];delta-like 4 (Drosophila) [Source:ZFIN;Acc:ZDB-GENE-041014-73];delta-like 4 (Drosophila) [Source:ZFIN;Acc:ZDB-GENE-041014-73];delta-like 4 (Drosophila) [Source:ZFIN;Acc:ZDB-GENE-041014-73];delta-like 4 (Drosophila) [Source:ZFIN;Acc:ZDB-GENE-041014-73];delta-like 4 (Drosophila) [Source:ZFIN;Acc:ZDB-GENE-041014-73];delta-like 4 (Drosoph…
ENSDARG00000070669	XI	integral to membrane;membrane;G-protein coupled receptor signaling pathway;G-protein coupled receptor activity;signal transducer activity;signal transduction;chemotaxis;C-X-C chemokine receptor activity;chemokine receptor activity;inflammatory response;regulation of leukocyte migration	si:dkey-269d20.3 [Source:ZFIN;Acc:ZDB-GENE-100922-34];si:dkey-269d20.3 [Source:ZFIN;Acc:ZDB-GENE-100922-34];si:dkey-269d20.3 [Source:ZFIN;Acc:ZDB-GENE-100922-34];si:dkey-269d20.3 [Source:ZFIN;Acc:ZDB-GENE-100922-34];si:dkey-269d20.3 [Source:ZFIN;Acc:ZDB-GENE-100922-34];si:dkey-269d20.3 [Source:ZFIN;Acc:ZDB-GENE-100922-34];si:dkey-269d20.3 [Source:ZFIN;Acc:ZDB-GENE-100922-34];si:dkey-269d20.3 [Sou…
ENSDARG00000070702	XI	calcium ion binding	S100 calcium binding protein V2 [Source:ZFIN;Acc:ZDB-GENE-030131-8909]
ENSDARG00000070775	XI	heme binding;oxidation-reduction process;oxidoreductase activity;metal ion binding;oxidoreductase activity, acting on paired donors, with incorporation or reduction of molecular oxygen;iron ion binding;monooxygenase activity;cellular_component	cytochrome P450, family 2, subfamily X, polypeptide 9 [Source:ZFIN;Acc:ZDB-GENE-061027-109];cytochrome P450, family 2, subfamily X, polypeptide 9 [Source:ZFIN;Acc:ZDB-GENE-061027-109];cytochrome P450, family 2, subfamily X, polypeptide 9 [Source:ZFIN;Acc:ZDB-GENE-061027-109];cytochrome P450, family 2, subfamily X, polypeptide 9 [Source:ZFIN;Acc:ZDB-GENE-061027-109];cytochrome P450, family 2, subf…
ENSDARG00000071586	XI	protein binding;muscle fiber development;cellular response to xenobiotic stimulus	transforming growth factor, beta-induced [Source:ZFIN;Acc:ZDB-GENE-030131-73];transforming growth factor, beta-induced [Source:ZFIN;Acc:ZDB-GENE-030131-73];transforming growth factor, beta-induced [Source:ZFIN;Acc:ZDB-GENE-030131-73]
ENSDARG00000071808	XI	extracellular region;peptidase inhibitor activity;serine-type endopeptidase inhibitor activity;negative regulation of peptidase activity;protein binding	zgc:158852 [Source:ZFIN;Acc:ZDB-GENE-070112-972];zgc:158852 [Source:ZFIN;Acc:ZDB-GENE-070112-972];zgc:158852 [Source:ZFIN;Acc:ZDB-GENE-070112-972];zgc:158852 [Source:ZFIN;Acc:ZDB-GENE-070112-972];zgc:158852 [Source:ZFIN;Acc:ZDB-GENE-070112-972]
ENSDARG00000074168	XI	NA	family with sequence similarity 208, member B [Source:ZFIN;Acc:ZDB-GENE-041111-225]
ENSDARG00000074428	XI	integral to membrane;membrane	hedgehog acyltransferase [Source:ZFIN;Acc:ZDB-GENE-051118-1];hedgehog acyltransferase [Source:ZFIN;Acc:ZDB-GENE-051118-1]
ENSDARG00000074663	XI	cellular_component;molecular_function;biological_process;protein binding	zgc:162183 [Source:ZFIN;Acc:ZDB-GENE-070410-30];zgc:162183 [Source:ZFIN;Acc:ZDB-GENE-070410-30];zgc:162183 [Source:ZFIN;Acc:ZDB-GENE-070410-30];zgc:162183 [Source:ZFIN;Acc:ZDB-GENE-070410-30]
ENSDARG00000075851	XI	NA	OAF homolog a (Drosophila) [Source:ZFIN;Acc:ZDB-GENE-090917-1]
ENSDARG00000076059	XI	NA	dedicator of cytokinesis 1 [Source:HGNC Symbol;Acc:HGNC:2987]
ENSDARG00000076060	XI	actin binding;actin cytoskeleton organization;Rho GTPase binding;cellular component organization;binding	diaphanous homolog 2 (Drosophila) [Source:ZFIN;Acc:ZDB-GENE-090115-1];diaphanous homolog 2 (Drosophila) [Source:ZFIN;Acc:ZDB-GENE-090115-1];diaphanous homolog 2 (Drosophila) [Source:ZFIN;Acc:ZDB-GENE-090115-1];diaphanous homolog 2 (Drosophila) [Source:ZFIN;Acc:ZDB-GENE-090115-1];diaphanous homolog 2 (Drosophila) [Source:ZFIN;Acc:ZDB-GENE-090115-1]
ENSDARG00000076667	XI	protein binding;NA	cyclin G1 [Source:ZFIN;Acc:ZDB-GENE-020322-1];cyclin G1 [Source:ZFIN;Acc:ZDB-GENE-020322-1]
ENSDARG00000076805	XI	cellular_component;molecular_function;biological_process	leukocyte receptor cluster (LRC) member 8 [Source:HGNC Symbol;Acc:HGNC:15500];leukocyte receptor cluster (LRC) member 8 [Source:HGNC Symbol;Acc:HGNC:15500];leukocyte receptor cluster (LRC) member 8 [Source:HGNC Symbol;Acc:HGNC:15500]
ENSDARG00000077034	XI	catalytic activity;biosynthetic process;NAD biosynthetic process;nucleotidyltransferase activity	nicotinamide nucleotide adenylyltransferase 3 [Source:HGNC Symbol;Acc:HGNC:20989];nicotinamide nucleotide adenylyltransferase 3 [Source:HGNC Symbol;Acc:HGNC:20989];nicotinamide nucleotide adenylyltransferase 3 [Source:HGNC Symbol;Acc:HGNC:20989];nicotinamide nucleotide adenylyltransferase 3 [Source:HGNC Symbol;Acc:HGNC:20989]
ENSDARG00000077069	XI	NA	serglycin [Source:ZFIN;Acc:ZDB-GENE-030131-7127]
ENSDARG00000077584	XI	NA	ceroid-lipofuscinosis, neuronal 6a [Source:ZFIN;Acc:ZDB-GENE-041010-57]
ENSDARG00000077664	XI	proteolysis;cysteine-type peptidase activity;hydrolase activity;peptidase activity;cellular_component	zgc:110239 [Source:ZFIN;Acc:ZDB-GENE-050417-107];zgc:110239 [Source:ZFIN;Acc:ZDB-GENE-050417-107];zgc:110239 [Source:ZFIN;Acc:ZDB-GENE-050417-107];zgc:110239 [Source:ZFIN;Acc:ZDB-GENE-050417-107];zgc:110239 [Source:ZFIN;Acc:ZDB-GENE-050417-107]
ENSDARG00000078059	XI	molecular_function;biological_process	NudC domain containing 2 [Source:ZFIN;Acc:ZDB-GENE-040801-49];NudC domain containing 2 [Source:ZFIN;Acc:ZDB-GENE-040801-49]
ENSDARG00000078383	XI	cellular_component;molecular_function;biological_process	family with sequence similarity 195, member B [Source:ZFIN;Acc:ZDB-GENE-060825-259];family with sequence similarity 195, member B [Source:ZFIN;Acc:ZDB-GENE-060825-259];family with sequence similarity 195, member B [Source:ZFIN;Acc:ZDB-GENE-060825-259]
ENSDARG00000078911	XI	nucleic acid binding;RNA binding;RNA processing;nucleotide binding;cellular_component	zgc:163098 [Source:ZFIN;Acc:ZDB-GENE-070410-141];zgc:163098 [Source:ZFIN;Acc:ZDB-GENE-070410-141];zgc:163098 [Source:ZFIN;Acc:ZDB-GENE-070410-141];zgc:163098 [Source:ZFIN;Acc:ZDB-GENE-070410-141];zgc:163098 [Source:ZFIN;Acc:ZDB-GENE-070410-141]
ENSDARG00000079060	XI	zinc ion binding;metal ion binding;protein binding	LIM and calponin homology domains 1b [Source:ZFIN;Acc:ZDB-GENE-030131-9210];LIM and calponin homology domains 1b [Source:ZFIN;Acc:ZDB-GENE-030131-9210];LIM and calponin homology domains 1b [Source:ZFIN;Acc:ZDB-GENE-030131-9210]
ENSDARG00000079278	XI	DNA binding;DNA recombination;DNA integration;cellular_component;NA	zgc:174877 [Source:ZFIN;Acc:ZDB-GENE-041008-66];zgc:174877 [Source:ZFIN;Acc:ZDB-GENE-041008-66];zgc:174877 [Source:ZFIN;Acc:ZDB-GENE-041008-66];zgc:174877 [Source:ZFIN;Acc:ZDB-GENE-041008-66];zgc:174877 [Source:ZFIN;Acc:ZDB-GENE-041008-66]
ENSDARG00000079680	XI	extracellular region;integral to membrane;chemokine activity;membrane;immune response;protein insertion into membrane	COX18 cytochrome C oxidase assembly factor [Source:HGNC Symbol;Acc:HGNC:26801];COX18 cytochrome C oxidase assembly factor [Source:HGNC Symbol;Acc:HGNC:26801];COX18 cytochrome C oxidase assembly factor [Source:HGNC Symbol;Acc:HGNC:26801];COX18 cytochrome C oxidase assembly factor [Source:HGNC Symbol;Acc:HGNC:26801];COX18 cytochrome C oxidase assembly factor [Source:HGNC Symbol;Acc:HGNC:26801];COX1…
ENSDARG00000000018	IV	NA;DNA binding;nucleus;regulation of transcription, DNA-dependent;multicellular organismal development;transcription, DNA-dependent;retina development in camera-type eye;response to activity;cellular response to cold	nuclear respiratory factor 1 [Source:ZFIN;Acc:ZDB-GENE-001221-1];nuclear respiratory factor 1 [Source:ZFIN;Acc:ZDB-GENE-001221-1];nuclear respiratory factor 1 [Source:ZFIN;Acc:ZDB-GENE-001221-1];nuclear respiratory factor 1 [Source:ZFIN;Acc:ZDB-GENE-001221-1];nuclear respiratory factor 1 [Source:ZFIN;Acc:ZDB-GENE-001221-1];nuclear respiratory factor 1 [Source:ZFIN;Acc:ZDB-GENE-001221-1];nuclear r…
ENSDARG00000000631	IV	dephosphorylation;protein dephosphorylation;protein tyrosine phosphatase activity;phosphatase activity;cytoskeleton;cytoskeletal protein binding;protein binding;NA;cytoplasm;hydrolase activity;phosphoprotein phosphatase activity	protein tyrosine phosphatase, non-receptor type 4, a [Source:ZFIN;Acc:ZDB-GENE-030616-449];protein tyrosine phosphatase, non-receptor type 4, a [Source:ZFIN;Acc:ZDB-GENE-030616-449];protein tyrosine phosphatase, non-receptor type 4, a [Source:ZFIN;Acc:ZDB-GENE-030616-449];protein tyrosine phosphatase, non-receptor type 4, a [Source:ZFIN;Acc:ZDB-GENE-030616-449];protein tyrosine phosphatase, non-r…
ENSDARG00000001169	IV	oxidation-reduction process;metabolic process;catalytic activity;oxidoreductase activity;steroid biosynthetic process;biosynthetic process;oxidoreductase activity, acting on the CH-OH group of donors, NAD or NADP as acceptor;cellular metabolic process;coenzyme binding;3-beta-hydroxy-delta5-steroid dehydrogenase activity;NA	hydroxysteroid (17-beta) dehydrogenase 8 [Source:ZFIN;Acc:ZDB-GENE-010110-1];hydroxysteroid (17-beta) dehydrogenase 8 [Source:ZFIN;Acc:ZDB-GENE-010110-1];hydroxysteroid (17-beta) dehydrogenase 8 [Source:ZFIN;Acc:ZDB-GENE-010110-1];hydroxysteroid (17-beta) dehydrogenase 8 [Source:ZFIN;Acc:ZDB-GENE-010110-1];hydroxysteroid (17-beta) dehydrogenase 8 [Source:ZFIN;Acc:ZDB-GENE-010110-1];hydroxysteroid…
ENSDARG00000001578	IV	metabolic process;catalytic activity	enoyl Coenzyme A hydratase, short chain, 1, mitochondrial [Source:ZFIN;Acc:ZDB-GENE-030616-617];enoyl Coenzyme A hydratase, short chain, 1, mitochondrial [Source:ZFIN;Acc:ZDB-GENE-030616-617]
ENSDARG00000001734	IV	protein folding;peptidyl-prolyl cis-trans isomerase activity;mitochondrial envelope;integral to endoplasmic reticulum membrane;protein binding;protein peptidyl-prolyl isomerization;FK506 binding	FK506 binding protein 8 [Source:ZFIN;Acc:ZDB-GENE-040426-1849];FK506 binding protein 8 [Source:ZFIN;Acc:ZDB-GENE-040426-1849];FK506 binding protein 8 [Source:ZFIN;Acc:ZDB-GENE-040426-1849];FK506 binding protein 8 [Source:ZFIN;Acc:ZDB-GENE-040426-1849];FK506 binding protein 8 [Source:ZFIN;Acc:ZDB-GENE-040426-1849];FK506 binding protein 8 [Source:ZFIN;Acc:ZDB-GENE-040426-1849];FK506 binding protein…
ENSDARG00000001888	IV	catalytic activity;metal ion binding;protein dephosphorylation;magnesium ion binding;hydrolase activity;phosphoprotein phosphatase activity;protein serine/threonine phosphatase activity;manganese ion binding	protein phosphatase, Mg2+/Mn2+ dependent, 1Ba [Source:ZFIN;Acc:ZDB-GENE-991102-16];protein phosphatase, Mg2+/Mn2+ dependent, 1Ba [Source:ZFIN;Acc:ZDB-GENE-991102-16];protein phosphatase, Mg2+/Mn2+ dependent, 1Ba [Source:ZFIN;Acc:ZDB-GENE-991102-16];protein phosphatase, Mg2+/Mn2+ dependent, 1Ba [Source:ZFIN;Acc:ZDB-GENE-991102-16];protein phosphatase, Mg2+/Mn2+ dependent, 1Ba [Source:ZFIN;Acc:ZDB-…
ENSDARG00000002016	IV	protein folding;ubiquitin-protein ligase activity;protein ubiquitination;ubiquitin ligase complex;peptidyl-prolyl cis-trans isomerase activity;isomerase activity	peptidylprolyl isomerase (cyclophilin)-like 2 [Source:ZFIN;Acc:ZDB-GENE-040426-1096];peptidylprolyl isomerase (cyclophilin)-like 2 [Source:ZFIN;Acc:ZDB-GENE-040426-1096];peptidylprolyl isomerase (cyclophilin)-like 2 [Source:ZFIN;Acc:ZDB-GENE-040426-1096];peptidylprolyl isomerase (cyclophilin)-like 2 [Source:ZFIN;Acc:ZDB-GENE-040426-1096];peptidylprolyl isomerase (cyclophilin)-like 2 [Source:ZFIN;…
ENSDARG00000003058	IV	calcium ion binding;microtubule anchoring;microtubule organizing center;protein binding;NA	FGFR1 oncogene partner [Source:ZFIN;Acc:ZDB-GENE-090417-1];FGFR1 oncogene partner [Source:ZFIN;Acc:ZDB-GENE-090417-1];FGFR1 oncogene partner [Source:ZFIN;Acc:ZDB-GENE-090417-1];FGFR1 oncogene partner [Source:ZFIN;Acc:ZDB-GENE-090417-1];FGFR1 oncogene partner [Source:ZFIN;Acc:ZDB-GENE-090417-1]
ENSDARG00000003383	IV	intracellular signal transduction;protein ubiquitination;protein binding	ankyrin repeat and SOCS box-containing 8 [Source:ZFIN;Acc:ZDB-GENE-030131-5411];ankyrin repeat and SOCS box-containing 8 [Source:ZFIN;Acc:ZDB-GENE-030131-5411];ankyrin repeat and SOCS box-containing 8 [Source:ZFIN;Acc:ZDB-GENE-030131-5411]
ENSDARG00000003391	IV	apoptotic process;cell communication;negative regulation of apoptotic process;phosphatidylinositol binding;cellular_component;liver development;cysteine-type endopeptidase activity involved in apoptotic process;NA	sorting nexin 7 [Source:ZFIN;Acc:ZDB-GENE-040704-77];sorting nexin 7 [Source:ZFIN;Acc:ZDB-GENE-040704-77];sorting nexin 7 [Source:ZFIN;Acc:ZDB-GENE-040704-77];sorting nexin 7 [Source:ZFIN;Acc:ZDB-GENE-040704-77];sorting nexin 7 [Source:ZFIN;Acc:ZDB-GENE-040704-77];sorting nexin 7 [Source:ZFIN;Acc:ZDB-GENE-040704-77];sorting nexin 7 [Source:ZFIN;Acc:ZDB-GENE-040704-77];sorting nexin 7 [Source:ZFIN…
ENSDARG00000003592	IV	oxidation-reduction process;membrane;cytochrome-c oxidase activity;embryonic organ development;proton transport;ion transmembrane transport;spinal cord motor neuron differentiation	surfeit 1 [Source:ZFIN;Acc:ZDB-GENE-041108-2];surfeit 1 [Source:ZFIN;Acc:ZDB-GENE-041108-2];surfeit 1 [Source:ZFIN;Acc:ZDB-GENE-041108-2];surfeit 1 [Source:ZFIN;Acc:ZDB-GENE-041108-2];surfeit 1 [Source:ZFIN;Acc:ZDB-GENE-041108-2];surfeit 1 [Source:ZFIN;Acc:ZDB-GENE-041108-2];surfeit 1 [Source:ZFIN;Acc:ZDB-GENE-041108-2]
ENSDARG00000003699	IV	integral to membrane;metal ion binding;cation-transporting ATPase activity;nucleotide binding;cation transport;copper ion binding;metal ion transport;copper ion transport;ATP binding;membrane;hydrolase activity;response to metal ion;response to copper ion	ATPase, Cu++ transporting, alpha polypeptide [Source:ZFIN;Acc:ZDB-GENE-060825-45];ATPase, Cu++ transporting, alpha polypeptide [Source:ZFIN;Acc:ZDB-GENE-060825-45];ATPase, Cu++ transporting, alpha polypeptide [Source:ZFIN;Acc:ZDB-GENE-060825-45];ATPase, Cu++ transporting, alpha polypeptide [Source:ZFIN;Acc:ZDB-GENE-060825-45];ATPase, Cu++ transporting, alpha polypeptide [Source:ZFIN;Acc:ZDB-GENE-…
ENSDARG00000003813	IV	GTPase activity;GTP binding;nucleotide binding;nucleoside-triphosphatase activity;SRP-dependent cotranslational protein targeting to membrane;signal recognition particle;7S RNA binding	signal recognition particle 54 [Source:ZFIN;Acc:ZDB-GENE-040426-818];signal recognition particle 54 [Source:ZFIN;Acc:ZDB-GENE-040426-818];signal recognition particle 54 [Source:ZFIN;Acc:ZDB-GENE-040426-818];signal recognition particle 54 [Source:ZFIN;Acc:ZDB-GENE-040426-818];signal recognition particle 54 [Source:ZFIN;Acc:ZDB-GENE-040426-818];signal recognition particle 54 [Source:ZFIN;Acc:ZDB-GE…
ENSDARG00000004160	IV	integral to membrane;membrane;endoplasmic reticulum;cell cycle;microtubule;mitosis;endoplasmic reticulum membrane;cell division;molecular_function;mitotic nuclear envelope reassembly	receptor accessory protein 3b [Source:ZFIN;Acc:ZDB-GENE-040426-730];receptor accessory protein 3b [Source:ZFIN;Acc:ZDB-GENE-040426-730];receptor accessory protein 3b [Source:ZFIN;Acc:ZDB-GENE-040426-730];receptor accessory protein 3b [Source:ZFIN;Acc:ZDB-GENE-040426-730];receptor accessory protein 3b [Source:ZFIN;Acc:ZDB-GENE-040426-730];receptor accessory protein 3b [Source:ZFIN;Acc:ZDB-GENE-040…
ENSDARG00000004261	IV	integral to membrane;transport;membrane;molecular_function	transmembrane emp24 protein transport domain containing 9 [Source:ZFIN;Acc:ZDB-GENE-050417-434];transmembrane emp24 protein transport domain containing 9 [Source:ZFIN;Acc:ZDB-GENE-050417-434];transmembrane emp24 protein transport domain containing 9 [Source:ZFIN;Acc:ZDB-GENE-050417-434];transmembrane emp24 protein transport domain containing 9 [Source:ZFIN;Acc:ZDB-GENE-050417-434]
ENSDARG00000004343	IV	NA;nucleic acid binding;nucleotide binding	negative elongation factor complex member E [Source:ZFIN;Acc:ZDB-GENE-040718-69];negative elongation factor complex member E [Source:ZFIN;Acc:ZDB-GENE-040718-69];negative elongation factor complex member E [Source:ZFIN;Acc:ZDB-GENE-040718-69]
ENSDARG00000004470	IV	protein binding;calcium ion binding;endoplasmic reticulum;kinase activity;transferase activity;phosphorylation;N-glycan processing;pronephros development	protein kinase C substrate 80K-H [Source:ZFIN;Acc:ZDB-GENE-040426-770];protein kinase C substrate 80K-H [Source:ZFIN;Acc:ZDB-GENE-040426-770];protein kinase C substrate 80K-H [Source:ZFIN;Acc:ZDB-GENE-040426-770];protein kinase C substrate 80K-H [Source:ZFIN;Acc:ZDB-GENE-040426-770];protein kinase C substrate 80K-H [Source:ZFIN;Acc:ZDB-GENE-040426-770];protein kinase C substrate 80K-H [Source:ZFI…
ENSDARG00000004616	IV	membrane;cytoplasm;dephosphorylation;protein tyrosine phosphatase activity;phosphatase activity;hydrolase activity	myotubularin related protein 2 [Source:ZFIN;Acc:ZDB-GENE-990715-14];myotubularin related protein 2 [Source:ZFIN;Acc:ZDB-GENE-990715-14];myotubularin related protein 2 [Source:ZFIN;Acc:ZDB-GENE-990715-14];myotubularin related protein 2 [Source:ZFIN;Acc:ZDB-GENE-990715-14];myotubularin related protein 2 [Source:ZFIN;Acc:ZDB-GENE-990715-14];myotubularin related protein 2 [Source:ZFIN;Acc:ZDB-GENE-99…
ENSDARG00000004726	IV	vesicle-mediated transport;transport;Golgi apparatus;retina development in camera-type eye;liver development	trafficking protein particle complex 11 [Source:ZFIN;Acc:ZDB-GENE-030131-1723];trafficking protein particle complex 11 [Source:ZFIN;Acc:ZDB-GENE-030131-1723];trafficking protein particle complex 11 [Source:ZFIN;Acc:ZDB-GENE-030131-1723];trafficking protein particle complex 11 [Source:ZFIN;Acc:ZDB-GENE-030131-1723];trafficking protein particle complex 11 [Source:ZFIN;Acc:ZDB-GENE-030131-1723]
ENSDARG00000004891	IV	peroxisome	peroxisomal biogenesis factor 19 [Source:ZFIN;Acc:ZDB-GENE-050417-424]
ENSDARG00000004925	IV	integral to membrane;membrane;mitochondrion;proteolysis;hydrolase activity;mitochondrial inner membrane;peptidase activity;serine-type peptidase activity;mitochondrial inner membrane peptidase complex;protein processing involved in protein targeting to mitochondrion	IMP2 inner mitochondrial membrane peptidase-like (S. cerevisiae) [Source:ZFIN;Acc:ZDB-GENE-040808-9];IMP2 inner mitochondrial membrane peptidase-like (S. cerevisiae) [Source:ZFIN;Acc:ZDB-GENE-040808-9];IMP2 inner mitochondrial membrane peptidase-like (S. cerevisiae) [Source:ZFIN;Acc:ZDB-GENE-040808-9];IMP2 inner mitochondrial membrane peptidase-like (S. cerevisiae) [Source:ZFIN;Acc:ZDB-GENE-04080…
ENSDARG00000005458	IV	ATP binding;transferase activity, transferring phosphorus-containing groups;protein phosphorylation;protein kinase activity;protein tyrosine kinase activity;nucleotide binding;protein serine/threonine kinase activity;kinase activity;transferase activity;phosphorylation;cellular_component	casein kinase 1, gamma 2a [Source:ZFIN;Acc:ZDB-GENE-030131-6445];casein kinase 1, gamma 2a [Source:ZFIN;Acc:ZDB-GENE-030131-6445];casein kinase 1, gamma 2a [Source:ZFIN;Acc:ZDB-GENE-030131-6445];casein kinase 1, gamma 2a [Source:ZFIN;Acc:ZDB-GENE-030131-6445];casein kinase 1, gamma 2a [Source:ZFIN;Acc:ZDB-GENE-030131-6445];casein kinase 1, gamma 2a [Source:ZFIN;Acc:ZDB-GENE-030131-6445];casein ki…
ENSDARG00000005972	IV	binding	resistance to inhibitors of cholinesterase 8 homolog B [Source:ZFIN;Acc:ZDB-GENE-030131-6435]
ENSDARG00000006251	IV	transcription elongation factor complex;transcription elongation from RNA polymerase II promoter	elongation factor, RNA polymerase II, 2 [Source:ZFIN;Acc:ZDB-GENE-030131-1717];elongation factor, RNA polymerase II, 2 [Source:ZFIN;Acc:ZDB-GENE-030131-1717]
ENSDARG00000006545	IV	cellular_component;molecular_function;biological_process;NA	RGP1 retrograde golgi transport homolog (S. cerevisiae) [Source:ZFIN;Acc:ZDB-GENE-040718-352];RGP1 retrograde golgi transport homolog (S. cerevisiae) [Source:ZFIN;Acc:ZDB-GENE-040718-352];RGP1 retrograde golgi transport homolog (S. cerevisiae) [Source:ZFIN;Acc:ZDB-GENE-040718-352];RGP1 retrograde golgi transport homolog (S. cerevisiae) [Source:ZFIN;Acc:ZDB-GENE-040718-352]
ENSDARG00000006687	IV	DNA binding;nucleus;nucleosome assembly;protein heterodimerization activity;nucleosome;chromosome;transcription regulatory region DNA binding	H2A histone family, member Y2 [Source:ZFIN;Acc:ZDB-GENE-050913-114];H2A histone family, member Y2 [Source:ZFIN;Acc:ZDB-GENE-050913-114];H2A histone family, member Y2 [Source:ZFIN;Acc:ZDB-GENE-050913-114];H2A histone family, member Y2 [Source:ZFIN;Acc:ZDB-GENE-050913-114];H2A histone family, member Y2 [Source:ZFIN;Acc:ZDB-GENE-050913-114];H2A histone family, member Y2 [Source:ZFIN;Acc:ZDB-GENE-050…
ENSDARG00000007172	IV	membrane;multicellular organismal development;intracellular;signal transduction;receptor activity;protein binding	plexin A3 [Source:ZFIN;Acc:ZDB-GENE-070613-1];plexin A3 [Source:ZFIN;Acc:ZDB-GENE-070613-1];plexin A3 [Source:ZFIN;Acc:ZDB-GENE-070613-1];plexin A3 [Source:ZFIN;Acc:ZDB-GENE-070613-1];plexin A3 [Source:ZFIN;Acc:ZDB-GENE-070613-1];plexin A3 [Source:ZFIN;Acc:ZDB-GENE-070613-1]
ENSDARG00000007323	IV	protein transport;membrane;cytoplasm;transport;cytosol;endosome;late endosome membrane	chromatin modifying protein 4B [Source:ZFIN;Acc:ZDB-GENE-040426-2812];chromatin modifying protein 4B [Source:ZFIN;Acc:ZDB-GENE-040426-2812];chromatin modifying protein 4B [Source:ZFIN;Acc:ZDB-GENE-040426-2812];chromatin modifying protein 4B [Source:ZFIN;Acc:ZDB-GENE-040426-2812];chromatin modifying protein 4B [Source:ZFIN;Acc:ZDB-GENE-040426-2812];chromatin modifying protein 4B [Source:ZFIN;Acc:Z…
ENSDARG00000007496	IV	NA	UFM1-specific ligase 1 [Source:ZFIN;Acc:ZDB-GENE-040426-1163]
ENSDARG00000007614	IV	metabolic process;oxidoreductase activity;protein binding	WW domain containing oxidoreductase [Source:ZFIN;Acc:ZDB-GENE-040426-858];WW domain containing oxidoreductase [Source:ZFIN;Acc:ZDB-GENE-040426-858];WW domain containing oxidoreductase [Source:ZFIN;Acc:ZDB-GENE-040426-858]
ENSDARG00000007808	IV	zinc ion binding;metal ion binding	zinc finger, DHHC domain containing 16a [Source:ZFIN;Acc:ZDB-GENE-040426-1621];zinc finger, DHHC domain containing 16a [Source:ZFIN;Acc:ZDB-GENE-040426-1621]
ENSDARG00000008052	IV	molecular_function;biological_process	nuclear distribution gene C homolog [Source:ZFIN;Acc:ZDB-GENE-040426-899];nuclear distribution gene C homolog [Source:ZFIN;Acc:ZDB-GENE-040426-899]
ENSDARG00000008383	IV	actin binding;cytoskeleton;regulation of actin filament polymerization;protein binding	actin related protein 2/3 complex, subunit 1A [Source:ZFIN;Acc:ZDB-GENE-040116-1];actin related protein 2/3 complex, subunit 1A [Source:ZFIN;Acc:ZDB-GENE-040116-1];actin related protein 2/3 complex, subunit 1A [Source:ZFIN;Acc:ZDB-GENE-040116-1];actin related protein 2/3 complex, subunit 1A [Source:ZFIN;Acc:ZDB-GENE-040116-1]
ENSDARG00000008439	IV	binding	ataxin 10 [Source:ZFIN;Acc:ZDB-GENE-060503-180]
ENSDARG00000008678	IV	heme biosynthetic process;cell communication;phosphatidylinositol binding;erythrocyte differentiation;hemoglobin biosynthetic process	sorting nexin 3 [Source:ZFIN;Acc:ZDB-GENE-030131-921];sorting nexin 3 [Source:ZFIN;Acc:ZDB-GENE-030131-921];sorting nexin 3 [Source:ZFIN;Acc:ZDB-GENE-030131-921];sorting nexin 3 [Source:ZFIN;Acc:ZDB-GENE-030131-921];sorting nexin 3 [Source:ZFIN;Acc:ZDB-GENE-030131-921]
ENSDARG00000008887	IV	catalytic activity;cis-stilbene-oxide hydrolase activity	epoxide hydrolase 1, like [Source:ZFIN;Acc:ZDB-GENE-030131-1050];epoxide hydrolase 1, like [Source:ZFIN;Acc:ZDB-GENE-030131-1050]
ENSDARG00000008947	IV	neural crest cell development;DNA binding;nucleus;DNA-dependent transcription, initiation;histone modification;heart development;somitogenesis;post-anal tail morphogenesis;pigmentation	Rtf1, Paf1/RNA polymerase II complex component, homolog (S. cerevisiae) [Source:ZFIN;Acc:ZDB-GENE-030131-6778];Rtf1, Paf1/RNA polymerase II complex component, homolog (S. cerevisiae) [Source:ZFIN;Acc:ZDB-GENE-030131-6778];Rtf1, Paf1/RNA polymerase II complex component, homolog (S. cerevisiae) [Source:ZFIN;Acc:ZDB-GENE-030131-6778];Rtf1, Paf1/RNA polymerase II complex component, homolog (S. cerevi…
ENSDARG00000009267	IV	catalytic activity;biosynthetic process;nucleotidyltransferase activity;isoprenoid biosynthetic process;transferase activity;cellular_component	zgc:136439 [Source:ZFIN;Acc:ZDB-GENE-060421-2858];zgc:136439 [Source:ZFIN;Acc:ZDB-GENE-060421-2858];zgc:136439 [Source:ZFIN;Acc:ZDB-GENE-060421-2858];zgc:136439 [Source:ZFIN;Acc:ZDB-GENE-060421-2858];zgc:136439 [Source:ZFIN;Acc:ZDB-GENE-060421-2858];zgc:136439 [Source:ZFIN;Acc:ZDB-GENE-060421-2858]
ENSDARG00000009315	IV	calcium ion binding;protein folding;endoplasmic reticulum;unfolded protein binding;protein binding	calmegin [Source:ZFIN;Acc:ZDB-GENE-060929-708];calmegin [Source:ZFIN;Acc:ZDB-GENE-060929-708];calmegin [Source:ZFIN;Acc:ZDB-GENE-060929-708];calmegin [Source:ZFIN;Acc:ZDB-GENE-060929-708];calmegin [Source:ZFIN;Acc:ZDB-GENE-060929-708]
ENSDARG00000009390	IV	metabolic process;lyase activity	N-acetylneuraminate pyruvate lyase (dihydrodipicolinate synthase) [Source:ZFIN;Acc:ZDB-GENE-030131-926];N-acetylneuraminate pyruvate lyase (dihydrodipicolinate synthase) [Source:ZFIN;Acc:ZDB-GENE-030131-926]
ENSDARG00000009524	IV	integral to membrane;membrane;zinc ion binding;metal ion binding;protein binding	ring finger protein 150b [Source:ZFIN;Acc:ZDB-GENE-050417-470];ring finger protein 150b [Source:ZFIN;Acc:ZDB-GENE-050417-470];ring finger protein 150b [Source:ZFIN;Acc:ZDB-GENE-050417-470];ring finger protein 150b [Source:ZFIN;Acc:ZDB-GENE-050417-470];ring finger protein 150b [Source:ZFIN;Acc:ZDB-GENE-050417-470]
ENSDARG00000009982	IV	cellular_component;molecular_function;biological_process	family with sequence similarity 199, X-linked [Source:ZFIN;Acc:ZDB-GENE-040808-24];family with sequence similarity 199, X-linked [Source:ZFIN;Acc:ZDB-GENE-040808-24];family with sequence similarity 199, X-linked [Source:ZFIN;Acc:ZDB-GENE-040808-24]
ENSDARG00000010244	IV	intracellular;structural constituent of ribosome;translation;ribosome	ribosomal protein L22-like 1 [Source:ZFIN;Acc:ZDB-GENE-060804-3];ribosomal protein L22-like 1 [Source:ZFIN;Acc:ZDB-GENE-060804-3];ribosomal protein L22-like 1 [Source:ZFIN;Acc:ZDB-GENE-060804-3];ribosomal protein L22-like 1 [Source:ZFIN;Acc:ZDB-GENE-060804-3]
ENSDARG00000010717	IV	NA	coiled-coil-helix-coiled-coil-helix domain containing 10 [Source:ZFIN;Acc:ZDB-GENE-040426-1753]
ENSDARG00000010738	IV	NA;cellular_component;biological_process	chromosome 8 open reading frame 76 [Source:HGNC Symbol;Acc:HGNC:25924];chromosome 8 open reading frame 76 [Source:HGNC Symbol;Acc:HGNC:25924];chromosome 8 open reading frame 76 [Source:HGNC Symbol;Acc:HGNC:25924]
ENSDARG00000010784	IV	cytoplasm;regulation of cell adhesion;protein binding;liver development;actin filament bundle assembly;14-3-3 protein binding;PTW/PP1 phosphatase complex;phosphatase regulator activity;regulation of myosin-light-chain-phosphatase activity	protein phosphatase 1, regulatory (inhibitor) subunit 12A [Source:ZFIN;Acc:ZDB-GENE-041011-3];protein phosphatase 1, regulatory (inhibitor) subunit 12A [Source:ZFIN;Acc:ZDB-GENE-041011-3];protein phosphatase 1, regulatory (inhibitor) subunit 12A [Source:ZFIN;Acc:ZDB-GENE-041011-3];protein phosphatase 1, regulatory (inhibitor) subunit 12A [Source:ZFIN;Acc:ZDB-GENE-041011-3];protein phosphatase 1, …
ENSDARG00000010831	IV	multicellular organismal development;zinc ion binding;positive regulation of transcription, DNA-dependent	churchill domain containing 1 [Source:ZFIN;Acc:ZDB-GENE-041001-150];churchill domain containing 1 [Source:ZFIN;Acc:ZDB-GENE-041001-150];churchill domain containing 1 [Source:ZFIN;Acc:ZDB-GENE-041001-150]
ENSDARG00000010853	IV	integral to membrane;membrane	CKLF-like MARVEL transmembrane domain containing 6 [Source:ZFIN;Acc:ZDB-GENE-030729-15];CKLF-like MARVEL transmembrane domain containing 6 [Source:ZFIN;Acc:ZDB-GENE-030729-15]
ENSDARG00000010862	IV	cytoplasm;methyltransferase activity;transaminase activity;glycine catabolic process;transferase activity;methylation;aminomethyltransferase activity	aminomethyltransferase [Source:ZFIN;Acc:ZDB-GENE-041010-114];aminomethyltransferase [Source:ZFIN;Acc:ZDB-GENE-041010-114];aminomethyltransferase [Source:ZFIN;Acc:ZDB-GENE-041010-114];aminomethyltransferase [Source:ZFIN;Acc:ZDB-GENE-041010-114];aminomethyltransferase [Source:ZFIN;Acc:ZDB-GENE-041010-114];aminomethyltransferase [Source:ZFIN;Acc:ZDB-GENE-041010-114];aminomethyltransferase [Source:ZF…
ENSDARG00000011049	IV	integral to membrane;transporter activity;membrane;transmembrane transport;transport	solute carrier family 17, member 9b [Source:ZFIN;Acc:ZDB-GENE-040718-380];solute carrier family 17, member 9b [Source:ZFIN;Acc:ZDB-GENE-040718-380];solute carrier family 17, member 9b [Source:ZFIN;Acc:ZDB-GENE-040718-380];solute carrier family 17, member 9b [Source:ZFIN;Acc:ZDB-GENE-040718-380];solute carrier family 17, member 9b [Source:ZFIN;Acc:ZDB-GENE-040718-380]
ENSDARG00000011301	IV	catalytic activity	nedd8 activating enzyme E1 subunit 1 [Source:ZFIN;Acc:ZDB-GENE-040426-1552]
ENSDARG00000011824	IV	NA;cellular_component;molecular_function;biological_process	pre-B-cell leukemia homeobox interacting protein 1b [Source:ZFIN;Acc:ZDB-GENE-070112-2032];pre-B-cell leukemia homeobox interacting protein 1b [Source:ZFIN;Acc:ZDB-GENE-070112-2032];pre-B-cell leukemia homeobox interacting protein 1b [Source:ZFIN;Acc:ZDB-GENE-070112-2032];pre-B-cell leukemia homeobox interacting protein 1b [Source:ZFIN;Acc:ZDB-GENE-070112-2032]
ENSDARG00000011925	IV	integral to membrane;membrane;mitochondrion;transmembrane transport;transport;lipid transport;mitochondrial inner membrane;transmembrane transporter activity	spinster homolog 1 (Drosophila) [Source:ZFIN;Acc:ZDB-GENE-020228-1];spinster homolog 1 (Drosophila) [Source:ZFIN;Acc:ZDB-GENE-020228-1];spinster homolog 1 (Drosophila) [Source:ZFIN;Acc:ZDB-GENE-020228-1];spinster homolog 1 (Drosophila) [Source:ZFIN;Acc:ZDB-GENE-020228-1];spinster homolog 1 (Drosophila) [Source:ZFIN;Acc:ZDB-GENE-020228-1];spinster homolog 1 (Drosophila) [Source:ZFIN;Acc:ZDB-GENE-0…
ENSDARG00000012144	IV	integral to membrane;membrane;carbohydrate binding;ER membrane protein complex	ER membrane protein complex subunit 7 [Source:ZFIN;Acc:ZDB-GENE-041001-170];ER membrane protein complex subunit 7 [Source:ZFIN;Acc:ZDB-GENE-041001-170];ER membrane protein complex subunit 7 [Source:ZFIN;Acc:ZDB-GENE-041001-170];ER membrane protein complex subunit 7 [Source:ZFIN;Acc:ZDB-GENE-041001-170]
ENSDARG00000012244	IV	ligase activity;acid-amino acid ligase activity;cellular_component	ubiquitin-conjugating enzyme E2E 3 (UBC4/5 homolog, yeast) [Source:ZFIN;Acc:ZDB-GENE-030131-408];ubiquitin-conjugating enzyme E2E 3 (UBC4/5 homolog, yeast) [Source:ZFIN;Acc:ZDB-GENE-030131-408];ubiquitin-conjugating enzyme E2E 3 (UBC4/5 homolog, yeast) [Source:ZFIN;Acc:ZDB-GENE-030131-408]
ENSDARG00000012340	IV	cytoplasm;dephosphorylation;protein dephosphorylation;protein tyrosine phosphatase activity;phosphatase activity;hydrolase activity;phosphoprotein phosphatase activity;protein binding	protein tyrosine phosphatase, non-receptor type 11, b [Source:ZFIN;Acc:ZDB-GENE-040426-1158];protein tyrosine phosphatase, non-receptor type 11, b [Source:ZFIN;Acc:ZDB-GENE-040426-1158];protein tyrosine phosphatase, non-receptor type 11, b [Source:ZFIN;Acc:ZDB-GENE-040426-1158];protein tyrosine phosphatase, non-receptor type 11, b [Source:ZFIN;Acc:ZDB-GENE-040426-1158];protein tyrosine phosphatas…
ENSDARG00000012840	IV	transferase activity;transferase activity, transferring glycosyl groups	asparagine-linked glycosylation 9 homolog (S. cerevisiae, alpha- 1,2-mannosyltransferase) [Source:ZFIN;Acc:ZDB-GENE-040426-1270];asparagine-linked glycosylation 9 homolog (S. cerevisiae, alpha- 1,2-mannosyltransferase) [Source:ZFIN;Acc:ZDB-GENE-040426-1270]
ENSDARG00000013044	IV	oxidation-reduction process;oxidoreductase activity;metal ion binding;iron-sulfur cluster binding;NADH dehydrogenase (ubiquinone) activity;mitochondrial electron transport, NADH to ubiquinone;2 iron, 2 sulfur cluster binding;mitochondrial respiratory chain complex I	NADH dehydrogenase (ubiquinone) flavoprotein 2 [Source:ZFIN;Acc:ZDB-GENE-040426-1713];NADH dehydrogenase (ubiquinone) flavoprotein 2 [Source:ZFIN;Acc:ZDB-GENE-040426-1713];NADH dehydrogenase (ubiquinone) flavoprotein 2 [Source:ZFIN;Acc:ZDB-GENE-040426-1713];NADH dehydrogenase (ubiquinone) flavoprotein 2 [Source:ZFIN;Acc:ZDB-GENE-040426-1713];NADH dehydrogenase (ubiquinone) flavoprotein 2 [Source:…
ENSDARG00000013168	IV	calcium ion binding;Notch signaling pathway;integral to membrane;membrane;multicellular organismal development;cell communication;protein binding	jagged 1b [Source:ZFIN;Acc:ZDB-GENE-011128-4];jagged 1b [Source:ZFIN;Acc:ZDB-GENE-011128-4];jagged 1b [Source:ZFIN;Acc:ZDB-GENE-011128-4];jagged 1b [Source:ZFIN;Acc:ZDB-GENE-011128-4];jagged 1b [Source:ZFIN;Acc:ZDB-GENE-011128-4];jagged 1b [Source:ZFIN;Acc:ZDB-GENE-011128-4];jagged 1b [Source:ZFIN;Acc:ZDB-GENE-011128-4]
ENSDARG00000013245	IV	NA	WW domain binding protein 1-like a [Source:ZFIN;Acc:ZDB-GENE-030131-1961]
ENSDARG00000013302	IV	oxidation-reduction process;response to oxidative stress;glutathione peroxidase activity	glutathione peroxidase 8 (putative) [Source:ZFIN;Acc:ZDB-GENE-040426-965];glutathione peroxidase 8 (putative) [Source:ZFIN;Acc:ZDB-GENE-040426-965];glutathione peroxidase 8 (putative) [Source:ZFIN;Acc:ZDB-GENE-040426-965]
ENSDARG00000013333	IV	ATP binding;nucleobase-containing compound metabolic process;phosphotransferase activity, alcohol group as acceptor	NADH dehydrogenase (ubiquinone) 1 alpha subcomplex, 10 [Source:ZFIN;Acc:ZDB-GENE-030131-670];NADH dehydrogenase (ubiquinone) 1 alpha subcomplex, 10 [Source:ZFIN;Acc:ZDB-GENE-030131-670];NADH dehydrogenase (ubiquinone) 1 alpha subcomplex, 10 [Source:ZFIN;Acc:ZDB-GENE-030131-670]
ENSDARG00000013382	IV	mRNA splicing, via spliceosome;spliceosomal complex	CWC15 spliceosome-associated protein [Source:HGNC Symbol;Acc:HGNC:26939];CWC15 spliceosome-associated protein [Source:HGNC Symbol;Acc:HGNC:26939]
ENSDARG00000013694	IV	integral to membrane;membrane;molecular_function;biological_process	transmembrane protein 110 [Source:ZFIN;Acc:ZDB-GENE-040426-1198];transmembrane protein 110 [Source:ZFIN;Acc:ZDB-GENE-040426-1198];transmembrane protein 110 [Source:ZFIN;Acc:ZDB-GENE-040426-1198];transmembrane protein 110 [Source:ZFIN;Acc:ZDB-GENE-040426-1198]
ENSDARG00000013946	IV	protein binding	influenza virus NS1A binding protein b [Source:ZFIN;Acc:ZDB-GENE-030131-6266]
ENSDARG00000014138	IV	acyl-CoA metabolic process;acyl-CoA hydrolase activity;cellular_component	acyl-CoA thioesterase 8 [Source:ZFIN;Acc:ZDB-GENE-041010-174];acyl-CoA thioesterase 8 [Source:ZFIN;Acc:ZDB-GENE-041010-174];acyl-CoA thioesterase 8 [Source:ZFIN;Acc:ZDB-GENE-041010-174]
ENSDARG00000014171	IV	NA	biogenesis of lysosome-related organelles complex-1, subunit 1 [Source:ZFIN;Acc:ZDB-GENE-050208-569]
ENSDARG00000014303	IV	membrane;positive regulation of phosphorylation;kinase activator activity;protein binding;endosome;endosome membrane;binding	vac14 homolog (S. cerevisiae) [Source:ZFIN;Acc:ZDB-GENE-040912-82];vac14 homolog (S. cerevisiae) [Source:ZFIN;Acc:ZDB-GENE-040912-82];vac14 homolog (S. cerevisiae) [Source:ZFIN;Acc:ZDB-GENE-040912-82];vac14 homolog (S. cerevisiae) [Source:ZFIN;Acc:ZDB-GENE-040912-82];vac14 homolog (S. cerevisiae) [Source:ZFIN;Acc:ZDB-GENE-040912-82];vac14 homolog (S. cerevisiae) [Source:ZFIN;Acc:ZDB-GENE-040912-8…
ENSDARG00000014313	IV	hydrogen ion transmembrane transporter activity;ATP synthesis coupled proton transport;mitochondrial proton-transporting ATP synthase complex, coupling factor F(o);membrane;mitochondrion;transport;ion transport;mitochondrial inner membrane;proton transport	ATP synthase, H+ transporting, mitochondrial F0 complex, subunit F6 [Source:ZFIN;Acc:ZDB-GENE-040426-2534];ATP synthase, H+ transporting, mitochondrial F0 complex, subunit F6 [Source:ZFIN;Acc:ZDB-GENE-040426-2534];ATP synthase, H+ transporting, mitochondrial F0 complex, subunit F6 [Source:ZFIN;Acc:ZDB-GENE-040426-2534];ATP synthase, H+ transporting, mitochondrial F0 complex, subunit F6 [Source:ZF…
ENSDARG00000014428	IV	signal transduction;protein phosphatase type 2A regulator activity;protein phosphatase type 2A complex;binding	protein phosphatase 2, regulatory subunit B', delta [Source:ZFIN;Acc:ZDB-GENE-040426-2568];protein phosphatase 2, regulatory subunit B', delta [Source:ZFIN;Acc:ZDB-GENE-040426-2568];protein phosphatase 2, regulatory subunit B', delta [Source:ZFIN;Acc:ZDB-GENE-040426-2568];protein phosphatase 2, regulatory subunit B', delta [Source:ZFIN;Acc:ZDB-GENE-040426-2568]
ENSDARG00000014500	IV	nucleus;mRNA splicing, via spliceosome	;
ENSDARG00000014536	IV	protein folding;unfolded protein binding;prefoldin complex	prefoldin subunit 1 [Source:ZFIN;Acc:ZDB-GENE-050306-50];prefoldin subunit 1 [Source:ZFIN;Acc:ZDB-GENE-050306-50];prefoldin subunit 1 [Source:ZFIN;Acc:ZDB-GENE-050306-50]
ENSDARG00000014915	IV	fatty acid biosynthetic process;lipid metabolic process;fatty acid metabolic process	NADH dehydrogenase (ubiquinone) 1, alpha/beta subcomplex, 1b [Source:ZFIN;Acc:ZDB-GENE-030131-4437];NADH dehydrogenase (ubiquinone) 1, alpha/beta subcomplex, 1b [Source:ZFIN;Acc:ZDB-GENE-030131-4437];NADH dehydrogenase (ubiquinone) 1, alpha/beta subcomplex, 1b [Source:ZFIN;Acc:ZDB-GENE-030131-4437]
ENSDARG00000015088	IV	protein folding;unfolded protein binding	DnaJ (Hsp40) homolog, subfamily B, member 11 [Source:ZFIN;Acc:ZDB-GENE-031113-9];DnaJ (Hsp40) homolog, subfamily B, member 11 [Source:ZFIN;Acc:ZDB-GENE-031113-9]
ENSDARG00000015161	IV	cellular_component;molecular_function;biological_process	zgc:92664 [Source:ZFIN;Acc:ZDB-GENE-040718-119];zgc:92664 [Source:ZFIN;Acc:ZDB-GENE-040718-119];zgc:92664 [Source:ZFIN;Acc:ZDB-GENE-040718-119]
ENSDARG00000015201	IV	cytoplasm;methyltransferase activity;cellular protein modification process;protein-L-isoaspartate (D-aspartate) O-methyltransferase activity;transferase activity;protein methylation;methylation;protein methyltransferase activity;tRNA (adenine-N1-)-methyltransferase activity;tRNA methylation;tRNA (m1A) methyltransferase complex	l-isoaspartyl protein carboxyl methyltransferase [Source:ZFIN;Acc:ZDB-GENE-990415-134];l-isoaspartyl protein carboxyl methyltransferase [Source:ZFIN;Acc:ZDB-GENE-990415-134];l-isoaspartyl protein carboxyl methyltransferase [Source:ZFIN;Acc:ZDB-GENE-990415-134];l-isoaspartyl protein carboxyl methyltransferase [Source:ZFIN;Acc:ZDB-GENE-990415-134];l-isoaspartyl protein carboxyl methyltransferase [S…
ENSDARG00000015310	IV	intracellular;transport;endoplasmic reticulum;phospholipid transport;trans-Golgi network;ion transmembrane transport;phosphatidylinositol transporter activity;quaternary ammonium group transport;phosphatidylcholine transporter activity;organic cation transport	phosphatidylinositol transfer protein, beta, like [Source:ZFIN;Acc:ZDB-GENE-040426-2791];phosphatidylinositol transfer protein, beta, like [Source:ZFIN;Acc:ZDB-GENE-040426-2791];phosphatidylinositol transfer protein, beta, like [Source:ZFIN;Acc:ZDB-GENE-040426-2791];phosphatidylinositol transfer protein, beta, like [Source:ZFIN;Acc:ZDB-GENE-040426-2791];phosphatidylinositol transfer protein, beta…
ENSDARG00000015314	IV	neuromuscular junction development;neuron development;nucleus;membrane;multicellular organismal development;cytoplasm;plasma membrane;metal ion binding;postsynaptic membrane;synapse;cell junction;spinal cord motor neuron differentiation	zinc finger, C4H2 domain containing [Source:ZFIN;Acc:ZDB-GENE-030131-2207];zinc finger, C4H2 domain containing [Source:ZFIN;Acc:ZDB-GENE-030131-2207];zinc finger, C4H2 domain containing [Source:ZFIN;Acc:ZDB-GENE-030131-2207];zinc finger, C4H2 domain containing [Source:ZFIN;Acc:ZDB-GENE-030131-2207];zinc finger, C4H2 domain containing [Source:ZFIN;Acc:ZDB-GENE-030131-2207];zinc finger, C4H2 domain…
ENSDARG00000015325	IV	nucleus;nucleic acid binding;RNA binding;metal ion binding;nucleotide binding	U2(RNU2) small nuclear RNA auxiliary factor 1 [Source:ZFIN;Acc:ZDB-GENE-020419-1];U2(RNU2) small nuclear RNA auxiliary factor 1 [Source:ZFIN;Acc:ZDB-GENE-020419-1];U2(RNU2) small nuclear RNA auxiliary factor 1 [Source:ZFIN;Acc:ZDB-GENE-020419-1];U2(RNU2) small nuclear RNA auxiliary factor 1 [Source:ZFIN;Acc:ZDB-GENE-020419-1];U2(RNU2) small nuclear RNA auxiliary factor 1 [Source:ZFIN;Acc:ZDB-GENE…
ENSDARG00000015557	IV	cellular_component;molecular_function;biological_process;NA	hematopoietic SH2 domain containing [Source:HGNC Symbol;Acc:HGNC:24920];hematopoietic SH2 domain containing [Source:HGNC Symbol;Acc:HGNC:24920];hematopoietic SH2 domain containing [Source:HGNC Symbol;Acc:HGNC:24920];hematopoietic SH2 domain containing [Source:HGNC Symbol;Acc:HGNC:24920]
ENSDARG00000015717	IV	ATP binding;transferase activity, transferring phosphorus-containing groups;protein phosphorylation;protein kinase activity;protein tyrosine kinase activity;protein binding	fms-related tyrosine kinase 4 [Source:ZFIN;Acc:ZDB-GENE-980526-326];fms-related tyrosine kinase 4 [Source:ZFIN;Acc:ZDB-GENE-980526-326];fms-related tyrosine kinase 4 [Source:ZFIN;Acc:ZDB-GENE-980526-326];fms-related tyrosine kinase 4 [Source:ZFIN;Acc:ZDB-GENE-980526-326];fms-related tyrosine kinase 4 [Source:ZFIN;Acc:ZDB-GENE-980526-326];fms-related tyrosine kinase 4 [Source:ZFIN;Acc:ZDB-GENE-980…
ENSDARG00000015759	IV	integral to membrane;membrane	tetraspanin 7 [Source:ZFIN;Acc:ZDB-GENE-030131-5435];tetraspanin 7 [Source:ZFIN;Acc:ZDB-GENE-030131-5435]
ENSDARG00000015971	IV	intracellular;small GTPase mediated signal transduction;guanyl-nucleotide exchange factor activity;regulation of small GTPase mediated signal transduction	Rap guanine nucleotide exchange factor (GEF) 1b [Source:ZFIN;Acc:ZDB-GENE-040426-1001];Rap guanine nucleotide exchange factor (GEF) 1b [Source:ZFIN;Acc:ZDB-GENE-040426-1001];Rap guanine nucleotide exchange factor (GEF) 1b [Source:ZFIN;Acc:ZDB-GENE-040426-1001];Rap guanine nucleotide exchange factor (GEF) 1b [Source:ZFIN;Acc:ZDB-GENE-040426-1001]
ENSDARG00000016086	IV	nucleus;cytoplasm;ubiquitin-protein ligase activity;ligase activity;transforming growth factor beta receptor signaling pathway;protein binding;protein ubiquitination involved in ubiquitin-dependent protein catabolic process	SMAD specific E3 ubiquitin protein ligase 1 [Source:ZFIN;Acc:ZDB-GENE-040426-2744];SMAD specific E3 ubiquitin protein ligase 1 [Source:ZFIN;Acc:ZDB-GENE-040426-2744];SMAD specific E3 ubiquitin protein ligase 1 [Source:ZFIN;Acc:ZDB-GENE-040426-2744];SMAD specific E3 ubiquitin protein ligase 1 [Source:ZFIN;Acc:ZDB-GENE-040426-2744];SMAD specific E3 ubiquitin protein ligase 1 [Source:ZFIN;Acc:ZDB-GE…
ENSDARG00000016256	IV	hydrolase activity;cellular_component	nudix (nucleoside diphosphate linked moiety X)-type motif 3a [Source:ZFIN;Acc:ZDB-GENE-040426-792];nudix (nucleoside diphosphate linked moiety X)-type motif 3a [Source:ZFIN;Acc:ZDB-GENE-040426-792]
ENSDARG00000016304	IV	DNA binding;sequence-specific DNA binding transcription factor activity;nucleus;regulation of transcription, DNA-dependent;transcription factor complex;transcription, DNA-dependent;transcription coactivator activity;cell cycle;mitotic cell cycle;transcription factor binding	transcription factor Dp-1, b [Source:ZFIN;Acc:ZDB-GENE-040426-1746];transcription factor Dp-1, b [Source:ZFIN;Acc:ZDB-GENE-040426-1746];transcription factor Dp-1, b [Source:ZFIN;Acc:ZDB-GENE-040426-1746];transcription factor Dp-1, b [Source:ZFIN;Acc:ZDB-GENE-040426-1746];transcription factor Dp-1, b [Source:ZFIN;Acc:ZDB-GENE-040426-1746];transcription factor Dp-1, b [Source:ZFIN;Acc:ZDB-GENE-0404…
ENSDARG00000016514	IV	zinc ion binding;transcription, DNA-dependent;metal ion binding;DNA repair;core TFIIH complex;nucleotide-excision repair	general transcription factor IIH, polypeptide 2 [Source:ZFIN;Acc:ZDB-GENE-030131-1959];general transcription factor IIH, polypeptide 2 [Source:ZFIN;Acc:ZDB-GENE-030131-1959];general transcription factor IIH, polypeptide 2 [Source:ZFIN;Acc:ZDB-GENE-030131-1959];general transcription factor IIH, polypeptide 2 [Source:ZFIN;Acc:ZDB-GENE-030131-1959];general transcription factor IIH, polypeptide 2 [So…
ENSDARG00000016545	IV	transferase activity, transferring acyl groups;transferase activity;cellular_component	carnitine O-acetyltransferase [Source:HGNC Symbol;Acc:HGNC:2342];carnitine O-acetyltransferase [Source:HGNC Symbol;Acc:HGNC:2342];carnitine O-acetyltransferase [Source:HGNC Symbol;Acc:HGNC:2342]
ENSDARG00000016706	IV	catalytic activity;IMP cyclohydrolase activity;purine nucleotide biosynthetic process;phosphoribosylaminoimidazolecarboxamide formyltransferase activity	5-aminoimidazole-4-carboxamide ribonucleotide formyltransferase/IMP cyclohydrolase [Source:ZFIN;Acc:ZDB-GENE-011212-4];5-aminoimidazole-4-carboxamide ribonucleotide formyltransferase/IMP cyclohydrolase [Source:ZFIN;Acc:ZDB-GENE-011212-4];5-aminoimidazole-4-carboxamide ribonucleotide formyltransferase/IMP cyclohydrolase [Source:ZFIN;Acc:ZDB-GENE-011212-4];5-aminoimidazole-4-carboxamide ribonucleot…
ENSDARG00000017105	IV	NA	vasodilator-stimulated phosphoprotein [Source:ZFIN;Acc:ZDB-GENE-030131-7118]
ENSDARG00000017549	IV	cellular_component;molecular_function;biological_process	phytanoyl-CoA 2-hydroxylase [Source:ZFIN;Acc:ZDB-GENE-050417-361];phytanoyl-CoA 2-hydroxylase [Source:ZFIN;Acc:ZDB-GENE-050417-361];phytanoyl-CoA 2-hydroxylase [Source:ZFIN;Acc:ZDB-GENE-050417-361]
ENSDARG00000017590	IV	hydrolase activity, acting on carbon-nitrogen (but not peptide) bonds;nitrogen compound metabolic process	nitrilase family, member 2 [Source:ZFIN;Acc:ZDB-GENE-050522-65];nitrilase family, member 2 [Source:ZFIN;Acc:ZDB-GENE-050522-65]
ENSDARG00000017602	IV	NA	cyclin G2 [Source:ZFIN;Acc:ZDB-GENE-021016-1]
ENSDARG00000017659	IV	ATP binding;catalytic activity;kinase activity;transferase activity;selenide, water dikinase activity;phosphorylation	selenophosphate synthetase 2 [Source:ZFIN;Acc:ZDB-GENE-030327-5];selenophosphate synthetase 2 [Source:ZFIN;Acc:ZDB-GENE-030327-5];selenophosphate synthetase 2 [Source:ZFIN;Acc:ZDB-GENE-030327-5];selenophosphate synthetase 2 [Source:ZFIN;Acc:ZDB-GENE-030327-5];selenophosphate synthetase 2 [Source:ZFIN;Acc:ZDB-GENE-030327-5];selenophosphate synthetase 2 [Source:ZFIN;Acc:ZDB-GENE-030327-5]
ENSDARG00000017891	IV	protein folding;ATP binding;cytoplasm;nucleotide binding;unfolded protein binding;cellular protein metabolic process;Kupffer's vesicle development	t-complex polypeptide 1 [Source:ZFIN;Acc:ZDB-GENE-990714-24];t-complex polypeptide 1 [Source:ZFIN;Acc:ZDB-GENE-990714-24];t-complex polypeptide 1 [Source:ZFIN;Acc:ZDB-GENE-990714-24];t-complex polypeptide 1 [Source:ZFIN;Acc:ZDB-GENE-990714-24];t-complex polypeptide 1 [Source:ZFIN;Acc:ZDB-GENE-990714-24];t-complex polypeptide 1 [Source:ZFIN;Acc:ZDB-GENE-990714-24];t-complex polypeptide 1 [Source:Z…
ENSDARG00000018020	IV	metal ion binding;aminopeptidase activity;cellular process;hydrolase activity;manganese ion binding;cellular_component	peptidase D [Source:ZFIN;Acc:ZDB-GENE-030131-9444];peptidase D [Source:ZFIN;Acc:ZDB-GENE-030131-9444];peptidase D [Source:ZFIN;Acc:ZDB-GENE-030131-9444];peptidase D [Source:ZFIN;Acc:ZDB-GENE-030131-9444];peptidase D [Source:ZFIN;Acc:ZDB-GENE-030131-9444];peptidase D [Source:ZFIN;Acc:ZDB-GENE-030131-9444]
ENSDARG00000018432	IV	integral to membrane;intracellular;protein domain specific binding;mannose transmembrane transporter activity;trans-Golgi network;lytic vacuole;mannose transport;mannose binding;protein targeting to lysosome;NA	mannose-6-phosphate receptor (cation dependent) [Source:ZFIN;Acc:ZDB-GENE-040426-2285];mannose-6-phosphate receptor (cation dependent) [Source:ZFIN;Acc:ZDB-GENE-040426-2285];mannose-6-phosphate receptor (cation dependent) [Source:ZFIN;Acc:ZDB-GENE-040426-2285];mannose-6-phosphate receptor (cation dependent) [Source:ZFIN;Acc:ZDB-GENE-040426-2285];mannose-6-phosphate receptor (cation dependent) [So…
ENSDARG00000018658	IV	cellular_component;molecular_function;biological_process;NA	AAR2 splicing factor homolog (S. cerevisiae) [Source:ZFIN;Acc:ZDB-GENE-040704-68];AAR2 splicing factor homolog (S. cerevisiae) [Source:ZFIN;Acc:ZDB-GENE-040704-68];AAR2 splicing factor homolog (S. cerevisiae) [Source:ZFIN;Acc:ZDB-GENE-040704-68];AAR2 splicing factor homolog (S. cerevisiae) [Source:ZFIN;Acc:ZDB-GENE-040704-68]
ENSDARG00000018738	IV	nucleus;chromosome, centromeric region;mitosis;molecular_function	ZW10 homolog, centromere/kinetochore protein (Drosophila) [Source:ZFIN;Acc:ZDB-GENE-040426-800];ZW10 homolog, centromere/kinetochore protein (Drosophila) [Source:ZFIN;Acc:ZDB-GENE-040426-800];ZW10 homolog, centromere/kinetochore protein (Drosophila) [Source:ZFIN;Acc:ZDB-GENE-040426-800];ZW10 homolog, centromere/kinetochore protein (Drosophila) [Source:ZFIN;Acc:ZDB-GENE-040426-800]
ENSDARG00000018944	IV	metabolic process;lyase activity;mitochondrion;catalytic activity;4-hydroxy-2-oxoglutarate aldolase activity;glyoxylate catabolic process	4-hydroxy-2-oxoglutarate aldolase 1 [Source:ZFIN;Acc:ZDB-GENE-040426-2242];4-hydroxy-2-oxoglutarate aldolase 1 [Source:ZFIN;Acc:ZDB-GENE-040426-2242];4-hydroxy-2-oxoglutarate aldolase 1 [Source:ZFIN;Acc:ZDB-GENE-040426-2242];4-hydroxy-2-oxoglutarate aldolase 1 [Source:ZFIN;Acc:ZDB-GENE-040426-2242];4-hydroxy-2-oxoglutarate aldolase 1 [Source:ZFIN;Acc:ZDB-GENE-040426-2242];4-hydroxy-2-oxoglutarate…
ENSDARG00000019008	IV	calcium ion binding;cell redox homeostasis	endoplasmic reticulum protein 44 [Source:ZFIN;Acc:ZDB-GENE-040426-1902];endoplasmic reticulum protein 44 [Source:ZFIN;Acc:ZDB-GENE-040426-1902]
ENSDARG00000019103	IV	nucleus;zinc ion binding;metal ion binding;protein binding	lysine (K)-specific demethylase 4A, genome duplicate b [Source:ZFIN;Acc:ZDB-GENE-030131-6279];lysine (K)-specific demethylase 4A, genome duplicate b [Source:ZFIN;Acc:ZDB-GENE-030131-6279];lysine (K)-specific demethylase 4A, genome duplicate b [Source:ZFIN;Acc:ZDB-GENE-030131-6279];lysine (K)-specific demethylase 4A, genome duplicate b [Source:ZFIN;Acc:ZDB-GENE-030131-6279]
ENSDARG00000019426	IV	ATP binding;transferase activity, transferring phosphorus-containing groups;protein phosphorylation;cytoplasm;Rho guanyl-nucleotide exchange factor activity;protein kinase activity;protein tyrosine kinase activity;nucleotide binding;guanyl-nucleotide exchange factor activity;protein serine/threonine kinase activity;kinase activity;regulation of Rho protein signal transduction;transferase activity…	trio Rho guanine nucleotide exchange factor a [Source:ZFIN;Acc:ZDB-GENE-060503-334];trio Rho guanine nucleotide exchange factor a [Source:ZFIN;Acc:ZDB-GENE-060503-334];trio Rho guanine nucleotide exchange factor a [Source:ZFIN;Acc:ZDB-GENE-060503-334];trio Rho guanine nucleotide exchange factor a [Source:ZFIN;Acc:ZDB-GENE-060503-334];trio Rho guanine nucleotide exchange factor a [Source:ZFIN;Acc:…
ENSDARG00000019496	IV	hydrolase activity;S-formylglutathione hydrolase activity;formaldehyde catabolic process	esterase D/formylglutathione hydrolase [Source:ZFIN;Acc:ZDB-GENE-050417-328];esterase D/formylglutathione hydrolase [Source:ZFIN;Acc:ZDB-GENE-050417-328];esterase D/formylglutathione hydrolase [Source:ZFIN;Acc:ZDB-GENE-050417-328]
ENSDARG00000019549	IV	integral to membrane;membrane;transferase activity, transferring phosphorus-containing groups;nucleotidyltransferase activity;transferase activity;angiogenesis;phosphatidate cytidylyltransferase activity;positive regulation of ERK1 and ERK2 cascade;CDP-diacylglycerol biosynthetic process	CDP-diacylglycerol synthase (phosphatidate cytidylyltransferase) 1 [Source:ZFIN;Acc:ZDB-GENE-070705-78];CDP-diacylglycerol synthase (phosphatidate cytidylyltransferase) 1 [Source:ZFIN;Acc:ZDB-GENE-070705-78];CDP-diacylglycerol synthase (phosphatidate cytidylyltransferase) 1 [Source:ZFIN;Acc:ZDB-GENE-070705-78];CDP-diacylglycerol synthase (phosphatidate cytidylyltransferase) 1 [Source:ZFIN;Acc:ZDB…
ENSDARG00000019709	IV	intracellular protein transport;membrane;intracellular;signal transduction;GTPase activity;GTP binding;small GTPase mediated signal transduction;nucleotide binding;GTP catabolic process;protein transport;nucleocytoplasmic transport	ras homolog gene family, member Ua [Source:ZFIN;Acc:ZDB-GENE-040618-3];ras homolog gene family, member Ua [Source:ZFIN;Acc:ZDB-GENE-040618-3];ras homolog gene family, member Ua [Source:ZFIN;Acc:ZDB-GENE-040618-3];ras homolog gene family, member Ua [Source:ZFIN;Acc:ZDB-GENE-040618-3];ras homolog gene family, member Ua [Source:ZFIN;Acc:ZDB-GENE-040618-3];ras homolog gene family, member Ua [Source:Z…
ENSDARG00000020001	IV	nucleus;nucleotide-excision repair;damaged DNA binding;proteasomal ubiquitin-dependent protein catabolic process;protein binding	RAD23 homolog Aa (S. cerevisiae) [Source:ZFIN;Acc:ZDB-GENE-040808-59];RAD23 homolog Aa (S. cerevisiae) [Source:ZFIN;Acc:ZDB-GENE-040808-59];RAD23 homolog Aa (S. cerevisiae) [Source:ZFIN;Acc:ZDB-GENE-040808-59];RAD23 homolog Aa (S. cerevisiae) [Source:ZFIN;Acc:ZDB-GENE-040808-59];RAD23 homolog Aa (S. cerevisiae) [Source:ZFIN;Acc:ZDB-GENE-040808-59]
ENSDARG00000020169	IV	metabolic process;catalytic activity;cellular_component	fumarylacetoacetate hydrolase domain containing 2A [Source:ZFIN;Acc:ZDB-GENE-040426-2499];fumarylacetoacetate hydrolase domain containing 2A [Source:ZFIN;Acc:ZDB-GENE-040426-2499];fumarylacetoacetate hydrolase domain containing 2A [Source:ZFIN;Acc:ZDB-GENE-040426-2499]
ENSDARG00000020204	IV	cytoplasm;actin binding;cytoskeleton;cytoskeletal protein binding;extrinsic to membrane;negative regulation of cell proliferation	neurofibromin 2a (merlin) [Source:ZFIN;Acc:ZDB-GENE-080722-7];neurofibromin 2a (merlin) [Source:ZFIN;Acc:ZDB-GENE-080722-7];neurofibromin 2a (merlin) [Source:ZFIN;Acc:ZDB-GENE-080722-7];neurofibromin 2a (merlin) [Source:ZFIN;Acc:ZDB-GENE-080722-7];neurofibromin 2a (merlin) [Source:ZFIN;Acc:ZDB-GENE-080722-7];neurofibromin 2a (merlin) [Source:ZFIN;Acc:ZDB-GENE-080722-7]
ENSDARG00000020236	IV	protein binding	PTPRF interacting protein, binding protein 1 (liprin beta 1) [Source:HGNC Symbol;Acc:HGNC:9249]
ENSDARG00000020279	IV	calcium ion binding;signal transduction;proteinaceous extracellular matrix;cellular_component	EF-hand calcium binding domain 7 [Source:ZFIN;Acc:ZDB-GENE-040625-115];EF-hand calcium binding domain 7 [Source:ZFIN;Acc:ZDB-GENE-040625-115];EF-hand calcium binding domain 7 [Source:ZFIN;Acc:ZDB-GENE-040625-115];EF-hand calcium binding domain 7 [Source:ZFIN;Acc:ZDB-GENE-040625-115]
ENSDARG00000020435	IV	nucleus;regulation of transcription, DNA-dependent;transcription, DNA-dependent;chromatin assembly or disassembly;chromatin modification	ASF1 anti-silencing function 1 homolog Ba (S. cerevisiae) [Source:ZFIN;Acc:ZDB-GENE-031118-197];ASF1 anti-silencing function 1 homolog Ba (S. cerevisiae) [Source:ZFIN;Acc:ZDB-GENE-031118-197];ASF1 anti-silencing function 1 homolog Ba (S. cerevisiae) [Source:ZFIN;Acc:ZDB-GENE-031118-197];ASF1 anti-silencing function 1 homolog Ba (S. cerevisiae) [Source:ZFIN;Acc:ZDB-GENE-031118-197];ASF1 anti-silen…
ENSDARG00000020608	IV	cellular_component;protein binding;NA	SGT1, suppressor of G2 allele of SKP1 (S. cerevisiae) [Source:ZFIN;Acc:ZDB-GENE-041114-56];SGT1, suppressor of G2 allele of SKP1 (S. cerevisiae) [Source:ZFIN;Acc:ZDB-GENE-041114-56];SGT1, suppressor of G2 allele of SKP1 (S. cerevisiae) [Source:ZFIN;Acc:ZDB-GENE-041114-56]
ENSDARG00000020895	IV	chaperone binding;protein binding	BCL2-associated athanogene 1 [Source:ZFIN;Acc:ZDB-GENE-050309-89];BCL2-associated athanogene 1 [Source:ZFIN;Acc:ZDB-GENE-050309-89]
ENSDARG00000020944	IV	cytoplasm;actin binding;cytoskeleton;cytoskeletal protein binding;extrinsic to membrane	ezrin a [Source:ZFIN;Acc:ZDB-GENE-050522-18];ezrin a [Source:ZFIN;Acc:ZDB-GENE-050522-18];ezrin a [Source:ZFIN;Acc:ZDB-GENE-050522-18];ezrin a [Source:ZFIN;Acc:ZDB-GENE-050522-18];ezrin a [Source:ZFIN;Acc:ZDB-GENE-050522-18]
ENSDARG00000020976	IV	protein binding;cellular_component;molecular_function;biological_process	UBA-like domain containing 1b [Source:ZFIN;Acc:ZDB-GENE-050522-446];UBA-like domain containing 1b [Source:ZFIN;Acc:ZDB-GENE-050522-446];UBA-like domain containing 1b [Source:ZFIN;Acc:ZDB-GENE-050522-446];UBA-like domain containing 1b [Source:ZFIN;Acc:ZDB-GENE-050522-446]
ENSDARG00000021021	IV	intracellular;zinc ion binding;ubiquitin-protein ligase activity;metal ion binding;protein ubiquitination;ubiquitin ligase complex;protein binding	tripartite motif containing 35-28 [Source:ZFIN;Acc:ZDB-GENE-071004-19];tripartite motif containing 35-28 [Source:ZFIN;Acc:ZDB-GENE-071004-19];tripartite motif containing 35-28 [Source:ZFIN;Acc:ZDB-GENE-071004-19];tripartite motif containing 35-28 [Source:ZFIN;Acc:ZDB-GENE-071004-19];tripartite motif containing 35-28 [Source:ZFIN;Acc:ZDB-GENE-071004-19];tripartite motif containing 35-28 [Source:ZF…
ENSDARG00000021113	IV	NA	prothymosin, alpha a [Source:ZFIN;Acc:ZDB-GENE-030131-7647]
ENSDARG00000021225	IV	nucleus;ATP binding;multicellular organismal development;transferase activity, transferring phosphorus-containing groups;protein phosphorylation;zinc ion binding;protein kinase activity;protein tyrosine kinase activity;metal ion binding;nucleotide binding;protein serine/threonine kinase activity;intracellular signal transduction;kinase activity;phospholipid binding;transferase activity;protein ki…	protein kinase C, iota [Source:ZFIN;Acc:ZDB-GENE-011105-1];protein kinase C, iota [Source:ZFIN;Acc:ZDB-GENE-011105-1];protein kinase C, iota [Source:ZFIN;Acc:ZDB-GENE-011105-1];protein kinase C, iota [Source:ZFIN;Acc:ZDB-GENE-011105-1];protein kinase C, iota [Source:ZFIN;Acc:ZDB-GENE-011105-1];protein kinase C, iota [Source:ZFIN;Acc:ZDB-GENE-011105-1];protein kinase C, iota [Source:ZFIN;Acc:ZDB-G…
ENSDARG00000021293	IV	carbohydrate metabolic process;metal ion binding;hydrolase activity, acting on carbon-nitrogen (but not peptide) bonds;hydrolase activity;N-acetylglucosamine metabolic process;N-acetylglucosamine-6-phosphate deacetylase activity;cellular_component;N-acetylneuraminate catabolic process	amidohydrolase domain containing 2 [Source:ZFIN;Acc:ZDB-GENE-040426-1871];amidohydrolase domain containing 2 [Source:ZFIN;Acc:ZDB-GENE-040426-1871];amidohydrolase domain containing 2 [Source:ZFIN;Acc:ZDB-GENE-040426-1871];amidohydrolase domain containing 2 [Source:ZFIN;Acc:ZDB-GENE-040426-1871];amidohydrolase domain containing 2 [Source:ZFIN;Acc:ZDB-GENE-040426-1871];amidohydrolase domain contain…
ENSDARG00000021488	IV	ARF guanyl-nucleotide exchange factor activity;regulation of ARF protein signal transduction	cytohesin 1b [Source:ZFIN;Acc:ZDB-GENE-030131-4311];cytohesin 1b [Source:ZFIN;Acc:ZDB-GENE-030131-4311]
ENSDARG00000021555	IV	response to oxidative stress;cytoplasm;regulation of apoptotic process;zinc ion binding;mitochondrion;ubiquitin-protein ligase activity;metal ion binding;mitochondrial electron transport, NADH to ubiquinone;acid-amino acid ligase activity;protein autoubiquitination;cytosol;response to temperature stimulus;protein binding	Parkinson disease (autosomal recessive, juvenile) 2, parkin [Source:ZFIN;Acc:ZDB-GENE-050417-109];Parkinson disease (autosomal recessive, juvenile) 2, parkin [Source:ZFIN;Acc:ZDB-GENE-050417-109];Parkinson disease (autosomal recessive, juvenile) 2, parkin [Source:ZFIN;Acc:ZDB-GENE-050417-109];Parkinson disease (autosomal recessive, juvenile) 2, parkin [Source:ZFIN;Acc:ZDB-GENE-050417-109];Parkins…
ENSDARG00000021702	IV	cellular_component;binding	programmed cell death 4a [Source:ZFIN;Acc:ZDB-GENE-040426-1920];programmed cell death 4a [Source:ZFIN;Acc:ZDB-GENE-040426-1920]
ENSDARG00000021895	IV	nervous system development;embryonic cranial skeleton morphogenesis;convergent extension involved in gastrulation;brain development;neural crest cell migration;cartilage development involved in endochondral bone morphogenesis;regulation of gastrulation;glial cell differentiation;oligodendrocyte cell fate specification;eurydendroid cell differentiation;NA	disrupted in schizophrenia 1 [Source:ZFIN;Acc:ZDB-GENE-090122-1];disrupted in schizophrenia 1 [Source:ZFIN;Acc:ZDB-GENE-090122-1];disrupted in schizophrenia 1 [Source:ZFIN;Acc:ZDB-GENE-090122-1];disrupted in schizophrenia 1 [Source:ZFIN;Acc:ZDB-GENE-090122-1];disrupted in schizophrenia 1 [Source:ZFIN;Acc:ZDB-GENE-090122-1];disrupted in schizophrenia 1 [Source:ZFIN;Acc:ZDB-GENE-090122-1];disrupted…
ENSDARG00000021991	IV	integral to membrane;membrane;endoplasmic reticulum;endoplasmic reticulum membrane;molecular_function;NA	ER lipid raft associated 1 [Source:ZFIN;Acc:ZDB-GENE-050327-13];ER lipid raft associated 1 [Source:ZFIN;Acc:ZDB-GENE-050327-13];ER lipid raft associated 1 [Source:ZFIN;Acc:ZDB-GENE-050327-13];ER lipid raft associated 1 [Source:ZFIN;Acc:ZDB-GENE-050327-13];ER lipid raft associated 1 [Source:ZFIN;Acc:ZDB-GENE-050327-13];ER lipid raft associated 1 [Source:ZFIN;Acc:ZDB-GENE-050327-13]
ENSDARG00000022340	IV	cellular_component;UFM1 conjugating enzyme activity;protein ufmylation	ubiquitin-fold modifier conjugating enzyme 1 [Source:ZFIN;Acc:ZDB-GENE-040801-268];ubiquitin-fold modifier conjugating enzyme 1 [Source:ZFIN;Acc:ZDB-GENE-040801-268];ubiquitin-fold modifier conjugating enzyme 1 [Source:ZFIN;Acc:ZDB-GENE-040801-268]
ENSDARG00000022648	IV	cellular_component;molecular_function;biological_process	OTU domain containing 3 [Source:ZFIN;Acc:ZDB-GENE-040426-2509];OTU domain containing 3 [Source:ZFIN;Acc:ZDB-GENE-040426-2509];OTU domain containing 3 [Source:ZFIN;Acc:ZDB-GENE-040426-2509]
ENSDARG00000022845	IV	mitochondrion;catalytic activity;metal ion binding;iron-sulfur cluster binding;transferase activity;4 iron, 4 sulfur cluster binding;lipoate biosynthetic process;lipoate synthase activity	lipoic acid synthetase [Source:ZFIN;Acc:ZDB-GENE-040426-1528];lipoic acid synthetase [Source:ZFIN;Acc:ZDB-GENE-040426-1528];lipoic acid synthetase [Source:ZFIN;Acc:ZDB-GENE-040426-1528];lipoic acid synthetase [Source:ZFIN;Acc:ZDB-GENE-040426-1528];lipoic acid synthetase [Source:ZFIN;Acc:ZDB-GENE-040426-1528];lipoic acid synthetase [Source:ZFIN;Acc:ZDB-GENE-040426-1528];lipoic acid synthetase [Sou…
ENSDARG00000022995	IV	membrane;chloride transport;voltage-gated chloride channel activity;NA	chloride intracellular channel 4 [Source:ZFIN;Acc:ZDB-GENE-030326-3];chloride intracellular channel 4 [Source:ZFIN;Acc:ZDB-GENE-030326-3];chloride intracellular channel 4 [Source:ZFIN;Acc:ZDB-GENE-030326-3];chloride intracellular channel 4 [Source:ZFIN;Acc:ZDB-GENE-030326-3]
ENSDARG00000023267	IV	ATP binding;membrane;plasma membrane;nucleotide binding;postsynaptic membrane;nucleoside-triphosphatase activity;hydrolase activity;ATPase activity;synapse;peroxisome;cell junction	ATPase family, AAA domain containing 1a [Source:ZFIN;Acc:ZDB-GENE-030616-593];ATPase family, AAA domain containing 1a [Source:ZFIN;Acc:ZDB-GENE-030616-593];ATPase family, AAA domain containing 1a [Source:ZFIN;Acc:ZDB-GENE-030616-593];ATPase family, AAA domain containing 1a [Source:ZFIN;Acc:ZDB-GENE-030616-593];ATPase family, AAA domain containing 1a [Source:ZFIN;Acc:ZDB-GENE-030616-593];ATPase fa…
ENSDARG00000023627	IV	isoprenoid biosynthetic process;transferase activity	geranylgeranyl diphosphate synthase 1 [Source:ZFIN;Acc:ZDB-GENE-030131-8742];geranylgeranyl diphosphate synthase 1 [Source:ZFIN;Acc:ZDB-GENE-030131-8742]
ENSDARG00000023852	IV	molecular_function	LSM4 homolog, U6 small nuclear RNA associated (S. cerevisiae) [Source:ZFIN;Acc:ZDB-GENE-040426-1652]
ENSDARG00000023988	IV	dynactin complex;molecular_function;biological_process	dynactin 4 [Source:ZFIN;Acc:ZDB-GENE-050417-306];dynactin 4 [Source:ZFIN;Acc:ZDB-GENE-050417-306];dynactin 4 [Source:ZFIN;Acc:ZDB-GENE-050417-306]
ENSDARG00000024037	IV	oxidation-reduction process;oxidoreductase activity, acting on a sulfur group of donors, oxygen as acceptor;prenylcysteine oxidase activity;prenylcysteine catabolic process	prenylcysteine oxidase 1 [Source:ZFIN;Acc:ZDB-GENE-050417-98];prenylcysteine oxidase 1 [Source:ZFIN;Acc:ZDB-GENE-050417-98];prenylcysteine oxidase 1 [Source:ZFIN;Acc:ZDB-GENE-050417-98];prenylcysteine oxidase 1 [Source:ZFIN;Acc:ZDB-GENE-050417-98]
ENSDARG00000024306	IV	DNA binding;nucleic acid binding;protein dimerization activity	zinc finger, BED domain containing 4 [Source:ZFIN;Acc:ZDB-GENE-041210-305];zinc finger, BED domain containing 4 [Source:ZFIN;Acc:ZDB-GENE-041210-305];zinc finger, BED domain containing 4 [Source:ZFIN;Acc:ZDB-GENE-041210-305]
ENSDARG00000024818	IV	intracellular protein transport;cytoplasm;centrosome;cytosol;primary cilium;epithelial cell morphogenesis	Rab interacting lysosomal protein-like 2 [Source:ZFIN;Acc:ZDB-GENE-030131-6682];Rab interacting lysosomal protein-like 2 [Source:ZFIN;Acc:ZDB-GENE-030131-6682];Rab interacting lysosomal protein-like 2 [Source:ZFIN;Acc:ZDB-GENE-030131-6682];Rab interacting lysosomal protein-like 2 [Source:ZFIN;Acc:ZDB-GENE-030131-6682];Rab interacting lysosomal protein-like 2 [Source:ZFIN;Acc:ZDB-GENE-030131-6682]…
ENSDARG00000025285	IV	membrane;plasma membrane;transmembrane transport;gap junction;gap junction hemi-channel activity;regulation of transport;voltage-gated channel activity;ruffle membrane;wide pore channel activity	pannexin 1a [Source:ZFIN;Acc:ZDB-GENE-040426-766];pannexin 1a [Source:ZFIN;Acc:ZDB-GENE-040426-766];pannexin 1a [Source:ZFIN;Acc:ZDB-GENE-040426-766];pannexin 1a [Source:ZFIN;Acc:ZDB-GENE-040426-766];pannexin 1a [Source:ZFIN;Acc:ZDB-GENE-040426-766];pannexin 1a [Source:ZFIN;Acc:ZDB-GENE-040426-766];pannexin 1a [Source:ZFIN;Acc:ZDB-GENE-040426-766];pannexin 1a [Source:ZFIN;Acc:ZDB-GENE-040426-766]…
ENSDARG00000025397	IV	nucleic acid binding;nucleotide binding	serine/arginine-rich splicing factor 3a [Source:ZFIN;Acc:ZDB-GENE-030616-631];serine/arginine-rich splicing factor 3a [Source:ZFIN;Acc:ZDB-GENE-030616-631]
ENSDARG00000025500	IV	mitochondrial outer membrane;protein targeting to mitochondrion	metaxin 1a [Source:ZFIN;Acc:ZDB-GENE-060606-2];metaxin 1a [Source:ZFIN;Acc:ZDB-GENE-060606-2]
ENSDARG00000026048	IV	Golgi apparatus;regulation of TOR signaling cascade;cilium morphogenesis;pronephros development;molecular_function;determination of left/right symmetry;binding	tuberous sclerosis 1a [Source:ZFIN;Acc:ZDB-GENE-030131-9111];tuberous sclerosis 1a [Source:ZFIN;Acc:ZDB-GENE-030131-9111];tuberous sclerosis 1a [Source:ZFIN;Acc:ZDB-GENE-030131-9111];tuberous sclerosis 1a [Source:ZFIN;Acc:ZDB-GENE-030131-9111];tuberous sclerosis 1a [Source:ZFIN;Acc:ZDB-GENE-030131-9111];tuberous sclerosis 1a [Source:ZFIN;Acc:ZDB-GENE-030131-9111];tuberous sclerosis 1a [Source:ZFI…
ENSDARG00000026072	IV	DNA binding;biological_process	programmed cell death 5 [Source:ZFIN;Acc:ZDB-GENE-040426-980];programmed cell death 5 [Source:ZFIN;Acc:ZDB-GENE-040426-980]
ENSDARG00000026630	IV	ATP binding;transferase activity, transferring phosphorus-containing groups;protein phosphorylation;protein kinase activity;protein tyrosine kinase activity;nucleotide binding;protein serine/threonine kinase activity;kinase activity;transferase activity;phosphorylation;cellular_component;protein binding;NA	MAP/microtubule affinity-regulating kinase 3 [Source:HGNC Symbol;Acc:HGNC:6897];MAP/microtubule affinity-regulating kinase 3 [Source:HGNC Symbol;Acc:HGNC:6897];MAP/microtubule affinity-regulating kinase 3 [Source:HGNC Symbol;Acc:HGNC:6897];MAP/microtubule affinity-regulating kinase 3 [Source:HGNC Symbol;Acc:HGNC:6897];MAP/microtubule affinity-regulating kinase 3 [Source:HGNC Symbol;Acc:HGNC:6897]…
ENSDARG00000026806	IV	nucleus;regulation of transcription, DNA-dependent;cell differentiation;multicellular organismal development;cytoplasm;transcription, DNA-dependent;protein heterodimerization activity	TAF8 RNA polymerase II, TATA box binding protein (TBP)-associated factor [Source:ZFIN;Acc:ZDB-GENE-040426-1013];TAF8 RNA polymerase II, TATA box binding protein (TBP)-associated factor [Source:ZFIN;Acc:ZDB-GENE-040426-1013];TAF8 RNA polymerase II, TATA box binding protein (TBP)-associated factor [Source:ZFIN;Acc:ZDB-GENE-040426-1013];TAF8 RNA polymerase II, TATA box binding protein (TBP)-associat…
ENSDARG00000026902	IV	oxidation-reduction process;zinc ion binding;oxidoreductase activity;transferase activity, transferring acyl groups other than amino-acyl groups	crystallin, zeta (quinone reductase)-like 1 [Source:ZFIN;Acc:ZDB-GENE-040718-378];crystallin, zeta (quinone reductase)-like 1 [Source:ZFIN;Acc:ZDB-GENE-040718-378];crystallin, zeta (quinone reductase)-like 1 [Source:ZFIN;Acc:ZDB-GENE-040718-378];crystallin, zeta (quinone reductase)-like 1 [Source:ZFIN;Acc:ZDB-GENE-040718-378]
ENSDARG00000027009	IV	oxidation-reduction process;metabolic process;oxidoreductase activity;flavin adenine dinucleotide binding;oxidoreductase activity, acting on the CH-CH group of donors;acyl-CoA dehydrogenase activity;cellular_component	zgc:85777 [Source:ZFIN;Acc:ZDB-GENE-040426-2210];zgc:85777 [Source:ZFIN;Acc:ZDB-GENE-040426-2210];zgc:85777 [Source:ZFIN;Acc:ZDB-GENE-040426-2210];zgc:85777 [Source:ZFIN;Acc:ZDB-GENE-040426-2210];zgc:85777 [Source:ZFIN;Acc:ZDB-GENE-040426-2210];zgc:85777 [Source:ZFIN;Acc:ZDB-GENE-040426-2210];zgc:85777 [Source:ZFIN;Acc:ZDB-GENE-040426-2210]
ENSDARG00000027070	IV	fatty-acyl-CoA binding;cellular_component;biological_process;NA	acyl-CoA binding domain containing 4 [Source:ZFIN;Acc:ZDB-GENE-040426-2074];acyl-CoA binding domain containing 4 [Source:ZFIN;Acc:ZDB-GENE-040426-2074];acyl-CoA binding domain containing 4 [Source:ZFIN;Acc:ZDB-GENE-040426-2074];acyl-CoA binding domain containing 4 [Source:ZFIN;Acc:ZDB-GENE-040426-2074]
ENSDARG00000027154	IV	cellular_component;molecular_function;biological_process;NA	tumor protein D52-like 2a [Source:ZFIN;Acc:ZDB-GENE-030131-7047];tumor protein D52-like 2a [Source:ZFIN;Acc:ZDB-GENE-030131-7047];tumor protein D52-like 2a [Source:ZFIN;Acc:ZDB-GENE-030131-7047];tumor protein D52-like 2a [Source:ZFIN;Acc:ZDB-GENE-030131-7047]
ENSDARG00000027345	IV	membrane;identical protein binding;protein binding	myelin protein zero-like 2b [Source:ZFIN;Acc:ZDB-GENE-030131-8774];myelin protein zero-like 2b [Source:ZFIN;Acc:ZDB-GENE-030131-8774];myelin protein zero-like 2b [Source:ZFIN;Acc:ZDB-GENE-030131-8774]
ENSDARG00000027777	IV	DNA binding;zinc ion binding	tumor necrosis factor, alpha-induced protein 3 [Source:ZFIN;Acc:ZDB-GENE-100212-2];tumor necrosis factor, alpha-induced protein 3 [Source:ZFIN;Acc:ZDB-GENE-100212-2]
ENSDARG00000028327	IV	intracellular;actin binding;biological_process	glia maturation factor, beta [Source:ZFIN;Acc:ZDB-GENE-040426-2114];glia maturation factor, beta [Source:ZFIN;Acc:ZDB-GENE-040426-2114];glia maturation factor, beta [Source:ZFIN;Acc:ZDB-GENE-040426-2114]
ENSDARG00000028435	IV	cytoplasm;negative regulation of apoptotic process;positive regulation of transcription from RNA polymerase II promoter;molecular_function;NA	adipogenesis associated, Mth938 domain containing [Source:ZFIN;Acc:ZDB-GENE-050522-64];adipogenesis associated, Mth938 domain containing [Source:ZFIN;Acc:ZDB-GENE-050522-64];adipogenesis associated, Mth938 domain containing [Source:ZFIN;Acc:ZDB-GENE-050522-64];adipogenesis associated, Mth938 domain containing [Source:ZFIN;Acc:ZDB-GENE-050522-64];adipogenesis associated, Mth938 domain containing […
ENSDARG00000028816	IV	integral to membrane;membrane;transport	transmembrane emp24 protein transport domain containing 3 [Source:ZFIN;Acc:ZDB-GENE-030131-8335];transmembrane emp24 protein transport domain containing 3 [Source:ZFIN;Acc:ZDB-GENE-030131-8335];transmembrane emp24 protein transport domain containing 3 [Source:ZFIN;Acc:ZDB-GENE-030131-8335]
ENSDARG00000029232	IV	GTP binding	Uncharacterized protein [Source:UniProtKB/TrEMBL;Acc:E7FB21]
ENSDARG00000029292	IV	cellular_component;molecular_function;biological_process;NA	chromosome 1 open reading frame 21 [Source:HGNC Symbol;Acc:HGNC:15494];chromosome 1 open reading frame 21 [Source:HGNC Symbol;Acc:HGNC:15494];chromosome 1 open reading frame 21 [Source:HGNC Symbol;Acc:HGNC:15494];chromosome 1 open reading frame 21 [Source:HGNC Symbol;Acc:HGNC:15494]
ENSDARG00000029370	IV	protein binding;negative regulation of Wnt receptor signaling pathway;nucleus;beta-catenin binding;heart development;cell migration involved in gastrulation;gastrulation with mouth forming second;dorsal/ventral pattern formation;beta-catenin destruction complex;determination of ventral identity;negative regulation of canonical Wnt receptor signaling pathway;positive regulation of JNK cascade	ankyrin repeat domain 6b [Source:ZFIN;Acc:ZDB-GENE-030916-4];ankyrin repeat domain 6b [Source:ZFIN;Acc:ZDB-GENE-030916-4];ankyrin repeat domain 6b [Source:ZFIN;Acc:ZDB-GENE-030916-4];ankyrin repeat domain 6b [Source:ZFIN;Acc:ZDB-GENE-030916-4];ankyrin repeat domain 6b [Source:ZFIN;Acc:ZDB-GENE-030916-4];ankyrin repeat domain 6b [Source:ZFIN;Acc:ZDB-GENE-030916-4];ankyrin repeat domain 6b [Source:…
ENSDARG00000029615	IV	cellular_component;molecular_function;biological_process;NA	zgc:77056 [Source:ZFIN;Acc:ZDB-GENE-030131-5248];zgc:77056 [Source:ZFIN;Acc:ZDB-GENE-030131-5248];zgc:77056 [Source:ZFIN;Acc:ZDB-GENE-030131-5248];zgc:77056 [Source:ZFIN;Acc:ZDB-GENE-030131-5248]
ENSDARG00000029822	IV	metabolic process;extracellular space;cholinesterase activity;hydrolase activity;cytosol;acylglycerol lipase activity;cellular_component	carboxyl ester lipase, tandem duplicate 2 [Source:ZFIN;Acc:ZDB-GENE-061110-10];carboxyl ester lipase, tandem duplicate 2 [Source:ZFIN;Acc:ZDB-GENE-061110-10];carboxyl ester lipase, tandem duplicate 2 [Source:ZFIN;Acc:ZDB-GENE-061110-10];carboxyl ester lipase, tandem duplicate 2 [Source:ZFIN;Acc:ZDB-GENE-061110-10];carboxyl ester lipase, tandem duplicate 2 [Source:ZFIN;Acc:ZDB-GENE-061110-10];carb…
ENSDARG00000029885	IV	nucleus;intracellular protein transport;membrane;intracellular;cytoplasm;signal transduction;GTPase activity;GTP binding;small GTPase mediated signal transduction;nucleotide binding;GTP catabolic process;protein transport;nucleocytoplasmic transport	zgc:63637 [Source:ZFIN;Acc:ZDB-GENE-040426-2686];zgc:63637 [Source:ZFIN;Acc:ZDB-GENE-040426-2686];zgc:63637 [Source:ZFIN;Acc:ZDB-GENE-040426-2686];zgc:63637 [Source:ZFIN;Acc:ZDB-GENE-040426-2686];zgc:63637 [Source:ZFIN;Acc:ZDB-GENE-040426-2686];zgc:63637 [Source:ZFIN;Acc:ZDB-GENE-040426-2686];zgc:63637 [Source:ZFIN;Acc:ZDB-GENE-040426-2686];zgc:63637 [Source:ZFIN;Acc:ZDB-GENE-040426-2686];zgc:636…
ENSDARG00000030177	IV	Notch signaling pathway;intracellular;ubiquitin-dependent protein catabolic process;ubiquitin thiolesterase activity	ubiquitin carboxyl-terminal esterase L3 (ubiquitin thiolesterase) [Source:ZFIN;Acc:ZDB-GENE-050522-158];ubiquitin carboxyl-terminal esterase L3 (ubiquitin thiolesterase) [Source:ZFIN;Acc:ZDB-GENE-050522-158];ubiquitin carboxyl-terminal esterase L3 (ubiquitin thiolesterase) [Source:ZFIN;Acc:ZDB-GENE-050522-158];ubiquitin carboxyl-terminal esterase L3 (ubiquitin thiolesterase) [Source:ZFIN;Acc:ZDB-…
ENSDARG00000030237	IV	heme binding;cellular_component;biological_process	progesterone receptor membrane component 2 [Source:ZFIN;Acc:ZDB-GENE-040426-2102];progesterone receptor membrane component 2 [Source:ZFIN;Acc:ZDB-GENE-040426-2102];progesterone receptor membrane component 2 [Source:ZFIN;Acc:ZDB-GENE-040426-2102]
ENSDARG00000030241	IV	NA;protein folding;unfolded protein binding;prefoldin complex	von Hippel-Lindau binding protein 1 [Source:ZFIN;Acc:ZDB-GENE-050522-494];von Hippel-Lindau binding protein 1 [Source:ZFIN;Acc:ZDB-GENE-050522-494];von Hippel-Lindau binding protein 1 [Source:ZFIN;Acc:ZDB-GENE-050522-494];von Hippel-Lindau binding protein 1 [Source:ZFIN;Acc:ZDB-GENE-050522-494]
ENSDARG00000030278	IV	oxidation-reduction process;oxidoreductase activity;oxidoreductase activity, acting on the CH-OH group of donors, NAD or NADP as acceptor;NAD binding;tricarboxylic acid cycle;magnesium ion binding;isocitrate dehydrogenase (NAD+) activity	isocitrate dehydrogenase 3 (NAD+) alpha [Source:ZFIN;Acc:ZDB-GENE-040426-1007];isocitrate dehydrogenase 3 (NAD+) alpha [Source:ZFIN;Acc:ZDB-GENE-040426-1007];isocitrate dehydrogenase 3 (NAD+) alpha [Source:ZFIN;Acc:ZDB-GENE-040426-1007];isocitrate dehydrogenase 3 (NAD+) alpha [Source:ZFIN;Acc:ZDB-GENE-040426-1007];isocitrate dehydrogenase 3 (NAD+) alpha [Source:ZFIN;Acc:ZDB-GENE-040426-1007];isoc…
ENSDARG00000030326	IV	membrane;biological_process	ephrin A1a [Source:ZFIN;Acc:ZDB-GENE-040426-1135];ephrin A1a [Source:ZFIN;Acc:ZDB-GENE-040426-1135]
ENSDARG00000030830	IV	nucleic acid binding;methyltransferase activity;methylation;protein binding	cap methyltransferase 1 [Source:ZFIN;Acc:ZDB-GENE-040426-696];cap methyltransferase 1 [Source:ZFIN;Acc:ZDB-GENE-040426-696];cap methyltransferase 1 [Source:ZFIN;Acc:ZDB-GENE-040426-696];cap methyltransferase 1 [Source:ZFIN;Acc:ZDB-GENE-040426-696]
ENSDARG00000030957	IV	integral to membrane;membrane;Golgi apparatus;molecular_function;biological_process	Yip1 domain family, member 4 [Source:ZFIN;Acc:ZDB-GENE-040426-2253];Yip1 domain family, member 4 [Source:ZFIN;Acc:ZDB-GENE-040426-2253];Yip1 domain family, member 4 [Source:ZFIN;Acc:ZDB-GENE-040426-2253];Yip1 domain family, member 4 [Source:ZFIN;Acc:ZDB-GENE-040426-2253];Yip1 domain family, member 4 [Source:ZFIN;Acc:ZDB-GENE-040426-2253]
ENSDARG00000031214	IV	vesicle-mediated transport;intracellular protein transport;transport;clathrin adaptor complex;COPI vesicle coat;retrograde vesicle-mediated transport, Golgi to ER;protein binding	archain 1b [Source:ZFIN;Acc:ZDB-GENE-040121-7];archain 1b [Source:ZFIN;Acc:ZDB-GENE-040121-7];archain 1b [Source:ZFIN;Acc:ZDB-GENE-040121-7];archain 1b [Source:ZFIN;Acc:ZDB-GENE-040121-7];archain 1b [Source:ZFIN;Acc:ZDB-GENE-040121-7];archain 1b [Source:ZFIN;Acc:ZDB-GENE-040121-7];archain 1b [Source:ZFIN;Acc:ZDB-GENE-040121-7]
ENSDARG00000031366	IV	oxidation-reduction process;zinc ion binding;oxidoreductase activity;transferase activity, transferring acyl groups other than amino-acyl groups	reticulon 4 interacting protein 1 [Source:ZFIN;Acc:ZDB-GENE-040426-1314];reticulon 4 interacting protein 1 [Source:ZFIN;Acc:ZDB-GENE-040426-1314];reticulon 4 interacting protein 1 [Source:ZFIN;Acc:ZDB-GENE-040426-1314];reticulon 4 interacting protein 1 [Source:ZFIN;Acc:ZDB-GENE-040426-1314]
ENSDARG00000031560	IV	ATP binding;transferase activity, transferring phosphorus-containing groups;protein phosphorylation;protein kinase activity;protein tyrosine kinase activity;nucleotide binding;protein serine/threonine kinase activity;kinase activity;transferase activity;phosphorylation	serine/arginine-rich protein specific kinase 1b [Source:ZFIN;Acc:ZDB-GENE-070112-2292];serine/arginine-rich protein specific kinase 1b [Source:ZFIN;Acc:ZDB-GENE-070112-2292];serine/arginine-rich protein specific kinase 1b [Source:ZFIN;Acc:ZDB-GENE-070112-2292];serine/arginine-rich protein specific kinase 1b [Source:ZFIN;Acc:ZDB-GENE-070112-2292];serine/arginine-rich protein specific kinase 1b [So…
ENSDARG00000032516	IV	nucleus;rRNA processing;ribosome biogenesis;nucleolus	ribosomal RNA processing 36 homolog (S. cerevisiae) [Source:ZFIN;Acc:ZDB-GENE-030131-9751];ribosomal RNA processing 36 homolog (S. cerevisiae) [Source:ZFIN;Acc:ZDB-GENE-030131-9751];ribosomal RNA processing 36 homolog (S. cerevisiae) [Source:ZFIN;Acc:ZDB-GENE-030131-9751];ribosomal RNA processing 36 homolog (S. cerevisiae) [Source:ZFIN;Acc:ZDB-GENE-030131-9751]
ENSDARG00000032606	IV	GTP binding;septin complex;cell cycle	septin 8a [Source:ZFIN;Acc:ZDB-GENE-030131-309];septin 8a [Source:ZFIN;Acc:ZDB-GENE-030131-309];septin 8a [Source:ZFIN;Acc:ZDB-GENE-030131-309]
ENSDARG00000032724	IV	integral to membrane;membrane	peripheral myelin protein 22a [Source:ZFIN;Acc:ZDB-GENE-030131-6757];peripheral myelin protein 22a [Source:ZFIN;Acc:ZDB-GENE-030131-6757]
ENSDARG00000033143	IV	nucleus;regulation of transcription, DNA-dependent;zinc ion binding;transcription, DNA-dependent;metal ion binding;positive regulation of DNA-dependent transcription, elongation;DSIF complex	suppressor of Ty 4 homolog 1 (S. cerevisiae) [Source:ZFIN;Acc:ZDB-GENE-040718-214];suppressor of Ty 4 homolog 1 (S. cerevisiae) [Source:ZFIN;Acc:ZDB-GENE-040718-214];suppressor of Ty 4 homolog 1 (S. cerevisiae) [Source:ZFIN;Acc:ZDB-GENE-040718-214];suppressor of Ty 4 homolog 1 (S. cerevisiae) [Source:ZFIN;Acc:ZDB-GENE-040718-214];suppressor of Ty 4 homolog 1 (S. cerevisiae) [Source:ZFIN;Acc:ZDB-G…
ENSDARG00000033144	IV	proteasome complex;proteasome activator complex	proteasome activator subunit 2 [Source:ZFIN;Acc:ZDB-GENE-991110-16];proteasome activator subunit 2 [Source:ZFIN;Acc:ZDB-GENE-991110-16]
ENSDARG00000033171	IV	NA	trafficking protein particle complex 6b-like [Source:ZFIN;Acc:ZDB-GENE-040426-1602]
ENSDARG00000033361	IV	catalytic activity;arginine biosynthetic process via ornithine;argininosuccinate lyase activity;lyase activity	argininosuccinate lyase [Source:ZFIN;Acc:ZDB-GENE-040426-1152];argininosuccinate lyase [Source:ZFIN;Acc:ZDB-GENE-040426-1152];argininosuccinate lyase [Source:ZFIN;Acc:ZDB-GENE-040426-1152];argininosuccinate lyase [Source:ZFIN;Acc:ZDB-GENE-040426-1152]
ENSDARG00000033450	IV	NA	NFKB activating protein [Source:ZFIN;Acc:ZDB-GENE-030131-8064]
ENSDARG00000033489	IV	acid-amino acid ligase activity;cellular_component	ubiquitin-conjugating enzyme E2, J1 [Source:ZFIN;Acc:ZDB-GENE-040426-2853];ubiquitin-conjugating enzyme E2, J1 [Source:ZFIN;Acc:ZDB-GENE-040426-2853]
ENSDARG00000033987	IV	cellular_component;molecular_function	arginine/serine-rich coiled-coil 1 [Source:ZFIN;Acc:ZDB-GENE-040426-2374];arginine/serine-rich coiled-coil 1 [Source:ZFIN;Acc:ZDB-GENE-040426-2374]
ENSDARG00000034270	IV	oxidation-reduction process;metabolic process;tricarboxylic acid cycle;thiamine pyrophosphate binding;oxidoreductase activity, acting on the aldehyde or oxo group of donors, disulfide as acceptor;oxoglutarate dehydrogenase (succinyl-transferring) activity;NA	oxoglutarate (alpha-ketoglutarate) dehydrogenase a (lipoamide) [Source:ZFIN;Acc:ZDB-GENE-030131-2143];oxoglutarate (alpha-ketoglutarate) dehydrogenase a (lipoamide) [Source:ZFIN;Acc:ZDB-GENE-030131-2143];oxoglutarate (alpha-ketoglutarate) dehydrogenase a (lipoamide) [Source:ZFIN;Acc:ZDB-GENE-030131-2143];oxoglutarate (alpha-ketoglutarate) dehydrogenase a (lipoamide) [Source:ZFIN;Acc:ZDB-GENE-0301…
ENSDARG00000034616	IV	cellular_component;molecular_function	myeloid leukemia factor 2 [Source:ZFIN;Acc:ZDB-GENE-050913-67];myeloid leukemia factor 2 [Source:ZFIN;Acc:ZDB-GENE-050913-67]
ENSDARG00000034753	IV	integral to membrane;membrane;molecular_function;biological_process	tetraspanin 3a [Source:ZFIN;Acc:ZDB-GENE-030131-7787];tetraspanin 3a [Source:ZFIN;Acc:ZDB-GENE-030131-7787];tetraspanin 3a [Source:ZFIN;Acc:ZDB-GENE-030131-7787];tetraspanin 3a [Source:ZFIN;Acc:ZDB-GENE-030131-7787]
ENSDARG00000035129	IV	metabolic process;oxidoreductase activity;cellular_component	zgc:101858 [Source:ZFIN;Acc:ZDB-GENE-040927-13];zgc:101858 [Source:ZFIN;Acc:ZDB-GENE-040927-13];zgc:101858 [Source:ZFIN;Acc:ZDB-GENE-040927-13]
ENSDARG00000035459	IV	integral to membrane;membrane;transmembrane transport;transport;lipid transport;transmembrane transporter activity	spinster homolog 3 (Drosophila) [Source:ZFIN;Acc:ZDB-GENE-060531-7];spinster homolog 3 (Drosophila) [Source:ZFIN;Acc:ZDB-GENE-060531-7];spinster homolog 3 (Drosophila) [Source:ZFIN;Acc:ZDB-GENE-060531-7];spinster homolog 3 (Drosophila) [Source:ZFIN;Acc:ZDB-GENE-060531-7];spinster homolog 3 (Drosophila) [Source:ZFIN;Acc:ZDB-GENE-060531-7];spinster homolog 3 (Drosophila) [Source:ZFIN;Acc:ZDB-GENE-0…
ENSDARG00000035596	IV	iron-sulfur cluster binding;iron ion binding;iron-sulfur cluster assembly	iron-sulfur cluster assembly enzyme [Source:HGNC Symbol;Acc:HGNC:29882];iron-sulfur cluster assembly enzyme [Source:HGNC Symbol;Acc:HGNC:29882];iron-sulfur cluster assembly enzyme [Source:HGNC Symbol;Acc:HGNC:29882]
ENSDARG00000035719	IV	nucleus;intracellular protein transport;G-protein coupled receptor signaling pathway;intracellular;signal transducer activity;cytoplasm;GTPase activity;GTP binding;small GTPase mediated signal transduction;nucleotide binding;guanyl nucleotide binding;G-protein beta/gamma-subunit complex binding;protein transport	ADP-ribosylation factor-like 5C [Source:ZFIN;Acc:ZDB-GENE-040426-1866];ADP-ribosylation factor-like 5C [Source:ZFIN;Acc:ZDB-GENE-040426-1866];ADP-ribosylation factor-like 5C [Source:ZFIN;Acc:ZDB-GENE-040426-1866];ADP-ribosylation factor-like 5C [Source:ZFIN;Acc:ZDB-GENE-040426-1866];ADP-ribosylation factor-like 5C [Source:ZFIN;Acc:ZDB-GENE-040426-1866];ADP-ribosylation factor-like 5C [Source:ZFIN…
ENSDARG00000035732	IV	regulation of transcription, DNA-dependent;protein dimerization activity;signal transducer activity;signal transduction;protein binding;DNA binding;sequence-specific DNA binding transcription factor activity;nucleus;cytoplasm;transcription factor complex;transcription, DNA-dependent;photoperiodism	aryl hydrocarbon receptor nuclear translocator-like 1b [Source:ZFIN;Acc:ZDB-GENE-030408-1];aryl hydrocarbon receptor nuclear translocator-like 1b [Source:ZFIN;Acc:ZDB-GENE-030408-1];aryl hydrocarbon receptor nuclear translocator-like 1b [Source:ZFIN;Acc:ZDB-GENE-030408-1];aryl hydrocarbon receptor nuclear translocator-like 1b [Source:ZFIN;Acc:ZDB-GENE-030408-1];aryl hydrocarbon receptor nuclear t…
ENSDARG00000035819	IV	zinc ion binding;NAD binding;NAD+ binding;hydrolase activity, acting on carbon-nitrogen (but not peptide) bonds, in linear amides;protein deacetylation	sirtuin (silent mating type information regulation 2 homolog) 3 (S. cerevisiae) [Source:ZFIN;Acc:ZDB-GENE-070112-1762];sirtuin (silent mating type information regulation 2 homolog) 3 (S. cerevisiae) [Source:ZFIN;Acc:ZDB-GENE-070112-1762];sirtuin (silent mating type information regulation 2 homolog) 3 (S. cerevisiae) [Source:ZFIN;Acc:ZDB-GENE-070112-1762];sirtuin (silent mating type information re…
ENSDARG00000035870	IV	integral to membrane;membrane	lysosomal associated protein transmembrane 4 beta [Source:ZFIN;Acc:ZDB-GENE-030616-616];lysosomal associated protein transmembrane 4 beta [Source:ZFIN;Acc:ZDB-GENE-030616-616]
ENSDARG00000035887	IV	DNA binding;sequence-specific DNA binding transcription factor activity;nucleus;regulation of transcription, DNA-dependent;sequence-specific DNA binding;positive regulation of transcription, DNA-dependent;NA	;;;;;;
ENSDARG00000035910	IV	nucleic acid binding;metal ion binding	zinc finger protein 281 [Source:HGNC Symbol;Acc:HGNC:13075];zinc finger protein 281 [Source:HGNC Symbol;Acc:HGNC:13075]
ENSDARG00000035924	IV	microtubule motor activity;microtubule-based movement;GTP binding;small GTPase mediated signal transduction;cytoplasmic dynein complex	dynein, cytoplasmic 1, light intermediate chain 2 [Source:ZFIN;Acc:ZDB-GENE-050417-156];dynein, cytoplasmic 1, light intermediate chain 2 [Source:ZFIN;Acc:ZDB-GENE-050417-156];dynein, cytoplasmic 1, light intermediate chain 2 [Source:ZFIN;Acc:ZDB-GENE-050417-156];dynein, cytoplasmic 1, light intermediate chain 2 [Source:ZFIN;Acc:ZDB-GENE-050417-156];dynein, cytoplasmic 1, light intermediate chain…
ENSDARG00000036073	IV	sequence-specific DNA binding transcription factor activity;regulation of transcription, DNA-dependent;sequence-specific DNA binding	CCAAT/enhancer binding protein (C/EBP), gamma [Source:ZFIN;Acc:ZDB-GENE-020111-5];CCAAT/enhancer binding protein (C/EBP), gamma [Source:ZFIN;Acc:ZDB-GENE-020111-5];CCAAT/enhancer binding protein (C/EBP), gamma [Source:ZFIN;Acc:ZDB-GENE-020111-5]
ENSDARG00000036236	IV	oxidation-reduction process;oxidoreductase activity, acting on the CH-OH group of donors, NAD or NADP as acceptor;cofactor binding;pentose-phosphate shunt;phosphogluconate dehydrogenase (decarboxylating) activity;cellular amino acid biosynthetic process;ketol-acid reductoisomerase activity;oxidoreductase activity;NAD binding;coenzyme binding;valine metabolic process;3-hydroxyisobutyrate dehydroge…	3-hydroxyisobutyrate dehydrogenase a [Source:ZFIN;Acc:ZDB-GENE-040801-264];3-hydroxyisobutyrate dehydrogenase a [Source:ZFIN;Acc:ZDB-GENE-040801-264];3-hydroxyisobutyrate dehydrogenase a [Source:ZFIN;Acc:ZDB-GENE-040801-264];3-hydroxyisobutyrate dehydrogenase a [Source:ZFIN;Acc:ZDB-GENE-040801-264];3-hydroxyisobutyrate dehydrogenase a [Source:ZFIN;Acc:ZDB-GENE-040801-264];3-hydroxyisobutyrate deh…
ENSDARG00000036496	IV	sterol binding;cellular_component	sterol carrier protein 2b [Source:ZFIN;Acc:ZDB-GENE-041010-196];sterol carrier protein 2b [Source:ZFIN;Acc:ZDB-GENE-041010-196]
ENSDARG00000036715	IV	ubiquitin-dependent protein catabolic process;proteasome regulatory particle, base subcomplex	proteasome (prosome, macropain) 26S subunit, non-ATPase, 4a [Source:ZFIN;Acc:ZDB-GENE-040625-104];proteasome (prosome, macropain) 26S subunit, non-ATPase, 4a [Source:ZFIN;Acc:ZDB-GENE-040625-104]
ENSDARG00000036754	IV	nucleus;chromatin;nucleosomal DNA binding;biological_process	high mobility group nucleosomal binding domain 3 [Source:ZFIN;Acc:ZDB-GENE-041114-180];high mobility group nucleosomal binding domain 3 [Source:ZFIN;Acc:ZDB-GENE-041114-180];high mobility group nucleosomal binding domain 3 [Source:ZFIN;Acc:ZDB-GENE-041114-180];high mobility group nucleosomal binding domain 3 [Source:ZFIN;Acc:ZDB-GENE-041114-180]
ENSDARG00000036784	IV	cellular_component	COMM domain containing 7 [Source:ZFIN;Acc:ZDB-GENE-040801-96]
ENSDARG00000036868	IV	DNA binding;nucleus;regulation of transcription, DNA-dependent;multicellular organismal development;cytoplasm;transcription, DNA-dependent;DNA-dependent transcription, initiation;transcription from RNA polymerase II promoter;embryo development	TBP-like 1 [Source:ZFIN;Acc:ZDB-GENE-040520-2];TBP-like 1 [Source:ZFIN;Acc:ZDB-GENE-040520-2];TBP-like 1 [Source:ZFIN;Acc:ZDB-GENE-040520-2];TBP-like 1 [Source:ZFIN;Acc:ZDB-GENE-040520-2];TBP-like 1 [Source:ZFIN;Acc:ZDB-GENE-040520-2];TBP-like 1 [Source:ZFIN;Acc:ZDB-GENE-040520-2];TBP-like 1 [Source:ZFIN;Acc:ZDB-GENE-040520-2];TBP-like 1 [Source:ZFIN;Acc:ZDB-GENE-040520-2];TBP-like 1 [Source:ZFIN…
ENSDARG00000036995	IV	molecular_function	LSM6 homolog, U6 small nuclear RNA associated (S. cerevisiae) [Source:ZFIN;Acc:ZDB-GENE-040625-50]
ENSDARG00000037172	IV	NA	DDRGK domain containing 1 [Source:ZFIN;Acc:ZDB-GENE-040426-1050]
ENSDARG00000037192	IV	nucleic acid binding;cellular_component;biological_process	zgc:113364 [Source:ZFIN;Acc:ZDB-GENE-050410-5];zgc:113364 [Source:ZFIN;Acc:ZDB-GENE-050410-5];zgc:113364 [Source:ZFIN;Acc:ZDB-GENE-050410-5]
ENSDARG00000037309	IV	ATP binding;mitochondrion;ligase activity;nucleotide binding;translation;carbon-nitrogen ligase activity, with glutamine as amido-N-donor	PET112 homolog (yeast) [Source:ZFIN;Acc:ZDB-GENE-040724-131];PET112 homolog (yeast) [Source:ZFIN;Acc:ZDB-GENE-040724-131];PET112 homolog (yeast) [Source:ZFIN;Acc:ZDB-GENE-040724-131];PET112 homolog (yeast) [Source:ZFIN;Acc:ZDB-GENE-040724-131];PET112 homolog (yeast) [Source:ZFIN;Acc:ZDB-GENE-040724-131];PET112 homolog (yeast) [Source:ZFIN;Acc:ZDB-GENE-040724-131]
ENSDARG00000037378	IV	metabolic process;catalytic activity;oxidoreductase activity;cellular metabolic process;coenzyme binding;cellular_component	quinoid dihydropteridine reductase b1 [Source:ZFIN;Acc:ZDB-GENE-050522-320];quinoid dihydropteridine reductase b1 [Source:ZFIN;Acc:ZDB-GENE-050522-320];quinoid dihydropteridine reductase b1 [Source:ZFIN;Acc:ZDB-GENE-050522-320];quinoid dihydropteridine reductase b1 [Source:ZFIN;Acc:ZDB-GENE-050522-320];quinoid dihydropteridine reductase b1 [Source:ZFIN;Acc:ZDB-GENE-050522-320];quinoid dihydropter…
ENSDARG00000037514	IV	histone deacetylation;histone deacetylase activity	histone deacetylase 3 [Source:ZFIN;Acc:ZDB-GENE-040426-847];histone deacetylase 3 [Source:ZFIN;Acc:ZDB-GENE-040426-847]
ENSDARG00000037634	IV	UDP-N-acetylglucosamine 2-epimerase activity;lipopolysaccharide biosynthetic process;UDP-N-acetylglucosamine metabolic process;ATP binding;carbohydrate metabolic process;kinase activity;transferase activity;phosphotransferase activity, alcohol group as acceptor;phosphorylation;N-acetylneuraminate biosynthetic process;N-acylmannosamine kinase activity;cellular_component	glucosamine (UDP-N-acetyl)-2-epimerase/N-acetylmannosamine kinase [Source:ZFIN;Acc:ZDB-GENE-040426-1848];glucosamine (UDP-N-acetyl)-2-epimerase/N-acetylmannosamine kinase [Source:ZFIN;Acc:ZDB-GENE-040426-1848];glucosamine (UDP-N-acetyl)-2-epimerase/N-acetylmannosamine kinase [Source:ZFIN;Acc:ZDB-GENE-040426-1848];glucosamine (UDP-N-acetyl)-2-epimerase/N-acetylmannosamine kinase [Source:ZFIN;Acc:Z…
ENSDARG00000037665	IV	protein prenylation;protein prenyltransferase activity	farnesyltransferase, CAAX box, alpha [Source:ZFIN;Acc:ZDB-GENE-030131-866];farnesyltransferase, CAAX box, alpha [Source:ZFIN;Acc:ZDB-GENE-030131-866]
ENSDARG00000037679	IV	mitochondrial inner membrane;mitochondrial pyruvate transport;molecular_function	mitochondrial pyruvate carrier 2 [Source:HGNC Symbol;Acc:HGNC:24515];mitochondrial pyruvate carrier 2 [Source:HGNC Symbol;Acc:HGNC:24515];mitochondrial pyruvate carrier 2 [Source:HGNC Symbol;Acc:HGNC:24515]
ENSDARG00000037883	IV	proteolysis;carboxypeptidase activity;hydrolase activity;peptidase activity;serine-type peptidase activity	prolylcarboxypeptidase (angiotensinase C) [Source:ZFIN;Acc:ZDB-GENE-040718-447];prolylcarboxypeptidase (angiotensinase C) [Source:ZFIN;Acc:ZDB-GENE-040718-447];prolylcarboxypeptidase (angiotensinase C) [Source:ZFIN;Acc:ZDB-GENE-040718-447];prolylcarboxypeptidase (angiotensinase C) [Source:ZFIN;Acc:ZDB-GENE-040718-447];prolylcarboxypeptidase (angiotensinase C) [Source:ZFIN;Acc:ZDB-GENE-040718-447]
ENSDARG00000037998	IV	NA	flotillin 1b [Source:ZFIN;Acc:ZDB-GENE-020430-2]
ENSDARG00000038030	IV	zinc ion binding;metal ion binding;protein binding	ring-box 1, E3 ubiquitin protein ligase [Source:ZFIN;Acc:ZDB-GENE-041008-106];ring-box 1, E3 ubiquitin protein ligase [Source:ZFIN;Acc:ZDB-GENE-041008-106];ring-box 1, E3 ubiquitin protein ligase [Source:ZFIN;Acc:ZDB-GENE-041008-106]
ENSDARG00000038296	IV	integral to membrane;molecular_function;biological_process	transmembrane protein 86B [Source:ZFIN;Acc:ZDB-GENE-060825-132];transmembrane protein 86B [Source:ZFIN;Acc:ZDB-GENE-060825-132];transmembrane protein 86B [Source:ZFIN;Acc:ZDB-GENE-060825-132]
ENSDARG00000038566	IV	transferase activity	N-acetylglucosamine-1-phosphate transferase, gamma subunit [Source:ZFIN;Acc:ZDB-GENE-040625-18]
ENSDARG00000038695	IV	nucleic acid binding;RNA binding;nucleotide binding;ribonucleoprotein complex;viral nucleocapsid;virion	ELAV (embryonic lethal, abnormal vision, Drosophila)-like 1 (Hu antigen R) [Source:ZFIN;Acc:ZDB-GENE-990415-245];ELAV (embryonic lethal, abnormal vision, Drosophila)-like 1 (Hu antigen R) [Source:ZFIN;Acc:ZDB-GENE-990415-245];ELAV (embryonic lethal, abnormal vision, Drosophila)-like 1 (Hu antigen R) [Source:ZFIN;Acc:ZDB-GENE-990415-245];ELAV (embryonic lethal, abnormal vision, Drosophila)-like 1 …
ENSDARG00000038789	IV	integral to membrane;membrane;molecular_function;biological_process	transmembrane protein 53 [Source:ZFIN;Acc:ZDB-GENE-040718-384];transmembrane protein 53 [Source:ZFIN;Acc:ZDB-GENE-040718-384];transmembrane protein 53 [Source:ZFIN;Acc:ZDB-GENE-040718-384];transmembrane protein 53 [Source:ZFIN;Acc:ZDB-GENE-040718-384]
ENSDARG00000038870	IV	nucleus;nucleic acid binding;zinc ion binding;metal ion binding;mRNA processing;RNA splicing;spliceosomal complex;NA	SLU7 splicing factor homolog (S. cerevisiae) [Source:ZFIN;Acc:ZDB-GENE-041114-62];SLU7 splicing factor homolog (S. cerevisiae) [Source:ZFIN;Acc:ZDB-GENE-041114-62];SLU7 splicing factor homolog (S. cerevisiae) [Source:ZFIN;Acc:ZDB-GENE-041114-62];SLU7 splicing factor homolog (S. cerevisiae) [Source:ZFIN;Acc:ZDB-GENE-041114-62];SLU7 splicing factor homolog (S. cerevisiae) [Source:ZFIN;Acc:ZDB-GENE-…
ENSDARG00000039005	IV	transport;ER to Golgi vesicle-mediated transport;cis-Golgi network;molecular_function	trafficking protein particle complex 1 [Source:ZFIN;Acc:ZDB-GENE-040718-242];trafficking protein particle complex 1 [Source:ZFIN;Acc:ZDB-GENE-040718-242];trafficking protein particle complex 1 [Source:ZFIN;Acc:ZDB-GENE-040718-242];trafficking protein particle complex 1 [Source:ZFIN;Acc:ZDB-GENE-040718-242]
ENSDARG00000039185	IV	DNA binding;nucleus;regulation of transcription, DNA-dependent;sequence-specific DNA binding;intracellular;protein heterodimerization activity	nuclear transcription factor Y, beta a [Source:ZFIN;Acc:ZDB-GENE-050417-13];nuclear transcription factor Y, beta a [Source:ZFIN;Acc:ZDB-GENE-050417-13];nuclear transcription factor Y, beta a [Source:ZFIN;Acc:ZDB-GENE-050417-13];nuclear transcription factor Y, beta a [Source:ZFIN;Acc:ZDB-GENE-050417-13];nuclear transcription factor Y, beta a [Source:ZFIN;Acc:ZDB-GENE-050417-13];nuclear transcripti…
ENSDARG00000039456	IV	fatty-acyl-CoA binding;protein binding	acyl-Coenzyme A binding domain containing 6 [Source:ZFIN;Acc:ZDB-GENE-030131-2810];acyl-Coenzyme A binding domain containing 6 [Source:ZFIN;Acc:ZDB-GENE-030131-2810]
ENSDARG00000039641	IV	intracellular;structural constituent of ribosome;translation;ribosome;large ribosomal subunit;ribonucleoprotein complex	ribosomal protein L26 [Source:ZFIN;Acc:ZDB-GENE-040426-2117];ribosomal protein L26 [Source:ZFIN;Acc:ZDB-GENE-040426-2117];ribosomal protein L26 [Source:ZFIN;Acc:ZDB-GENE-040426-2117];ribosomal protein L26 [Source:ZFIN;Acc:ZDB-GENE-040426-2117];ribosomal protein L26 [Source:ZFIN;Acc:ZDB-GENE-040426-2117];ribosomal protein L26 [Source:ZFIN;Acc:ZDB-GENE-040426-2117]
ENSDARG00000039667	IV	ribosome;ribonucleoprotein complex	mitochondrial ribosomal protein L38 [Source:ZFIN;Acc:ZDB-GENE-040426-2373];mitochondrial ribosomal protein L38 [Source:ZFIN;Acc:ZDB-GENE-040426-2373]
ENSDARG00000039699	IV	cellular_component;molecular_function;biological_process	family with sequence similarity 204, member A [Source:ZFIN;Acc:ZDB-GENE-040718-271];family with sequence similarity 204, member A [Source:ZFIN;Acc:ZDB-GENE-040718-271];family with sequence similarity 204, member A [Source:ZFIN;Acc:ZDB-GENE-040718-271]
ENSDARG00000039871	IV	NA;cellular_component;molecular_function;biological_process	rapunzel 4 [Source:ZFIN;Acc:ZDB-GENE-050417-472];rapunzel 4 [Source:ZFIN;Acc:ZDB-GENE-050417-472];rapunzel 4 [Source:ZFIN;Acc:ZDB-GENE-050417-472];rapunzel 4 [Source:ZFIN;Acc:ZDB-GENE-050417-472]
ENSDARG00000039914	IV	oxidation-reduction process;NAD binding;oxidoreductase activity, acting on the aldehyde or oxo group of donors, NAD or NADP as acceptor;glucose metabolic process;NADP binding	glyceraldehyde-3-phosphate dehydrogenase, spermatogenic [Source:ZFIN;Acc:ZDB-GENE-020913-1];glyceraldehyde-3-phosphate dehydrogenase, spermatogenic [Source:ZFIN;Acc:ZDB-GENE-020913-1];glyceraldehyde-3-phosphate dehydrogenase, spermatogenic [Source:ZFIN;Acc:ZDB-GENE-020913-1];glyceraldehyde-3-phosphate dehydrogenase, spermatogenic [Source:ZFIN;Acc:ZDB-GENE-020913-1];glyceraldehyde-3-phosphate dehy…
ENSDARG00000040059	IV	kinase activity;transferase activity;phosphorylation	glycogen synthase kinase binding protein [Source:ZFIN;Acc:ZDB-GENE-990714-7];glycogen synthase kinase binding protein [Source:ZFIN;Acc:ZDB-GENE-990714-7];glycogen synthase kinase binding protein [Source:ZFIN;Acc:ZDB-GENE-990714-7]
ENSDARG00000040114	IV	regulation of transcription, DNA-dependent;cellular_component;molecular_function	vestigial like 4b (Drosophila) [Source:ZFIN;Acc:ZDB-GENE-040426-2445];vestigial like 4b (Drosophila) [Source:ZFIN;Acc:ZDB-GENE-040426-2445];vestigial like 4b (Drosophila) [Source:ZFIN;Acc:ZDB-GENE-040426-2445]
ENSDARG00000040126	IV	protein kinase binding	Uncharacterized protein [Source:UniProtKB/TrEMBL;Acc:E7F2J2]
ENSDARG00000040286	IV	protein binding;molecular_function	ubiquitin-like 7b (bone marrow stromal cell-derived) [Source:ZFIN;Acc:ZDB-GENE-040426-1334];ubiquitin-like 7b (bone marrow stromal cell-derived) [Source:ZFIN;Acc:ZDB-GENE-040426-1334]
ENSDARG00000040300	IV	nucleus;integral to membrane;GTPase activity;GTP binding;nucleotide binding;magnesium ion binding;ribosome biogenesis;nucleolus;ferrous iron transmembrane transporter activity;ferrous iron transport	GTP-binding protein 10 (putative) [Source:ZFIN;Acc:ZDB-GENE-040718-153];GTP-binding protein 10 (putative) [Source:ZFIN;Acc:ZDB-GENE-040718-153];GTP-binding protein 10 (putative) [Source:ZFIN;Acc:ZDB-GENE-040718-153];GTP-binding protein 10 (putative) [Source:ZFIN;Acc:ZDB-GENE-040718-153];GTP-binding protein 10 (putative) [Source:ZFIN;Acc:ZDB-GENE-040718-153];GTP-binding protein 10 (putative) [Sour…
ENSDARG00000040450	IV	NA;phospholipid metabolic process;N-methyltransferase activity;cellular_component	phosphatidylethanolamine N-methyltransferase [Source:ZFIN;Acc:ZDB-GENE-040426-719];phosphatidylethanolamine N-methyltransferase [Source:ZFIN;Acc:ZDB-GENE-040426-719];phosphatidylethanolamine N-methyltransferase [Source:ZFIN;Acc:ZDB-GENE-040426-719];phosphatidylethanolamine N-methyltransferase [Source:ZFIN;Acc:ZDB-GENE-040426-719]
ENSDARG00000041110	IV	cellular_component;protein binding	DnaJ (Hsp40) homolog, subfamily C, member 3 [Source:ZFIN;Acc:ZDB-GENE-030131-1264];DnaJ (Hsp40) homolog, subfamily C, member 3 [Source:ZFIN;Acc:ZDB-GENE-030131-1264]
ENSDARG00000041170	IV	GTP binding;small GTPase mediated signal transduction;nucleotide binding	alpha- and gamma-adaptin binding protein [Source:ZFIN;Acc:ZDB-GENE-040718-120];alpha- and gamma-adaptin binding protein [Source:ZFIN;Acc:ZDB-GENE-040718-120];alpha- and gamma-adaptin binding protein [Source:ZFIN;Acc:ZDB-GENE-040718-120]
ENSDARG00000041311	IV	integral to membrane;intracellular protein transport;SNAP receptor activity;protein binding;vesicle fusion;SNARE complex;NA	syntaxin 8 [Source:ZFIN;Acc:ZDB-GENE-040426-1360];syntaxin 8 [Source:ZFIN;Acc:ZDB-GENE-040426-1360];syntaxin 8 [Source:ZFIN;Acc:ZDB-GENE-040426-1360];syntaxin 8 [Source:ZFIN;Acc:ZDB-GENE-040426-1360];syntaxin 8 [Source:ZFIN;Acc:ZDB-GENE-040426-1360];syntaxin 8 [Source:ZFIN;Acc:ZDB-GENE-040426-1360];syntaxin 8 [Source:ZFIN;Acc:ZDB-GENE-040426-1360]
ENSDARG00000041340	IV	mitochondrion;structural constituent of ribosome;translation;ribosome;ribonucleoprotein complex;mitochondrial large ribosomal subunit	mitochondrial ribosomal protein L51 [Source:HGNC Symbol;Acc:HGNC:14044];mitochondrial ribosomal protein L51 [Source:HGNC Symbol;Acc:HGNC:14044];mitochondrial ribosomal protein L51 [Source:HGNC Symbol;Acc:HGNC:14044];mitochondrial ribosomal protein L51 [Source:HGNC Symbol;Acc:HGNC:14044];mitochondrial ribosomal protein L51 [Source:HGNC Symbol;Acc:HGNC:14044];mitochondrial ribosomal protein L51 [So…
ENSDARG00000041631	IV	molecular_function;biological_process;NA	family with sequence similarity 192, member A [Source:ZFIN;Acc:ZDB-GENE-030131-6692];family with sequence similarity 192, member A [Source:ZFIN;Acc:ZDB-GENE-030131-6692];family with sequence similarity 192, member A [Source:ZFIN;Acc:ZDB-GENE-030131-6692]
ENSDARG00000041900	IV	membrane;cytoplasm;transport;protein transport;cytosol;molecular_function;endosome;endosome membrane	charged multivesicular body protein 5b [Source:ZFIN;Acc:ZDB-GENE-040426-1374];charged multivesicular body protein 5b [Source:ZFIN;Acc:ZDB-GENE-040426-1374];charged multivesicular body protein 5b [Source:ZFIN;Acc:ZDB-GENE-040426-1374];charged multivesicular body protein 5b [Source:ZFIN;Acc:ZDB-GENE-040426-1374];charged multivesicular body protein 5b [Source:ZFIN;Acc:ZDB-GENE-040426-1374];charged m…
ENSDARG00000041921	IV	response to stress;NA	heat shock factor binding protein 1b [Source:ZFIN;Acc:ZDB-GENE-040426-1721];heat shock factor binding protein 1b [Source:ZFIN;Acc:ZDB-GENE-040426-1721]
ENSDARG00000041951	IV	NA	selenoprotein O [Source:ZFIN;Acc:ZDB-GENE-030131-4485]
ENSDARG00000041997	IV	NA	leucine zipper transcription factor-like 1 [Source:ZFIN;Acc:ZDB-GENE-030131-945]
ENSDARG00000042123	IV	hydrolase activity;cellular_component	nudix (nucleoside diphosphate linked moiety X)-type motif 3b [Source:ZFIN;Acc:ZDB-GENE-041010-128];nudix (nucleoside diphosphate linked moiety X)-type motif 3b [Source:ZFIN;Acc:ZDB-GENE-041010-128]
ENSDARG00000042337	IV	sequence-specific DNA binding;intracellular;protein heterodimerization activity;biological_process	chromatin accessibility complex 1 [Source:ZFIN;Acc:ZDB-GENE-050227-18];chromatin accessibility complex 1 [Source:ZFIN;Acc:ZDB-GENE-050227-18];chromatin accessibility complex 1 [Source:ZFIN;Acc:ZDB-GENE-050227-18];chromatin accessibility complex 1 [Source:ZFIN;Acc:ZDB-GENE-050227-18]
ENSDARG00000042517	IV	mitochondrion;structural constituent of ribosome;translation;ribosome;ribonucleoprotein complex;mitochondrial large ribosomal subunit	mitochondrial ribosomal protein S24 [Source:ZFIN;Acc:ZDB-GENE-050522-393];mitochondrial ribosomal protein S24 [Source:ZFIN;Acc:ZDB-GENE-050522-393];mitochondrial ribosomal protein S24 [Source:ZFIN;Acc:ZDB-GENE-050522-393];mitochondrial ribosomal protein S24 [Source:ZFIN;Acc:ZDB-GENE-050522-393];mitochondrial ribosomal protein S24 [Source:ZFIN;Acc:ZDB-GENE-050522-393];mitochondrial ribosomal prote…
ENSDARG00000042553	IV	protein binding	peroxisomal biogenesis factor 7 [Source:ZFIN;Acc:ZDB-GENE-050320-105]
ENSDARG00000042659	IV	NA	thymocyte nuclear protein 1 [Source:ZFIN;Acc:ZDB-GENE-040426-1585]
ENSDARG00000042707	IV	integral to membrane;membrane;plasma membrane;transmembrane transport;connexon complex;cell communication;cell junction;gap junction;gap junction channel activity	connexin 30.3 [Source:ZFIN;Acc:ZDB-GENE-040406-1];connexin 30.3 [Source:ZFIN;Acc:ZDB-GENE-040406-1];connexin 30.3 [Source:ZFIN;Acc:ZDB-GENE-040406-1];connexin 30.3 [Source:ZFIN;Acc:ZDB-GENE-040406-1];connexin 30.3 [Source:ZFIN;Acc:ZDB-GENE-040406-1];connexin 30.3 [Source:ZFIN;Acc:ZDB-GENE-040406-1];connexin 30.3 [Source:ZFIN;Acc:ZDB-GENE-040406-1];connexin 30.3 [Source:ZFIN;Acc:ZDB-GENE-040406-1]…
ENSDARG00000042796	IV	nucleic acid binding;metal ion binding;protein binding	YY1 transcription factor a [Source:ZFIN;Acc:ZDB-GENE-030131-1117];YY1 transcription factor a [Source:ZFIN;Acc:ZDB-GENE-030131-1117];YY1 transcription factor a [Source:ZFIN;Acc:ZDB-GENE-030131-1117]
ENSDARG00000043134	IV	intra-Golgi vesicle-mediated transport;integral to Golgi membrane;molecular_function	cut-like homeobox 1b [Source:ZFIN;Acc:ZDB-GENE-040801-260];cut-like homeobox 1b [Source:ZFIN;Acc:ZDB-GENE-040801-260];cut-like homeobox 1b [Source:ZFIN;Acc:ZDB-GENE-040801-260]
ENSDARG00000043260	IV	carbohydrate metabolic process;phosphotransferase activity, alcohol group as acceptor;cellular_component	xylulokinase homolog (H. influenzae) [Source:ZFIN;Acc:ZDB-GENE-040426-1373];xylulokinase homolog (H. influenzae) [Source:ZFIN;Acc:ZDB-GENE-040426-1373];xylulokinase homolog (H. influenzae) [Source:ZFIN;Acc:ZDB-GENE-040426-1373]
ENSDARG00000043451	IV	cellular_component;binding	calcium binding protein 39 [Source:ZFIN;Acc:ZDB-GENE-040625-158];calcium binding protein 39 [Source:ZFIN;Acc:ZDB-GENE-040625-158]
ENSDARG00000043485	IV	cellular_component;molecular_function;biological_process;NA	si:ch211-22i13.2 [Source:ZFIN;Acc:ZDB-GENE-041014-143];si:ch211-22i13.2 [Source:ZFIN;Acc:ZDB-GENE-041014-143];si:ch211-22i13.2 [Source:ZFIN;Acc:ZDB-GENE-041014-143];si:ch211-22i13.2 [Source:ZFIN;Acc:ZDB-GENE-041014-143]
ENSDARG00000043601	IV	cellular_component;molecular_function;biological_process	elongation factor 1 homolog (S. cerevisiae) [Source:ZFIN;Acc:ZDB-GENE-040426-1385];elongation factor 1 homolog (S. cerevisiae) [Source:ZFIN;Acc:ZDB-GENE-040426-1385];elongation factor 1 homolog (S. cerevisiae) [Source:ZFIN;Acc:ZDB-GENE-040426-1385]
ENSDARG00000043732	IV	nucleus;cytoplasm;COP9 signalosome;biological_process;protein binding	COP9 constitutive photomorphogenic homolog subunit 4 (Arabidopsis) [Source:ZFIN;Acc:ZDB-GENE-030131-4317];COP9 constitutive photomorphogenic homolog subunit 4 (Arabidopsis) [Source:ZFIN;Acc:ZDB-GENE-030131-4317];COP9 constitutive photomorphogenic homolog subunit 4 (Arabidopsis) [Source:ZFIN;Acc:ZDB-GENE-030131-4317];COP9 constitutive photomorphogenic homolog subunit 4 (Arabidopsis) [Source:ZFIN;A…
ENSDARG00000044092	IV	mitochondrion;heme biosynthetic process;enzyme inhibitor activity;protein homotetramerization;protein homodimerization activity;ATPase inhibitor activity;negative regulation of nucleotide metabolic process;embryo development;erythrocyte differentiation;ATPase binding;negative regulation of hydrolase activity	ATPase inhibitory factor 1b [Source:ZFIN;Acc:ZDB-GENE-050506-113];ATPase inhibitory factor 1b [Source:ZFIN;Acc:ZDB-GENE-050506-113];ATPase inhibitory factor 1b [Source:ZFIN;Acc:ZDB-GENE-050506-113];ATPase inhibitory factor 1b [Source:ZFIN;Acc:ZDB-GENE-050506-113];ATPase inhibitory factor 1b [Source:ZFIN;Acc:ZDB-GENE-050506-113];ATPase inhibitory factor 1b [Source:ZFIN;Acc:ZDB-GENE-050506-113];ATP…
ENSDARG00000044134	IV	ATP binding;cytoplasm;nucleotide binding;aminoacyl-tRNA ligase activity;tRNA aminoacylation for protein translation;aminoacyl-tRNA editing activity;isoleucine-tRNA ligase activity;isoleucyl-tRNA aminoacylation	isoleucine-tRNA synthetase 2, mitochondrial [Source:ZFIN;Acc:ZDB-GENE-030616-608];isoleucine-tRNA synthetase 2, mitochondrial [Source:ZFIN;Acc:ZDB-GENE-030616-608];isoleucine-tRNA synthetase 2, mitochondrial [Source:ZFIN;Acc:ZDB-GENE-030616-608];isoleucine-tRNA synthetase 2, mitochondrial [Source:ZFIN;Acc:ZDB-GENE-030616-608];isoleucine-tRNA synthetase 2, mitochondrial [Source:ZFIN;Acc:ZDB-GENE-0…
ENSDARG00000044146	IV	NA;cellular_component;biological_process;protein binding	leucine rich repeat containing 8 family, member Db [Source:ZFIN;Acc:ZDB-GENE-061013-487];leucine rich repeat containing 8 family, member Db [Source:ZFIN;Acc:ZDB-GENE-061013-487];leucine rich repeat containing 8 family, member Db [Source:ZFIN;Acc:ZDB-GENE-061013-487];leucine rich repeat containing 8 family, member Db [Source:ZFIN;Acc:ZDB-GENE-061013-487]
ENSDARG00000044194	IV	integral to membrane;membrane;molecular_function;biological_process	T-cell leukemia translocation altered gene [Source:ZFIN;Acc:ZDB-GENE-040718-325];T-cell leukemia translocation altered gene [Source:ZFIN;Acc:ZDB-GENE-040718-325];T-cell leukemia translocation altered gene [Source:ZFIN;Acc:ZDB-GENE-040718-325];T-cell leukemia translocation altered gene [Source:ZFIN;Acc:ZDB-GENE-040718-325]
ENSDARG00000044204	IV	hydrolase activity, acting on ester bonds	endonuclease, polyU-specific [Source:ZFIN;Acc:ZDB-GENE-070112-2012]
ENSDARG00000044255	IV	nucleic acid binding;RNA binding;nucleotide binding;cellular_component	RNA binding motif protein 18 [Source:ZFIN;Acc:ZDB-GENE-040426-1764];RNA binding motif protein 18 [Source:ZFIN;Acc:ZDB-GENE-040426-1764];RNA binding motif protein 18 [Source:ZFIN;Acc:ZDB-GENE-040426-1764];RNA binding motif protein 18 [Source:ZFIN;Acc:ZDB-GENE-040426-1764]
ENSDARG00000044267	IV	nucleus;cytoplasm;embryo development;protein binding	SMT3 suppressor of mif two 3 homolog 1 (yeast) [Source:ZFIN;Acc:ZDB-GENE-040426-2186];SMT3 suppressor of mif two 3 homolog 1 (yeast) [Source:ZFIN;Acc:ZDB-GENE-040426-2186];SMT3 suppressor of mif two 3 homolog 1 (yeast) [Source:ZFIN;Acc:ZDB-GENE-040426-2186];SMT3 suppressor of mif two 3 homolog 1 (yeast) [Source:ZFIN;Acc:ZDB-GENE-040426-2186]
ENSDARG00000044925	IV	catalytic activity;iron-sulfur cluster binding;transferase activity;RNA modification;4 iron, 4 sulfur cluster binding;macromolecule modification;cytoplasm;tRNA modification	CDK5 regulatory subunit associated protein 1 [Source:HGNC Symbol;Acc:HGNC:15880];CDK5 regulatory subunit associated protein 1 [Source:HGNC Symbol;Acc:HGNC:15880];CDK5 regulatory subunit associated protein 1 [Source:HGNC Symbol;Acc:HGNC:15880];CDK5 regulatory subunit associated protein 1 [Source:HGNC Symbol;Acc:HGNC:15880];CDK5 regulatory subunit associated protein 1 [Source:HGNC Symbol;Acc:HGNC:1…
ENSDARG00000045025	IV	intraflagellar transport;cilium;cell projection;microtubule basal body;axoneme	intraflagellar transport protein 52 [Source:ZFIN;Acc:ZDB-GENE-040614-3];intraflagellar transport protein 52 [Source:ZFIN;Acc:ZDB-GENE-040614-3];intraflagellar transport protein 52 [Source:ZFIN;Acc:ZDB-GENE-040614-3];intraflagellar transport protein 52 [Source:ZFIN;Acc:ZDB-GENE-040614-3];intraflagellar transport protein 52 [Source:ZFIN;Acc:ZDB-GENE-040614-3]
ENSDARG00000045140	IV	methyltransferase activity;methylation;cellular_component	leucine carboxyl methyltransferase 1 [Source:ZFIN;Acc:ZDB-GENE-040912-75];leucine carboxyl methyltransferase 1 [Source:ZFIN;Acc:ZDB-GENE-040912-75];leucine carboxyl methyltransferase 1 [Source:ZFIN;Acc:ZDB-GENE-040912-75]
ENSDARG00000045190	IV	integral to membrane;oxidation-reduction process;membrane;oxidoreductase activity;metal ion binding;steroid biosynthetic process;iron ion binding;endoplasmic reticulum;fatty acid biosynthetic process;lipid metabolic process;monooxygenase activity;endoplasmic reticulum membrane;steroid metabolic process;sterol biosynthetic process	cholesterol 25-hydroxylase [Source:ZFIN;Acc:ZDB-GENE-041212-81];cholesterol 25-hydroxylase [Source:ZFIN;Acc:ZDB-GENE-041212-81];cholesterol 25-hydroxylase [Source:ZFIN;Acc:ZDB-GENE-041212-81];cholesterol 25-hydroxylase [Source:ZFIN;Acc:ZDB-GENE-041212-81];cholesterol 25-hydroxylase [Source:ZFIN;Acc:ZDB-GENE-041212-81];cholesterol 25-hydroxylase [Source:ZFIN;Acc:ZDB-GENE-041212-81];cholesterol 25-…
ENSDARG00000045199	IV	calcium ion binding;intracellular;proteolysis;cysteine-type peptidase activity;calcium-dependent cysteine-type endopeptidase activity;hydrolase activity;peptidase activity	calpain 1, (mu/I) large subunit [Source:HGNC Symbol;Acc:HGNC:1476];calpain 1, (mu/I) large subunit [Source:HGNC Symbol;Acc:HGNC:1476];calpain 1, (mu/I) large subunit [Source:HGNC Symbol;Acc:HGNC:1476];calpain 1, (mu/I) large subunit [Source:HGNC Symbol;Acc:HGNC:1476];calpain 1, (mu/I) large subunit [Source:HGNC Symbol;Acc:HGNC:1476];calpain 1, (mu/I) large subunit [Source:HGNC Symbol;Acc:HGNC:147…
ENSDARG00000045269	IV	NA	6-pyruvoyltetrahydropterin synthase [Source:HGNC Symbol;Acc:HGNC:9689]
ENSDARG00000045294	IV	cytoplasm;protein binding	SH3-domain GRB2-like endophilin B1a [Source:ZFIN;Acc:ZDB-GENE-050417-89];SH3-domain GRB2-like endophilin B1a [Source:ZFIN;Acc:ZDB-GENE-050417-89]
ENSDARG00000045486	IV	NA;apoptotic process;regulation of vascular permeability	PRKC, apoptosis, WT1, regulator [Source:ZFIN;Acc:ZDB-GENE-041010-108];PRKC, apoptosis, WT1, regulator [Source:ZFIN;Acc:ZDB-GENE-041010-108];PRKC, apoptosis, WT1, regulator [Source:ZFIN;Acc:ZDB-GENE-041010-108]
ENSDARG00000045527	IV	DNA binding;sequence-specific DNA binding transcription factor activity;steroid hormone receptor activity;nucleus;regulation of transcription, DNA-dependent;sequence-specific DNA binding;zinc ion binding;transcription, DNA-dependent;metal ion binding;steroid hormone mediated signaling pathway;ligand-activated sequence-specific DNA binding RNA polymerase II transcription factor activity	nuclear receptor subfamily 2, group C, member 1 [Source:ZFIN;Acc:ZDB-GENE-041210-198];nuclear receptor subfamily 2, group C, member 1 [Source:ZFIN;Acc:ZDB-GENE-041210-198];nuclear receptor subfamily 2, group C, member 1 [Source:ZFIN;Acc:ZDB-GENE-041210-198];nuclear receptor subfamily 2, group C, member 1 [Source:ZFIN;Acc:ZDB-GENE-041210-198];nuclear receptor subfamily 2, group C, member 1 [Source…
ENSDARG00000045567	IV	NA;membrane;molecular_function;biological_process	phosphohistidine phosphatase 1 [Source:ZFIN;Acc:ZDB-GENE-040801-85];phosphohistidine phosphatase 1 [Source:ZFIN;Acc:ZDB-GENE-040801-85];phosphohistidine phosphatase 1 [Source:ZFIN;Acc:ZDB-GENE-040801-85];phosphohistidine phosphatase 1 [Source:ZFIN;Acc:ZDB-GENE-040801-85]
ENSDARG00000045676	IV	extracellular region;calcium ion binding;metal ion binding;endoplasmic reticulum;sarcoplasmic reticulum;melanosome;sarcoplasmic reticulum lumen	calumenin a [Source:ZFIN;Acc:ZDB-GENE-040625-166];calumenin a [Source:ZFIN;Acc:ZDB-GENE-040625-166];calumenin a [Source:ZFIN;Acc:ZDB-GENE-040625-166];calumenin a [Source:ZFIN;Acc:ZDB-GENE-040625-166];calumenin a [Source:ZFIN;Acc:ZDB-GENE-040625-166];calumenin a [Source:ZFIN;Acc:ZDB-GENE-040625-166];calumenin a [Source:ZFIN;Acc:ZDB-GENE-040625-166]
ENSDARG00000045846	IV	cellular_component	O-sialoglycoprotein endopeptidase [Source:ZFIN;Acc:ZDB-GENE-030131-7880]
ENSDARG00000045877	IV	nucleus;ligase activity;protein ubiquitination;acid-amino acid ligase activity;T cell receptor signaling pathway;ubiquitin binding;double-strand break repair via homologous recombination;positive regulation of I-kappaB kinase/NF-kappaB cascade;positive regulation of DNA repair;positive regulation of NF-kappaB transcription factor activity;postreplication repair;histone ubiquitination;DNA double-s…	ubiquitin-conjugating enzyme E2Nb [Source:ZFIN;Acc:ZDB-GENE-040426-1291];ubiquitin-conjugating enzyme E2Nb [Source:ZFIN;Acc:ZDB-GENE-040426-1291];ubiquitin-conjugating enzyme E2Nb [Source:ZFIN;Acc:ZDB-GENE-040426-1291];ubiquitin-conjugating enzyme E2Nb [Source:ZFIN;Acc:ZDB-GENE-040426-1291];ubiquitin-conjugating enzyme E2Nb [Source:ZFIN;Acc:ZDB-GENE-040426-1291];ubiquitin-conjugating enzyme E2Nb …
ENSDARG00000045928	IV	nucleus;cytoplasm;proteolysis;proteolysis involved in cellular protein catabolic process;threonine-type endopeptidase activity;proteasome core complex;endopeptidase activity;ubiquitin-dependent protein catabolic process;proteasome core complex, alpha-subunit complex;hydrolase activity;peptidase activity;proteasome complex	proteasome (prosome, macropain) subunit, alpha type, 4 [Source:ZFIN;Acc:ZDB-GENE-040426-1932];proteasome (prosome, macropain) subunit, alpha type, 4 [Source:ZFIN;Acc:ZDB-GENE-040426-1932];proteasome (prosome, macropain) subunit, alpha type, 4 [Source:ZFIN;Acc:ZDB-GENE-040426-1932];proteasome (prosome, macropain) subunit, alpha type, 4 [Source:ZFIN;Acc:ZDB-GENE-040426-1932];proteasome (prosome, ma…
ENSDARG00000045949	IV	NA	vacuolar protein sorting 28 (yeast) [Source:ZFIN;Acc:ZDB-GENE-040426-1527]
ENSDARG00000051936	IV	integral to membrane;vesicle-mediated transport;membrane;transport;endoplasmic reticulum;Golgi apparatus;endoplasmic reticulum membrane;molecular_function;endoplasmic reticulum-Golgi intermediate compartment membrane	ERGIC and golgi 2 [Source:ZFIN;Acc:ZDB-GENE-040426-1331];ERGIC and golgi 2 [Source:ZFIN;Acc:ZDB-GENE-040426-1331];ERGIC and golgi 2 [Source:ZFIN;Acc:ZDB-GENE-040426-1331];ERGIC and golgi 2 [Source:ZFIN;Acc:ZDB-GENE-040426-1331];ERGIC and golgi 2 [Source:ZFIN;Acc:ZDB-GENE-040426-1331];ERGIC and golgi 2 [Source:ZFIN;Acc:ZDB-GENE-040426-1331];ERGIC and golgi 2 [Source:ZFIN;Acc:ZDB-GENE-040426-1331];…
ENSDARG00000052010	IV	molecular_function	family with sequence similarity 96, member B [Source:ZFIN;Acc:ZDB-GENE-040718-148]
ENSDARG00000052022	IV	nucleus;regulation of transcription, DNA-dependent;transcription, DNA-dependent;metal ion binding;chromatin modification;ESC/E(Z) complex	suppressor of zeste 12 homolog (Drosophila) b [Source:ZFIN;Acc:ZDB-GENE-030131-3255];suppressor of zeste 12 homolog (Drosophila) b [Source:ZFIN;Acc:ZDB-GENE-030131-3255];suppressor of zeste 12 homolog (Drosophila) b [Source:ZFIN;Acc:ZDB-GENE-030131-3255];suppressor of zeste 12 homolog (Drosophila) b [Source:ZFIN;Acc:ZDB-GENE-030131-3255];suppressor of zeste 12 homolog (Drosophila) b [Source:ZFIN;…
ENSDARG00000052074	IV	proteolysis;serine-type carboxypeptidase activity	Uncharacterized protein [Source:UniProtKB/TrEMBL;Acc:F1QYP6];Uncharacterized protein [Source:UniProtKB/TrEMBL;Acc:F1QYP6]
ENSDARG00000052099	IV	metabolic process;catalytic activity;pyridoxal phosphate binding;transaminase activity;transferase activity	alanine-glyoxylate aminotransferase a [Source:ZFIN;Acc:ZDB-GENE-040718-16];alanine-glyoxylate aminotransferase a [Source:ZFIN;Acc:ZDB-GENE-040718-16];alanine-glyoxylate aminotransferase a [Source:ZFIN;Acc:ZDB-GENE-040718-16];alanine-glyoxylate aminotransferase a [Source:ZFIN;Acc:ZDB-GENE-040718-16];alanine-glyoxylate aminotransferase a [Source:ZFIN;Acc:ZDB-GENE-040718-16]
ENSDARG00000052307	IV	NA	LMBR1 domain containing 1 [Source:ZFIN;Acc:ZDB-GENE-041212-36]
ENSDARG00000052625	IV	protein folding;peptidyl-prolyl cis-trans isomerase activity;isomerase activity;protein peptidyl-prolyl isomerization;FK506 binding;sarcoplasmic reticulum membrane	FK506 binding protein 1b [Source:ZFIN;Acc:ZDB-GENE-040426-1785];FK506 binding protein 1b [Source:ZFIN;Acc:ZDB-GENE-040426-1785];FK506 binding protein 1b [Source:ZFIN;Acc:ZDB-GENE-040426-1785];FK506 binding protein 1b [Source:ZFIN;Acc:ZDB-GENE-040426-1785];FK506 binding protein 1b [Source:ZFIN;Acc:ZDB-GENE-040426-1785];FK506 binding protein 1b [Source:ZFIN;Acc:ZDB-GENE-040426-1785]
ENSDARG00000052833	IV	DNA binding;zinc ion binding;metal ion binding;cellular_component	zinc finger, AN1-type domain 3 [Source:ZFIN;Acc:ZDB-GENE-050706-134];zinc finger, AN1-type domain 3 [Source:ZFIN;Acc:ZDB-GENE-050706-134];zinc finger, AN1-type domain 3 [Source:ZFIN;Acc:ZDB-GENE-050706-134];zinc finger, AN1-type domain 3 [Source:ZFIN;Acc:ZDB-GENE-050706-134]
ENSDARG00000053097	IV	DNA binding;sequence-specific DNA binding transcription factor activity;nucleus;regulation of transcription, DNA-dependent;sequence-specific DNA binding;regulation of transcription from RNA polymerase II promoter;response to stress	heat shock factor 2 [Source:ZFIN;Acc:ZDB-GENE-011128-1];heat shock factor 2 [Source:ZFIN;Acc:ZDB-GENE-011128-1];heat shock factor 2 [Source:ZFIN;Acc:ZDB-GENE-011128-1];heat shock factor 2 [Source:ZFIN;Acc:ZDB-GENE-011128-1];heat shock factor 2 [Source:ZFIN;Acc:ZDB-GENE-011128-1];heat shock factor 2 [Source:ZFIN;Acc:ZDB-GENE-011128-1];heat shock factor 2 [Source:ZFIN;Acc:ZDB-GENE-011128-1]
ENSDARG00000053395	IV	cellular_component;molecular_function;biological_process;NA	CDKN2A interacting protein N-terminal like [Source:ZFIN;Acc:ZDB-GENE-041010-154];CDKN2A interacting protein N-terminal like [Source:ZFIN;Acc:ZDB-GENE-041010-154];CDKN2A interacting protein N-terminal like [Source:ZFIN;Acc:ZDB-GENE-041010-154];CDKN2A interacting protein N-terminal like [Source:ZFIN;Acc:ZDB-GENE-041010-154]
ENSDARG00000053510	IV	extracellular region;collagen;molecular_function;protein binding	C1q and tumor necrosis factor related protein 1 [Source:ZFIN;Acc:ZDB-GENE-050417-427];C1q and tumor necrosis factor related protein 1 [Source:ZFIN;Acc:ZDB-GENE-050417-427];C1q and tumor necrosis factor related protein 1 [Source:ZFIN;Acc:ZDB-GENE-050417-427];C1q and tumor necrosis factor related protein 1 [Source:ZFIN;Acc:ZDB-GENE-050417-427]
ENSDARG00000053940	IV	intracellular;zinc ion binding;ubiquitin-protein ligase activity;metal ion binding;protein ubiquitination;ubiquitin ligase complex;protein binding	bloodthirsty-related gene family, member 32 [Source:ZFIN;Acc:ZDB-GENE-060421-3827];bloodthirsty-related gene family, member 32 [Source:ZFIN;Acc:ZDB-GENE-060421-3827];bloodthirsty-related gene family, member 32 [Source:ZFIN;Acc:ZDB-GENE-060421-3827];bloodthirsty-related gene family, member 32 [Source:ZFIN;Acc:ZDB-GENE-060421-3827];bloodthirsty-related gene family, member 32 [Source:ZFIN;Acc:ZDB-GE…
ENSDARG00000053942	IV	cell redox homeostasis;cellular_component	thioredoxin-related transmembrane protein 4 [Source:ZFIN;Acc:ZDB-GENE-050706-155];thioredoxin-related transmembrane protein 4 [Source:ZFIN;Acc:ZDB-GENE-050706-155]
ENSDARG00000054085	IV	DNA binding;sequence-specific DNA binding;intracellular;protein heterodimerization activity;DNA-dependent transcription, initiation;transcription factor TFIID complex	TAF12 RNA polymerase II, TATA box binding protein (TBP)-associated factor [Source:ZFIN;Acc:ZDB-GENE-031030-5];TAF12 RNA polymerase II, TATA box binding protein (TBP)-associated factor [Source:ZFIN;Acc:ZDB-GENE-031030-5];TAF12 RNA polymerase II, TATA box binding protein (TBP)-associated factor [Source:ZFIN;Acc:ZDB-GENE-031030-5];TAF12 RNA polymerase II, TATA box binding protein (TBP)-associated fa…
ENSDARG00000054754	IV	integral to membrane;sulfotransferase activity	heparan sulfate 6-O-sulfotransferase 1a [Source:ZFIN;Acc:ZDB-GENE-050524-1];heparan sulfate 6-O-sulfotransferase 1a [Source:ZFIN;Acc:ZDB-GENE-050524-1]
ENSDARG00000054807	IV	intracellular;ER to Golgi vesicle-mediated transport;endoplasmic reticulum organization;molecular_function;protein binding;eye photoreceptor cell development;cartilage development;liver development;retina layer formation;digestive system development;endoplasmic reticulum exit site;opsin transport;extracellular matrix constituent secretion	SEC13 homolog (S. cerevisiae) [Source:ZFIN;Acc:ZDB-GENE-040426-2649];SEC13 homolog (S. cerevisiae) [Source:ZFIN;Acc:ZDB-GENE-040426-2649];SEC13 homolog (S. cerevisiae) [Source:ZFIN;Acc:ZDB-GENE-040426-2649];SEC13 homolog (S. cerevisiae) [Source:ZFIN;Acc:ZDB-GENE-040426-2649];SEC13 homolog (S. cerevisiae) [Source:ZFIN;Acc:ZDB-GENE-040426-2649];SEC13 homolog (S. cerevisiae) [Source:ZFIN;Acc:ZDB-GEN…
ENSDARG00000055307	IV	integral to membrane;transporter activity;membrane;transport;synaptic vesicle	synaptophysin-like 2a [Source:ZFIN;Acc:ZDB-GENE-040426-1434];synaptophysin-like 2a [Source:ZFIN;Acc:ZDB-GENE-040426-1434];synaptophysin-like 2a [Source:ZFIN;Acc:ZDB-GENE-040426-1434];synaptophysin-like 2a [Source:ZFIN;Acc:ZDB-GENE-040426-1434];synaptophysin-like 2a [Source:ZFIN;Acc:ZDB-GENE-040426-1434]
ENSDARG00000055653	IV	ATP binding;cytoplasm;metal ion binding;iron-sulfur cluster binding;nucleotide binding;4 iron, 4 sulfur cluster binding;biological_process	nucleotide binding protein 2 (MinD homolog, E. coli) [Source:ZFIN;Acc:ZDB-GENE-051023-10];nucleotide binding protein 2 (MinD homolog, E. coli) [Source:ZFIN;Acc:ZDB-GENE-051023-10];nucleotide binding protein 2 (MinD homolog, E. coli) [Source:ZFIN;Acc:ZDB-GENE-051023-10];nucleotide binding protein 2 (MinD homolog, E. coli) [Source:ZFIN;Acc:ZDB-GENE-051023-10];nucleotide binding protein 2 (MinD homo…
ENSDARG00000055797	IV	extracellular region	canopy4 [Source:ZFIN;Acc:ZDB-GENE-060315-5]
ENSDARG00000055974	IV	thiopurine S-methyltransferase activity;S-adenosylmethionine-dependent methyltransferase activity	thiopurine S-methyltransferase [Source:HGNC Symbol;Acc:HGNC:12014];thiopurine S-methyltransferase [Source:HGNC Symbol;Acc:HGNC:12014]
ENSDARG00000056307	IV	biological_process	zinc finger protein 706 [Source:ZFIN;Acc:ZDB-GENE-040718-454]
ENSDARG00000056504	IV	actin filament binding;protein binding, bridging;cellular_component	FSHD region gene 1 [Source:HGNC Symbol;Acc:HGNC:3954];FSHD region gene 1 [Source:HGNC Symbol;Acc:HGNC:3954];FSHD region gene 1 [Source:HGNC Symbol;Acc:HGNC:3954]
ENSDARG00000056583	IV	molecular_function;NA	NADH dehydrogenase (ubiquinone) Fe-S protein 6 [Source:ZFIN;Acc:ZDB-GENE-040912-86];NADH dehydrogenase (ubiquinone) Fe-S protein 6 [Source:ZFIN;Acc:ZDB-GENE-040912-86]
ENSDARG00000056609	IV	ATP binding;membrane;plasma membrane;nucleotide binding;postsynaptic membrane;DNA repair;DNA recombination;nucleoside-triphosphatase activity;hydrolase activity;ATPase activity;synapse;peroxisome;cell junction;four-way junction helicase activity	ATPase family, AAA domain containing 1b [Source:ZFIN;Acc:ZDB-GENE-030616-44];ATPase family, AAA domain containing 1b [Source:ZFIN;Acc:ZDB-GENE-030616-44];ATPase family, AAA domain containing 1b [Source:ZFIN;Acc:ZDB-GENE-030616-44];ATPase family, AAA domain containing 1b [Source:ZFIN;Acc:ZDB-GENE-030616-44];ATPase family, AAA domain containing 1b [Source:ZFIN;Acc:ZDB-GENE-030616-44];ATPase family,…
ENSDARG00000056638	IV	NA	pirin [Source:ZFIN;Acc:ZDB-GENE-040718-288]
ENSDARG00000056677	IV	NA	Uncharacterized protein [Source:UniProtKB/TrEMBL;Acc:E7EZA6]
ENSDARG00000056803	IV	transport;protein transport;protein transporter activity	adaptor-related protein complex 1, sigma 1 subunit [Source:ZFIN;Acc:ZDB-GENE-040426-1119];adaptor-related protein complex 1, sigma 1 subunit [Source:ZFIN;Acc:ZDB-GENE-040426-1119];adaptor-related protein complex 1, sigma 1 subunit [Source:ZFIN;Acc:ZDB-GENE-040426-1119]
ENSDARG00000057011	IV	transferase activity;transferase activity, transferring glycosyl groups;GPI anchor biosynthetic process;endoplasmic reticulum membrane;dolichyl-phosphate-mannose-protein mannosyltransferase activity;protein O-linked mannosylation;dolichyl-phosphate beta-D-mannosyltransferase activity;protein mannosylation	dolichyl-phosphate mannosyltransferase polypeptide 1, catalytic subunit [Source:ZFIN;Acc:ZDB-GENE-040801-115];dolichyl-phosphate mannosyltransferase polypeptide 1, catalytic subunit [Source:ZFIN;Acc:ZDB-GENE-040801-115];dolichyl-phosphate mannosyltransferase polypeptide 1, catalytic subunit [Source:ZFIN;Acc:ZDB-GENE-040801-115];dolichyl-phosphate mannosyltransferase polypeptide 1, catalytic subun…
ENSDARG00000057272	IV	nucleus;regulation of transcription, DNA-dependent;integral to membrane;membrane;transmembrane transport;transport;transcription, DNA-dependent;nucleotide binding;cation transport;ion transport;cation transmembrane transporter activity;zinc ion transport;zinc ion transmembrane transporter activity;zinc ion transmembrane transport;divalent inorganic cation transport;NA	solute carrier family 30 (zinc transporter), member 9 [Source:ZFIN;Acc:ZDB-GENE-040724-254];solute carrier family 30 (zinc transporter), member 9 [Source:ZFIN;Acc:ZDB-GENE-040724-254];solute carrier family 30 (zinc transporter), member 9 [Source:ZFIN;Acc:ZDB-GENE-040724-254];solute carrier family 30 (zinc transporter), member 9 [Source:ZFIN;Acc:ZDB-GENE-040724-254];solute carrier family 30 (zinc …
ENSDARG00000057672	IV	membrane;catalytic activity	phosphatidic acid phosphatase type 2 domain containing 1B [Source:ZFIN;Acc:ZDB-GENE-040704-54];phosphatidic acid phosphatase type 2 domain containing 1B [Source:ZFIN;Acc:ZDB-GENE-040704-54]
ENSDARG00000057736	IV	NA	anoctamin 10a [Source:ZFIN;Acc:ZDB-GENE-050913-43]
ENSDARG00000057997	IV	cellular_component;molecular_function;biological_process	TATA element modulatory factor 1 [Source:ZFIN;Acc:ZDB-GENE-040801-25];TATA element modulatory factor 1 [Source:ZFIN;Acc:ZDB-GENE-040801-25];TATA element modulatory factor 1 [Source:ZFIN;Acc:ZDB-GENE-040801-25]
ENSDARG00000058028	IV	NA;integral to membrane;membrane	reticulon 3 [Source:ZFIN;Acc:ZDB-GENE-030710-5];reticulon 3 [Source:ZFIN;Acc:ZDB-GENE-030710-5];reticulon 3 [Source:ZFIN;Acc:ZDB-GENE-030710-5]
ENSDARG00000058041	IV	NA	NADH dehydrogenase (ubiquinone) 1 alpha subcomplex, 8 [Source:ZFIN;Acc:ZDB-GENE-040426-1688]
ENSDARG00000058062	IV	integral to membrane;membrane;plasma membrane;transport;endoplasmic reticulum;cell redox homeostasis;endoplasmic reticulum membrane;magnesium ion transport	magnesium transporter 1 [Source:ZFIN;Acc:ZDB-GENE-030131-3667];magnesium transporter 1 [Source:ZFIN;Acc:ZDB-GENE-030131-3667];magnesium transporter 1 [Source:ZFIN;Acc:ZDB-GENE-030131-3667];magnesium transporter 1 [Source:ZFIN;Acc:ZDB-GENE-030131-3667];magnesium transporter 1 [Source:ZFIN;Acc:ZDB-GENE-030131-3667];magnesium transporter 1 [Source:ZFIN;Acc:ZDB-GENE-030131-3667];magnesium transporter…
ENSDARG00000058115	IV	fibroblast growth factor receptor signaling pathway;integral to membrane;ATP binding;transferase activity, transferring phosphorus-containing groups;protein phosphorylation;protein kinase activity;protein tyrosine kinase activity;fibroblast growth factor-activated receptor activity;positive regulation of cell proliferation;protein binding	fibroblast growth factor receptor 2 [Source:ZFIN;Acc:ZDB-GENE-030323-1];fibroblast growth factor receptor 2 [Source:ZFIN;Acc:ZDB-GENE-030323-1];fibroblast growth factor receptor 2 [Source:ZFIN;Acc:ZDB-GENE-030323-1];fibroblast growth factor receptor 2 [Source:ZFIN;Acc:ZDB-GENE-030323-1];fibroblast growth factor receptor 2 [Source:ZFIN;Acc:ZDB-GENE-030323-1];fibroblast growth factor receptor 2 [So…
ENSDARG00000058179	IV	integral to membrane;membrane;G-protein coupled receptor signaling pathway;G-protein coupled receptor activity;signal transducer activity;signal transduction;chemotaxis;chemokine receptor activity;angiogenesis;chemokine binding;vasculogenesis;chemokine-mediated signaling pathway;coreceptor activity;germ cell migration;posterior lateral line neuromast primordium migration	atypical chemokine receptor 3b [Source:ZFIN;Acc:ZDB-GENE-031116-61];atypical chemokine receptor 3b [Source:ZFIN;Acc:ZDB-GENE-031116-61];atypical chemokine receptor 3b [Source:ZFIN;Acc:ZDB-GENE-031116-61];atypical chemokine receptor 3b [Source:ZFIN;Acc:ZDB-GENE-031116-61];atypical chemokine receptor 3b [Source:ZFIN;Acc:ZDB-GENE-031116-61];atypical chemokine receptor 3b [Source:ZFIN;Acc:ZDB-GENE-03…
ENSDARG00000058220	IV	NA	transcriptional adaptor 3 (NGG1 homolog, yeast)-like [Source:ZFIN;Acc:ZDB-GENE-030131-6725]
ENSDARG00000058287	IV	cellular_component;molecular_function;biological_process;NA	GPALPP motifs containing 1 [Source:ZFIN;Acc:ZDB-GENE-040801-212];GPALPP motifs containing 1 [Source:ZFIN;Acc:ZDB-GENE-040801-212];GPALPP motifs containing 1 [Source:ZFIN;Acc:ZDB-GENE-040801-212];GPALPP motifs containing 1 [Source:ZFIN;Acc:ZDB-GENE-040801-212]
ENSDARG00000058322	IV	protein binding	ectodermal-neural cortex 3 [Source:ZFIN;Acc:ZDB-GENE-030131-5742]
ENSDARG00000058323	IV	NA;integral to membrane;membrane;molecular_function;biological_process	transmembrane BAX inhibitor motif containing 1 [Source:ZFIN;Acc:ZDB-GENE-041010-69];transmembrane BAX inhibitor motif containing 1 [Source:ZFIN;Acc:ZDB-GENE-041010-69];transmembrane BAX inhibitor motif containing 1 [Source:ZFIN;Acc:ZDB-GENE-041010-69];transmembrane BAX inhibitor motif containing 1 [Source:ZFIN;Acc:ZDB-GENE-041010-69];transmembrane BAX inhibitor motif containing 1 [Source:ZFIN;Acc…
ENSDARG00000058328	IV	molecular_function	LSM7 homolog, U6 small nuclear RNA associated (S. cerevisiae) [Source:ZFIN;Acc:ZDB-GENE-030131-8284]
ENSDARG00000058502	IV	biosynthetic process;hydrolase activity, acting on ester bonds;cellular_component	oleoyl-ACP hydrolase [Source:ZFIN;Acc:ZDB-GENE-060312-17];oleoyl-ACP hydrolase [Source:ZFIN;Acc:ZDB-GENE-060312-17];oleoyl-ACP hydrolase [Source:ZFIN;Acc:ZDB-GENE-060312-17]
ENSDARG00000058622	IV	transport vesicle;BLOC-1 complex	biogenesis of lysosomal organelles complex-1, subunit 5, muted [Source:ZFIN;Acc:ZDB-GENE-030131-3502];biogenesis of lysosomal organelles complex-1, subunit 5, muted [Source:ZFIN;Acc:ZDB-GENE-030131-3502]
ENSDARG00000058858	IV	membrane;chloride transport;voltage-gated chloride channel activity	chloride intracellular channel 1 [Source:ZFIN;Acc:ZDB-GENE-030131-3202];chloride intracellular channel 1 [Source:ZFIN;Acc:ZDB-GENE-030131-3202];chloride intracellular channel 1 [Source:ZFIN;Acc:ZDB-GENE-030131-3202]
ENSDARG00000058871	IV	protein binding;cellular_component;molecular_function;biological_process	F-box and WD repeat domain containing 12 [Source:HGNC Symbol;Acc:HGNC:20729];F-box and WD repeat domain containing 12 [Source:HGNC Symbol;Acc:HGNC:20729];F-box and WD repeat domain containing 12 [Source:HGNC Symbol;Acc:HGNC:20729];F-box and WD repeat domain containing 12 [Source:HGNC Symbol;Acc:HGNC:20729]
ENSDARG00000059054	IV	ATP binding;kinase activity;transferase activity;phosphorylation;cellular_component	pyruvate dehydrogenase kinase, isoenzyme 2 [Source:ZFIN;Acc:ZDB-GENE-040426-939];pyruvate dehydrogenase kinase, isoenzyme 2 [Source:ZFIN;Acc:ZDB-GENE-040426-939];pyruvate dehydrogenase kinase, isoenzyme 2 [Source:ZFIN;Acc:ZDB-GENE-040426-939];pyruvate dehydrogenase kinase, isoenzyme 2 [Source:ZFIN;Acc:ZDB-GENE-040426-939];pyruvate dehydrogenase kinase, isoenzyme 2 [Source:ZFIN;Acc:ZDB-GENE-040426…
ENSDARG00000059120	IV	ATP binding;membrane;transferase activity, transferring phosphorus-containing groups;protein phosphorylation;protein kinase activity;protein tyrosine kinase activity;nucleotide binding;protein serine/threonine kinase activity;phosphotransferase activity, alcohol group as acceptor;lipopolysaccharide biosynthetic process;camera-type eye morphogenesis;optokinetic behavior	pim-1 oncogene [Source:ZFIN;Acc:ZDB-GENE-061013-139];pim-1 oncogene [Source:ZFIN;Acc:ZDB-GENE-061013-139];pim-1 oncogene [Source:ZFIN;Acc:ZDB-GENE-061013-139];pim-1 oncogene [Source:ZFIN;Acc:ZDB-GENE-061013-139];pim-1 oncogene [Source:ZFIN;Acc:ZDB-GENE-061013-139];pim-1 oncogene [Source:ZFIN;Acc:ZDB-GENE-061013-139];pim-1 oncogene [Source:ZFIN;Acc:ZDB-GENE-061013-139];pim-1 oncogene [Source:ZFIN;…
ENSDARG00000059177	IV	regulation of Wnt receptor signaling pathway;protein binding;convergent extension involved in axis elongation	Tax1 (human T-cell leukemia virus type I) binding protein 3 [Source:ZFIN;Acc:ZDB-GENE-040426-2830];Tax1 (human T-cell leukemia virus type I) binding protein 3 [Source:ZFIN;Acc:ZDB-GENE-040426-2830];Tax1 (human T-cell leukemia virus type I) binding protein 3 [Source:ZFIN;Acc:ZDB-GENE-040426-2830]
ENSDARG00000059235	IV	DNA binding	zgc:113274 [Source:ZFIN;Acc:ZDB-GENE-050508-2]
ENSDARG00000059298	IV	integral to membrane;peptidase activity;signal peptide processing;signal peptidase complex	signal peptidase complex subunit 1 homolog (S. cerevisiae) [Source:ZFIN;Acc:ZDB-GENE-050809-130];signal peptidase complex subunit 1 homolog (S. cerevisiae) [Source:ZFIN;Acc:ZDB-GENE-050809-130];signal peptidase complex subunit 1 homolog (S. cerevisiae) [Source:ZFIN;Acc:ZDB-GENE-050809-130];signal peptidase complex subunit 1 homolog (S. cerevisiae) [Source:ZFIN;Acc:ZDB-GENE-050809-130]
ENSDARG00000059357	IV	nucleic acid binding;cellular_component;biological_process	SAP domain containing ribonucleoprotein [Source:ZFIN;Acc:ZDB-GENE-050522-161];SAP domain containing ribonucleoprotein [Source:ZFIN;Acc:ZDB-GENE-050522-161];SAP domain containing ribonucleoprotein [Source:ZFIN;Acc:ZDB-GENE-050522-161]
ENSDARG00000059404	IV	intracellular protein transport;membrane;intracellular;signal transduction;GTPase activity;GTP binding;small GTPase mediated signal transduction;nucleotide binding;GTP catabolic process;protein transport;nucleocytoplasmic transport	RAB43, member RAS oncogene family [Source:HGNC Symbol;Acc:HGNC:19983];RAB43, member RAS oncogene family [Source:HGNC Symbol;Acc:HGNC:19983];RAB43, member RAS oncogene family [Source:HGNC Symbol;Acc:HGNC:19983];RAB43, member RAS oncogene family [Source:HGNC Symbol;Acc:HGNC:19983];RAB43, member RAS oncogene family [Source:HGNC Symbol;Acc:HGNC:19983];RAB43, member RAS oncogene family [Source:HGNC Sy…
ENSDARG00000059594	IV	sulfotransferase activity;transferase activity	heparan sulfate (glucosamine) 3-O-sulfotransferase 3B1a [Source:ZFIN;Acc:ZDB-GENE-070202-4];heparan sulfate (glucosamine) 3-O-sulfotransferase 3B1a [Source:ZFIN;Acc:ZDB-GENE-070202-4]
ENSDARG00000059600	IV	growth factor activity;GTPase activator activity;cilium assembly	rabaptin, RAB GTPase binding effector protein 1 [Source:ZFIN;Acc:ZDB-GENE-060526-165];rabaptin, RAB GTPase binding effector protein 1 [Source:ZFIN;Acc:ZDB-GENE-060526-165];rabaptin, RAB GTPase binding effector protein 1 [Source:ZFIN;Acc:ZDB-GENE-060526-165]
ENSDARG00000059634	IV	RNA binding;NA	THUMP domain containing 3 [Source:ZFIN;Acc:ZDB-GENE-030131-9745];THUMP domain containing 3 [Source:ZFIN;Acc:ZDB-GENE-030131-9745]
ENSDARG00000059902	IV	intracellular protein transport;cytoplasm;molecular_function;protein binding	vacuolar protein sorting protein 16 [Source:ZFIN;Acc:ZDB-GENE-050809-9];vacuolar protein sorting protein 16 [Source:ZFIN;Acc:ZDB-GENE-050809-9];vacuolar protein sorting protein 16 [Source:ZFIN;Acc:ZDB-GENE-050809-9];vacuolar protein sorting protein 16 [Source:ZFIN;Acc:ZDB-GENE-050809-9]
ENSDARG00000060323	IV	cytoplasm;exocytosis;vesicle docking;pronephros development;molecular_function;determination of left/right symmetry	exocyst complex component 5 [Source:ZFIN;Acc:ZDB-GENE-080204-126];exocyst complex component 5 [Source:ZFIN;Acc:ZDB-GENE-080204-126];exocyst complex component 5 [Source:ZFIN;Acc:ZDB-GENE-080204-126];exocyst complex component 5 [Source:ZFIN;Acc:ZDB-GENE-080204-126];exocyst complex component 5 [Source:ZFIN;Acc:ZDB-GENE-080204-126];exocyst complex component 5 [Source:ZFIN;Acc:ZDB-GENE-080204-126]
ENSDARG00000060520	IV	integral to membrane;plasma membrane;actin binding;receptor activity;Rho GTPase binding;establishment of mitotic spindle orientation;cleavage furrow;cortical actin cytoskeleton;endosome;midbody;contractile ring	anthrax toxin receptor 2a [Source:ZFIN;Acc:ZDB-GENE-060526-14];anthrax toxin receptor 2a [Source:ZFIN;Acc:ZDB-GENE-060526-14];anthrax toxin receptor 2a [Source:ZFIN;Acc:ZDB-GENE-060526-14];anthrax toxin receptor 2a [Source:ZFIN;Acc:ZDB-GENE-060526-14];anthrax toxin receptor 2a [Source:ZFIN;Acc:ZDB-GENE-060526-14];anthrax toxin receptor 2a [Source:ZFIN;Acc:ZDB-GENE-060526-14];anthrax toxin recepto…
ENSDARG00000061061	IV	integral to membrane;phospho-N-acetylmuramoyl-pentapeptide-transferase activity	dolichyl-phosphate (UDP-N-acetylglucosamine) N-acetylglucosaminephosphotransferase 1 (GlcNAc-1-P transferase) [Source:ZFIN;Acc:ZDB-GENE-060526-18];dolichyl-phosphate (UDP-N-acetylglucosamine) N-acetylglucosaminephosphotransferase 1 (GlcNAc-1-P transferase) [Source:ZFIN;Acc:ZDB-GENE-060526-18]
ENSDARG00000061216	IV	carbohydrate metabolic process;hydrolase activity, hydrolyzing O-glycosyl compounds;cellular_component	hexosaminidase (glycosyl hydrolase family 20, catalytic domain) containing [Source:ZFIN;Acc:ZDB-GENE-060929-448];hexosaminidase (glycosyl hydrolase family 20, catalytic domain) containing [Source:ZFIN;Acc:ZDB-GENE-060929-448];hexosaminidase (glycosyl hydrolase family 20, catalytic domain) containing [Source:ZFIN;Acc:ZDB-GENE-060929-448]
ENSDARG00000061308	IV	nucleus;regulation of transcription, DNA-dependent;zinc ion binding;transcription coactivator activity;transcription cofactor activity;histone acetylation;histone acetyltransferase activity;histone acetyltransferase complex;protein binding	CREB binding protein a [Source:ZFIN;Acc:ZDB-GENE-050208-439];CREB binding protein a [Source:ZFIN;Acc:ZDB-GENE-050208-439];CREB binding protein a [Source:ZFIN;Acc:ZDB-GENE-050208-439];CREB binding protein a [Source:ZFIN;Acc:ZDB-GENE-050208-439];CREB binding protein a [Source:ZFIN;Acc:ZDB-GENE-050208-439];CREB binding protein a [Source:ZFIN;Acc:ZDB-GENE-050208-439];CREB binding protein a [Source:ZF…
ENSDARG00000061560	IV	protein binding	stromal interaction molecule 1b [Source:ZFIN;Acc:ZDB-GENE-060531-4]
ENSDARG00000061737	IV	proteolysis;metalloendopeptidase activity;metallopeptidase activity	endothelin converting enzyme 1 [Source:ZFIN;Acc:ZDB-GENE-061110-100];endothelin converting enzyme 1 [Source:ZFIN;Acc:ZDB-GENE-061110-100];endothelin converting enzyme 1 [Source:ZFIN;Acc:ZDB-GENE-061110-100]
ENSDARG00000061789	IV	GTPase activity;GTP binding;GTP catabolic process;ribosome biogenesis;cytosol	guanine nucleotide binding protein-like 1 [Source:ZFIN;Acc:ZDB-GENE-060323-1];guanine nucleotide binding protein-like 1 [Source:ZFIN;Acc:ZDB-GENE-060323-1];guanine nucleotide binding protein-like 1 [Source:ZFIN;Acc:ZDB-GENE-060323-1];guanine nucleotide binding protein-like 1 [Source:ZFIN;Acc:ZDB-GENE-060323-1];guanine nucleotide binding protein-like 1 [Source:ZFIN;Acc:ZDB-GENE-060323-1]
ENSDARG00000061844	IV	Rho guanyl-nucleotide exchange factor activity;regulation of Rho protein signal transduction;protein binding	Rho guanine nucleotide exchange factor (GEF) 15 [Source:HGNC Symbol;Acc:HGNC:15590];Rho guanine nucleotide exchange factor (GEF) 15 [Source:HGNC Symbol;Acc:HGNC:15590];Rho guanine nucleotide exchange factor (GEF) 15 [Source:HGNC Symbol;Acc:HGNC:15590]
ENSDARG00000061854	IV	membrane;biological_process	lectin, mannose-binding 2 [Source:ZFIN;Acc:ZDB-GENE-070209-149];lectin, mannose-binding 2 [Source:ZFIN;Acc:ZDB-GENE-070209-149]
ENSDARG00000061948	IV	cellular_component;molecular_function;biological_process	angiomotin like 2b [Source:ZFIN;Acc:ZDB-GENE-061103-307];angiomotin like 2b [Source:ZFIN;Acc:ZDB-GENE-061103-307];angiomotin like 2b [Source:ZFIN;Acc:ZDB-GENE-061103-307]
ENSDARG00000061981	IV	intracellular;cytoplasm;proteolysis;aminopeptidase activity;manganese ion binding;protein metabolic process;metalloexopeptidase activity	leucine aminopeptidase 3 [Source:ZFIN;Acc:ZDB-GENE-060719-1];leucine aminopeptidase 3 [Source:ZFIN;Acc:ZDB-GENE-060719-1];leucine aminopeptidase 3 [Source:ZFIN;Acc:ZDB-GENE-060719-1];leucine aminopeptidase 3 [Source:ZFIN;Acc:ZDB-GENE-060719-1];leucine aminopeptidase 3 [Source:ZFIN;Acc:ZDB-GENE-060719-1];leucine aminopeptidase 3 [Source:ZFIN;Acc:ZDB-GENE-060719-1];leucine aminopeptidase 3 [Source:…
ENSDARG00000061985	IV	nucleic acid binding;nucleotide binding	RNA binding motif protein 47 [Source:HGNC Symbol;Acc:HGNC:30358];RNA binding motif protein 47 [Source:HGNC Symbol;Acc:HGNC:30358]
ENSDARG00000062132	IV	heme binding;oxidation-reduction process;oxidoreductase activity;metal ion binding;oxidoreductase activity, acting on paired donors, with incorporation or reduction of molecular oxygen;iron ion binding;monooxygenase activity;cellular_component	cytochrome P450, family 4, subfamily V, polypeptide 8 [Source:ZFIN;Acc:ZDB-GENE-061103-601];cytochrome P450, family 4, subfamily V, polypeptide 8 [Source:ZFIN;Acc:ZDB-GENE-061103-601];cytochrome P450, family 4, subfamily V, polypeptide 8 [Source:ZFIN;Acc:ZDB-GENE-061103-601];cytochrome P450, family 4, subfamily V, polypeptide 8 [Source:ZFIN;Acc:ZDB-GENE-061103-601];cytochrome P450, family 4, subf…
ENSDARG00000062138	IV	protein binding;Ran GTPase binding	RAN binding protein 10 [Source:ZFIN;Acc:ZDB-GENE-070705-86];RAN binding protein 10 [Source:ZFIN;Acc:ZDB-GENE-070705-86]
ENSDARG00000062209	IV	RNA binding;structural constituent of ribosome;translation;ribosome;ribonucleoprotein complex	mitochondrial ribosomal protein S5 [Source:ZFIN;Acc:ZDB-GENE-060929-264];mitochondrial ribosomal protein S5 [Source:ZFIN;Acc:ZDB-GENE-060929-264];mitochondrial ribosomal protein S5 [Source:ZFIN;Acc:ZDB-GENE-060929-264];mitochondrial ribosomal protein S5 [Source:ZFIN;Acc:ZDB-GENE-060929-264];mitochondrial ribosomal protein S5 [Source:ZFIN;Acc:ZDB-GENE-060929-264]
ENSDARG00000062326	IV	nucleus;chromatin;nucleosomal DNA binding;biological_process	zgc:158409 [Source:ZFIN;Acc:ZDB-GENE-061215-23];zgc:158409 [Source:ZFIN;Acc:ZDB-GENE-061215-23];zgc:158409 [Source:ZFIN;Acc:ZDB-GENE-061215-23];zgc:158409 [Source:ZFIN;Acc:ZDB-GENE-061215-23]
ENSDARG00000062511	IV	NA	golgi autoantigen, golgin subfamily a, 3 [Source:ZFIN;Acc:ZDB-GENE-060526-252]
ENSDARG00000062585	IV	nucleus;response to ionizing radiation;binding	BRCA1-associated ATM activator 1 [Source:ZFIN;Acc:ZDB-GENE-060421-6989];BRCA1-associated ATM activator 1 [Source:ZFIN;Acc:ZDB-GENE-060421-6989];BRCA1-associated ATM activator 1 [Source:ZFIN;Acc:ZDB-GENE-060421-6989]
ENSDARG00000062972	IV	actin binding;nucleotide binding;phospholipid binding;embryo development;response to yeast;binding	huntingtin interacting protein 1 [Source:ZFIN;Acc:ZDB-GENE-010328-15];huntingtin interacting protein 1 [Source:ZFIN;Acc:ZDB-GENE-010328-15];huntingtin interacting protein 1 [Source:ZFIN;Acc:ZDB-GENE-010328-15];huntingtin interacting protein 1 [Source:ZFIN;Acc:ZDB-GENE-010328-15];huntingtin interacting protein 1 [Source:ZFIN;Acc:ZDB-GENE-010328-15];huntingtin interacting protein 1 [Source:ZFIN;Acc…
ENSDARG00000062983	IV	DNA binding;ATP binding;hydrolase activity;ATP-dependent DNA helicase activity;protein binding	F-box protein, helicase, 18 [Source:ZFIN;Acc:ZDB-GENE-041210-99];F-box protein, helicase, 18 [Source:ZFIN;Acc:ZDB-GENE-041210-99];F-box protein, helicase, 18 [Source:ZFIN;Acc:ZDB-GENE-041210-99];F-box protein, helicase, 18 [Source:ZFIN;Acc:ZDB-GENE-041210-99];F-box protein, helicase, 18 [Source:ZFIN;Acc:ZDB-GENE-041210-99]
ENSDARG00000063254	IV	nucleic acid binding;cellular_component;biological_process	R3H domain containing 4 [Source:ZFIN;Acc:ZDB-GENE-070112-1352];R3H domain containing 4 [Source:ZFIN;Acc:ZDB-GENE-070112-1352];R3H domain containing 4 [Source:ZFIN;Acc:ZDB-GENE-070112-1352]
ENSDARG00000063344	IV	NA	family with sequence similarity 162, member A [Source:ZFIN;Acc:ZDB-GENE-030131-8307]
ENSDARG00000063588	IV	oxidation-reduction process;catalytic activity;oxidoreductase activity, acting on the CH-OH group of donors, NAD or NADP as acceptor;cofactor binding	ubiquitin-like modifier activating enzyme 5 [Source:ZFIN;Acc:ZDB-GENE-031112-2];ubiquitin-like modifier activating enzyme 5 [Source:ZFIN;Acc:ZDB-GENE-031112-2];ubiquitin-like modifier activating enzyme 5 [Source:ZFIN;Acc:ZDB-GENE-031112-2];ubiquitin-like modifier activating enzyme 5 [Source:ZFIN;Acc:ZDB-GENE-031112-2]
ENSDARG00000067690	IV	catalytic activity;cellular_component	histidine triad nucleotide binding protein 2 [Source:ZFIN;Acc:ZDB-GENE-070410-139];histidine triad nucleotide binding protein 2 [Source:ZFIN;Acc:ZDB-GENE-070410-139]
ENSDARG00000068187	IV	integral to membrane;ATP binding;membrane;zinc ion binding;proteolysis;nucleotide binding;nucleoside-triphosphatase activity;metalloendopeptidase activity;ATPase activity	spastic paraplegia 7 [Source:ZFIN;Acc:ZDB-GENE-030131-5391];spastic paraplegia 7 [Source:ZFIN;Acc:ZDB-GENE-030131-5391];spastic paraplegia 7 [Source:ZFIN;Acc:ZDB-GENE-030131-5391];spastic paraplegia 7 [Source:ZFIN;Acc:ZDB-GENE-030131-5391];spastic paraplegia 7 [Source:ZFIN;Acc:ZDB-GENE-030131-5391];spastic paraplegia 7 [Source:ZFIN;Acc:ZDB-GENE-030131-5391];spastic paraplegia 7 [Source:ZFIN;Acc:Z…
ENSDARG00000068344	IV	NA	methylmalonic aciduria (cobalamin deficiency) cblB type [Source:ZFIN;Acc:ZDB-GENE-060526-232]
ENSDARG00000068602	IV	ATP binding;nucleotide binding;aminoacyl-tRNA ligase activity;tRNA aminoacylation for protein translation;arginine-tRNA ligase activity;arginyl-tRNA aminoacylation	DALR anticodon binding domain containing 3 [Source:ZFIN;Acc:ZDB-GENE-061103-415];DALR anticodon binding domain containing 3 [Source:ZFIN;Acc:ZDB-GENE-061103-415];DALR anticodon binding domain containing 3 [Source:ZFIN;Acc:ZDB-GENE-061103-415];DALR anticodon binding domain containing 3 [Source:ZFIN;Acc:ZDB-GENE-061103-415];DALR anticodon binding domain containing 3 [Source:ZFIN;Acc:ZDB-GENE-061103…
ENSDARG00000069013	IV	oxidation-reduction process;oxidoreductase activity;antioxidant activity;peroxiredoxin activity	peroxiredoxin 4 [Source:ZFIN;Acc:ZDB-GENE-030131-1096];peroxiredoxin 4 [Source:ZFIN;Acc:ZDB-GENE-030131-1096];peroxiredoxin 4 [Source:ZFIN;Acc:ZDB-GENE-030131-1096];peroxiredoxin 4 [Source:ZFIN;Acc:ZDB-GENE-030131-1096]
ENSDARG00000069376	IV	membrane;immune response;extracellular space;tumor necrosis factor receptor binding;cytokine activity;protein binding	tumor necrosis factor (ligand) superfamily, member 12 [Source:ZFIN;Acc:ZDB-GENE-060929-376];tumor necrosis factor (ligand) superfamily, member 12 [Source:ZFIN;Acc:ZDB-GENE-060929-376];tumor necrosis factor (ligand) superfamily, member 12 [Source:ZFIN;Acc:ZDB-GENE-060929-376];tumor necrosis factor (ligand) superfamily, member 12 [Source:ZFIN;Acc:ZDB-GENE-060929-376];tumor necrosis factor (ligand) …
ENSDARG00000069699	IV	protein folding;protein binding	aryl hydrocarbon receptor interacting protein [Source:ZFIN;Acc:ZDB-GENE-030131-6735];aryl hydrocarbon receptor interacting protein [Source:ZFIN;Acc:ZDB-GENE-030131-6735]
ENSDARG00000069807	IV	zinc ion binding;metal ion binding;cellular_component;transferase activity, transferring hexosyl groups;GPI anchor biosynthetic process	zinc finger, DHHC-type containing 18a [Source:ZFIN;Acc:ZDB-GENE-060929-424];zinc finger, DHHC-type containing 18a [Source:ZFIN;Acc:ZDB-GENE-060929-424];zinc finger, DHHC-type containing 18a [Source:ZFIN;Acc:ZDB-GENE-060929-424];zinc finger, DHHC-type containing 18a [Source:ZFIN;Acc:ZDB-GENE-060929-424];zinc finger, DHHC-type containing 18a [Source:ZFIN;Acc:ZDB-GENE-060929-424]
ENSDARG00000070108	IV	DNA binding;cellular_component;biological_process;NA	DEK oncogene [Source:ZFIN;Acc:ZDB-GENE-060512-191];DEK oncogene [Source:ZFIN;Acc:ZDB-GENE-060512-191];DEK oncogene [Source:ZFIN;Acc:ZDB-GENE-060512-191];DEK oncogene [Source:ZFIN;Acc:ZDB-GENE-060512-191]
ENSDARG00000070116	IV	hydrolase activity, acting on carbon-nitrogen (but not peptide) bonds;nitrogen compound metabolic process;cellular_component	nitrilase 1 [Source:ZFIN;Acc:ZDB-GENE-040912-65];nitrilase 1 [Source:ZFIN;Acc:ZDB-GENE-040912-65];nitrilase 1 [Source:ZFIN;Acc:ZDB-GENE-040912-65]
ENSDARG00000070512	IV	NA	trinucleotide repeat containing 5 [Source:ZFIN;Acc:ZDB-GENE-050411-12]
ENSDARG00000070675	IV	cellular_component;molecular_function;biological_process	family with sequence similarity 3, member A [Source:ZFIN;Acc:ZDB-GENE-040426-1772];family with sequence similarity 3, member A [Source:ZFIN;Acc:ZDB-GENE-040426-1772];family with sequence similarity 3, member A [Source:ZFIN;Acc:ZDB-GENE-040426-1772]
ENSDARG00000071014	IV	calcium ion binding	S100 calcium binding protein U [Source:ZFIN;Acc:ZDB-GENE-030131-3121]
ENSDARG00000071046	IV	cytoplasm;BBSome;cilium assembly;cilium;Kupffer's vesicle development;cell projection;melanosome transport	BBSome interacting protein 1 [Source:ZFIN;Acc:ZDB-GENE-050208-445];BBSome interacting protein 1 [Source:ZFIN;Acc:ZDB-GENE-050208-445];BBSome interacting protein 1 [Source:ZFIN;Acc:ZDB-GENE-050208-445];BBSome interacting protein 1 [Source:ZFIN;Acc:ZDB-GENE-050208-445];BBSome interacting protein 1 [Source:ZFIN;Acc:ZDB-GENE-050208-445];BBSome interacting protein 1 [Source:ZFIN;Acc:ZDB-GENE-050208-44…
ENSDARG00000071060	IV	transferase activity, transferring acyl groups other than amino-acyl groups;transferase activity;N-acetyltransferase activity	N(alpha)-acetyltransferase 10, NatA catalytic subunit [Source:ZFIN;Acc:ZDB-GENE-040426-2648];N(alpha)-acetyltransferase 10, NatA catalytic subunit [Source:ZFIN;Acc:ZDB-GENE-040426-2648];N(alpha)-acetyltransferase 10, NatA catalytic subunit [Source:ZFIN;Acc:ZDB-GENE-040426-2648]
ENSDARG00000071396	IV	intracellular protein transport;mitochondrial inner membrane presequence translocase complex;P-P-bond-hydrolysis-driven protein transmembrane transporter activity;NA	translocase of inner mitochondrial membrane 23 homolog (yeast) [Source:ZFIN;Acc:ZDB-GENE-020419-17];translocase of inner mitochondrial membrane 23 homolog (yeast) [Source:ZFIN;Acc:ZDB-GENE-020419-17];translocase of inner mitochondrial membrane 23 homolog (yeast) [Source:ZFIN;Acc:ZDB-GENE-020419-17];translocase of inner mitochondrial membrane 23 homolog (yeast) [Source:ZFIN;Acc:ZDB-GENE-020419-17]
ENSDARG00000071425	IV	N-acetyltransferase activity;NA	N-acetyltransferase 9 (GCN5-related, putative) [Source:ZFIN;Acc:ZDB-GENE-030131-5097];N-acetyltransferase 9 (GCN5-related, putative) [Source:ZFIN;Acc:ZDB-GENE-030131-5097]
ENSDARG00000071579	IV	carboxy-lyase activity;peroxisome;lyase activity;allantoin biosynthetic process;purine nucleobase metabolic process;urate catabolic process	ureidoimidazoline (2-oxo-4-hydroxy-4-carboxy-5-) decarboxylase [Source:ZFIN;Acc:ZDB-GENE-070112-472];ureidoimidazoline (2-oxo-4-hydroxy-4-carboxy-5-) decarboxylase [Source:ZFIN;Acc:ZDB-GENE-070112-472];ureidoimidazoline (2-oxo-4-hydroxy-4-carboxy-5-) decarboxylase [Source:ZFIN;Acc:ZDB-GENE-070112-472];ureidoimidazoline (2-oxo-4-hydroxy-4-carboxy-5-) decarboxylase [Source:ZFIN;Acc:ZDB-GENE-070112-…
ENSDARG00000071594	IV	mitochondrial inner membrane presequence translocase complex;protein import into mitochondrial matrix	translocase of inner mitochondrial membrane 21 homolog (yeast) [Source:HGNC Symbol;Acc:HGNC:25010];translocase of inner mitochondrial membrane 21 homolog (yeast) [Source:HGNC Symbol;Acc:HGNC:25010]
ENSDARG00000073696	IV	negative regulation of Wnt receptor signaling pathway;cytoskeleton;regulation of canonical Wnt receptor signaling pathway;anterior/posterior pattern specification	FERM domain containing 8 [Source:ZFIN;Acc:ZDB-GENE-090812-5];FERM domain containing 8 [Source:ZFIN;Acc:ZDB-GENE-090812-5];FERM domain containing 8 [Source:ZFIN;Acc:ZDB-GENE-090812-5];FERM domain containing 8 [Source:ZFIN;Acc:ZDB-GENE-090812-5]
ENSDARG00000074287	IV	metabolic process;catalytic activity;pyridoxal phosphate binding;biosynthetic process;transferase activity;cellular_component	serine palmitoyltransferase, long chain base subunit 2b [Source:ZFIN;Acc:ZDB-GENE-080305-8];serine palmitoyltransferase, long chain base subunit 2b [Source:ZFIN;Acc:ZDB-GENE-080305-8];serine palmitoyltransferase, long chain base subunit 2b [Source:ZFIN;Acc:ZDB-GENE-080305-8];serine palmitoyltransferase, long chain base subunit 2b [Source:ZFIN;Acc:ZDB-GENE-080305-8];serine palmitoyltransferase, lo…
ENSDARG00000074507	IV	cellular_component;biological_process	regulator of microtubule dynamics 1 [Source:HGNC Symbol;Acc:HGNC:24285];regulator of microtubule dynamics 1 [Source:HGNC Symbol;Acc:HGNC:24285]
ENSDARG00000074690	IV	catalytic activity	protein phosphatase 1J [Source:ZFIN;Acc:ZDB-GENE-091230-9]
ENSDARG00000074727	IV	cell redox homeostasis;glycerol ether metabolic process;protein disulfide oxidoreductase activity	DnaJ (Hsp40) homolog, subfamily C, member 10 [Source:ZFIN;Acc:ZDB-GENE-070327-1];DnaJ (Hsp40) homolog, subfamily C, member 10 [Source:ZFIN;Acc:ZDB-GENE-070327-1];DnaJ (Hsp40) homolog, subfamily C, member 10 [Source:ZFIN;Acc:ZDB-GENE-070327-1]
ENSDARG00000074899	IV	DNA binding;ATP binding;transferase activity, transferring phosphorus-containing groups;protein phosphorylation;protein kinase activity;protein tyrosine kinase activity	TAO kinase 2a [Source:ZFIN;Acc:ZDB-GENE-030131-9416];TAO kinase 2a [Source:ZFIN;Acc:ZDB-GENE-030131-9416];TAO kinase 2a [Source:ZFIN;Acc:ZDB-GENE-030131-9416];TAO kinase 2a [Source:ZFIN;Acc:ZDB-GENE-030131-9416];TAO kinase 2a [Source:ZFIN;Acc:ZDB-GENE-030131-9416];TAO kinase 2a [Source:ZFIN;Acc:ZDB-GENE-030131-9416]
ENSDARG00000075123	IV	zinc ion binding;cellular_component;biological_process	TRAF-type zinc finger domain containing 1 [Source:HGNC Symbol;Acc:HGNC:24808];TRAF-type zinc finger domain containing 1 [Source:HGNC Symbol;Acc:HGNC:24808];TRAF-type zinc finger domain containing 1 [Source:HGNC Symbol;Acc:HGNC:24808]
ENSDARG00000075129	IV	structural constituent of ribosome;translation;ribosome;ribonucleoprotein complex	mitochondrial ribosomal protein S11 [Source:ZFIN;Acc:ZDB-GENE-040724-84];mitochondrial ribosomal protein S11 [Source:ZFIN;Acc:ZDB-GENE-040724-84];mitochondrial ribosomal protein S11 [Source:ZFIN;Acc:ZDB-GENE-040724-84];mitochondrial ribosomal protein S11 [Source:ZFIN;Acc:ZDB-GENE-040724-84]
ENSDARG00000075215	IV	NA;cell-cell adhesion;myosin binding	vezatin, adherens junctions transmembrane protein [Source:ZFIN;Acc:ZDB-GENE-070705-251];vezatin, adherens junctions transmembrane protein [Source:ZFIN;Acc:ZDB-GENE-070705-251];vezatin, adherens junctions transmembrane protein [Source:ZFIN;Acc:ZDB-GENE-070705-251]
ENSDARG00000075344	IV	NA	transmembrane protein 43 [Source:ZFIN;Acc:ZDB-GENE-040426-2348]
ENSDARG00000075382	IV	integral to membrane;transmembrane transport;sodium ion transport;cation transport;regulation of pH;solute:hydrogen antiporter activity;sodium:hydrogen antiporter activity;membrane;transport;ion transport;antiporter activity	solute carrier family 9 (sodium/hydrogen exchanger), member 6b [Source:ZFIN;Acc:ZDB-GENE-080226-2];solute carrier family 9 (sodium/hydrogen exchanger), member 6b [Source:ZFIN;Acc:ZDB-GENE-080226-2];solute carrier family 9 (sodium/hydrogen exchanger), member 6b [Source:ZFIN;Acc:ZDB-GENE-080226-2];solute carrier family 9 (sodium/hydrogen exchanger), member 6b [Source:ZFIN;Acc:ZDB-GENE-080226-2];sol…
ENSDARG00000075690	IV	endoplasmic reticulum;molecular_function;biological_process	DDRGK domain containing 1 [Source:ZFIN;Acc:ZDB-GENE-040426-1050];DDRGK domain containing 1 [Source:ZFIN;Acc:ZDB-GENE-040426-1050];DDRGK domain containing 1 [Source:ZFIN;Acc:ZDB-GENE-040426-1050]
ENSDARG00000075718	IV	NA	rapunzel 5 [Source:ZFIN;Acc:ZDB-GENE-030131-4678]
[truncated: 280 more rows]

## Sheet: S2 Dataset 2
S2 Dataset 2. Function annotation of ELD expressed protein-coding genes in F2. (only annotated genes were shown in the table)
[truncated: 621 more rows]

[truncated: 2 more sheets: S2 Dataset 3, S2 Dataset 4]
