# Supplementary material for: Global transcriptional and miRNA insights into bases of heterosis in hybridization of Cyprinidae
Source: Sci Rep. 2015 Sep 8;5:13847. doi: 10.1038/srep13847 (PMC4561955; doi:10.1038/srep13847)
Supplement: Supplementary Dataset 3 [file srep13847-s4.xls]

## Sheet: S3 Dataset
S3 Dataset. Nonadditively-Expressed miRNAs in hybrids
miRNA ID	Mature miRNA sequences	Normalized log2 fold change (MPV/progenies)	p value
F1 nonadditively repressed miRNAs (143)
let-7b	UGAGGUAGUAGGUUGUGUGGUU	0.24488	8.23934e-198
let-7f	UGAGGUAGUAGAUUGUAUAGUU	0.744464	0
let-7g	UGAGGUAGUAGUUUGUAUAGUU	0.258587	0
let-7h	UGAGGUAGUAAGUUGUGUUGUU	0.374384	0
let-7j	UGAGGUAGUUGUUUGUACAGUU	0.911109	0
miR-100-5p	AACCCGUAGAUCCGAACUUGUG	0.193783	0
miR-101a	UACAGUACUGUGAUAACUGAAG	0.546324	0
miR-101b	UACAGUACUAUGAUAACUGAAG	1.14261	0
miR-103	AGCAGCAUUGUACAGGGCUAUGA	0.27894	1.69742e-121
miR-107a-3p	AGCAGCAUUGUACAGGGCUAUCA	0.23937	3.1087e-220
miR-107a-5p	AGCUUCUUUACAGUGUUGUCUUG	0.756669	5.12495e-87
miR-107b	AGCAGCAUUGUACAGGGCUUU	0.0601766	1.92688e-08
miR-10a-5p	UACCCUGUAGAUCCGAAUUUGU	0.239243	2.17137e-09
miR-10b-2-3p	CAAAUACGUCUCUACAGGAAU	2.80647	0.00148981
miR-10b-5p	UACCCUGUAGAACCGAAUUUGUG	1.14019	0
miR-10c-3p	AAAUUCGUAUCUAGGGGAGUA	0.78896	7.52775e-12
miR-10c-5p	UACCCUGUAGAUCCGGAUUUGU	0.255961	0
miR-122	UGGAGUGUGACAAUGGUGUUUG	0.041526	5.07803e-168
miR-125b-5p	UCCCUGAGACCCUAACUUGUGA	0.26518	0
miR-125c-5p	UCCCUGAGACCCUAACUCGUGA	0.231779	2.092e-48
miR-126a-3p	UCGUACCGUGAGUAAUAAUGC	0.388537	0
miR-126b-3p	UCGUACCGUGAGUAAUAGUGCA	0.442696	1.12519e-257
miR-128-3p	UCACAGUGAACCGGUCUCUUUU	0.131088	1.16446e-123
miR-130b	CAGUGCAAUAAUGAAAGGGCAU	0.232434	1.53144e-13
miR-133b-3p	UUUGGUCCCCUUCAACCAGCUA	3.49916	5.65329e-12
miR-135b-3p	AUAUAGGGAUGGAAGCCAUGCA	0.157464	1.10506e-05
miR-135b-5p	UAUGGCUUUUUAUUCCUAUCUG	0.467261	1.42592e-71
miR-138-5p	AGCUGGUGUUGUGAAUCAGGCC	1.19173	2.52105e-08
miR-1388-3p	AUCUCAGGUUCGUCAGCCCAUG	0.371869	1.49499e-114
miR-1388-5p	AGGACUGUCCAACCUGAGAAUG	0.734885	0
miR-139-5p	UCUACAGUGCAUGUGUCU	0.241952	3.28506e-07
miR-140-5p	CAGUGGUUUUACCCUAUGGUAG	0.296701	1.64387e-10
miR-141-3p	UAACACUGUCUGGUAACGAUGC	0.163192	2.70846e-17
miR-142a-3p	UGUAGUGUUUCCUACUUUAUGGA	0.851315	8.34514e-110
miR-142a-5p	CAUAAAGUAGAAAGCACUACU	0.362627	0
miR-142b-5p	CAUAAAGUAGACAGCACUACUA	0.688461	7.26586e-256
miR-144-3p	UACAGUAUAGAUGAUGUACU	0.666877	2.88583e-103
miR-144-5p	GGAUAUCAUCGUAUACUGUAAGU	0.322362	7.53745e-52
miR-145-3p	GGAUUCCUGGAAAUACUGUUCU	0.330823	8.84068e-86
miR-145-5p	GUCCAGUUUUCCCAGGAAUCCC	0.369847	1.08518e-102
miR-146a	UGAGAACUGAAUUCCAUAGAUGG	0.817481	0
miR-146b	UGAGAACUGAAUUCCAAGGGUG	1.48954	0
miR-148	UCAGUGCAUUACAGAACUUUGU	0.56119	0
miR-152	UCAGUGCAUGACAGAACUUUGG	0.271572	0
miR-153a-3p	UUGCAUAGUCACAAAAGUGAUC	2.47939	0
miR-153c-3p	UUGCAUAGUCACAAAAAUGAUC	0.699875	7.951e-87
miR-153c-5p	GUCAUUUUUGUGAUUUGCAGCU	1.22979	0.00660187
miR-15a-5p	UAGCAGCACAGAAUGGUUUGUG	0.72505	1.54629e-112
miR-17a-5p	CAAAGUGCUUACAGUGCAGGUA	0.245978	2.78422e-40
miR-181a-3p	ACCAUCGACCGUUGAUUGUACC	0.0569574	0.000644574
miR-18a	UAAGGUGCAUCUAGUGCAGAUA	0.654952	4.87581e-11
miR-18c	UAAGGUGCAUCUUGUGUAGUUA	0.345625	2.44873e-48
miR-193b-3p	AACUGGCCCGCAAAGUCCCGCU	0.983435	1.97015e-05
miR-199-3-3p	ACAGUAGUCCGCACAUUGGUU	0.25459	0
miR-199-3p	UACAGUAGUCUGCACAUUGGUU	0.288248	9.5849e-286
miR-199-5p	CCCAGUGUUCAGACUACCUGUUC	0.560774	0
miR-19a-3p	UGUGCAAAUCUAUGCAAAACUGA	0.934932	0
miR-19a-5p	CUAGUUUUGCAUAGUUGCACUA	0.796882	1.24864e-08
miR-19b-3p	UGUGCAAAUCCAUGCAAAACUGA	0.506714	0
miR-19b-5p	AGUUUUGCUGGUUUGCAUUCAG	1.10193	0.00029618
miR-19c-3p	UGUGCAAAUCCAUGCAAAACUCG	0.863825	0
miR-19c-5p	AGUUUUGCAGGAUUGCAUCCGG	0.629918	1.20857e-06
miR-200a-3p	UAACACUGUCUGGUAACGAUGU	0.355844	2.54335e-103
miR-200b-3p	UAAUACUGCCUGGUAAUGAUGA	0.312699	1.2968e-20
miR-200c-3p	UAAUACUGCCUGGUAAUGAUGC	0.292033	9.30579e-11
miR-204-5p	UUCCCUUUGUCAUCCUAUGCCU	0.372203	0
miR-205-5p	UCCUUCAUUCCACCGGAGUCUG	1.11007	4.5653e-17
miR-20a-5p	UAAAGUGCUUAUAGUGCAGGUAG	0.403172	1.02681e-62
miR-20b-5p	CAAAGUGCUCACAGUGCAGGUAG	0.362487	7.11875e-95
miR-210-3p	CUGUGCGUGUGACAGCGGCUAA	1.98517	0
miR-210-5p	AGCCACUGACUAACGCACAUUG	0.585382	1.23804e-259
miR-212	UAACAGUCUACAGUCAUGGCU	1.17424	0.00750997
miR-214	ACAGCAGGCACAGACAGGCAG	0.153575	7.85641e-06
miR-2184	AACAGUAAGAGUUUAUGUGCU	0.627163	0
miR-218a	UUGUGCUUGAUCUAACCAUGUG	1.36123	0
miR-218b	UUGUGCUUGAUCUAACCAUGCA	1.55112	1.12044e-91
miR-2192	AAAGUGAAAGGUGACUGAGAC	3.77691	6.40069e-15
miR-219-5p	UGAUUGUCCAAACGCAAUUCUU	2.19098	2.7474e-13
miR-221-3p	AGCUACAUUGUCUGCUGGGUUUC	0.727222	0
miR-222a-3p	AGCUACAUCUGGCUACUGGGUCUC	0.268057	0
miR-22a-5p	AGUUCUUCACUGGCAAGCUUUA	0.124432	1.84834e-05
miR-22b-3p	AAGCUGCCAGUUGAAGAGCUGU	0.310955	2.16396e-245
miR-23a-3p	AUCACAUUGCCAGGGAUUUCCA	0.736115	3.37441e-188
miR-23b	AUCACAUUGCCAGGGAUUACCA	0.668822	4.07941e-155
miR-24	UGGCUCAGUUCAGCAGGAACAG	0.729063	4.27412e-96
miR-26a-2-3p	CCUAUUCAUGAUUACUUGCACU	0.404025	0.000641676
miR-26a-5p	UUCAAGUAAUCCAGGAUAGGCU	0.234044	0
miR-26b	UUCAAGUAAUCCAGGAUAGGUU	0.375151	0
miR-27a-3p	UUCACAGUGGCUAAGUUCCGCU	0.320272	1.23788e-151
miR-27b-3p	UUCACAGUGGCUAAGUUCUGCA	0.268995	0
miR-27c-3p	UUCACAGUGGUUAAGUUCUGC	0.631122	0
miR-27d	UUCACAGUGGCUAAGUUCUUCA	0.376224	4.42921e-51
miR-27e	UUCACAGUGGCUAAGUUCAGUG	0.865127	0
miR-29a	UAGCACCAUUUGAAAUCGGUUA	1.49227	0
miR-29b	UAGCACCAUUUGAAAUCAGUGU	3.28725	0
miR-301a	CAGUGCAAUAGUAUUGUCAAAG	0.538379	5.28653e-271
miR-301b-3p	CAGUGCAAUAGUAUUGUCAUUG	0.925502	8.58076e-07
miR-301c-3p	CAGUGCAAUAGUAUUGUCAUAG	0.467689	4.05011e-41
miR-30a-5p	UGUAAACAUUCCCGACUGGAAG	0.118925	5.21578e-05
miR-30b	UGUAAACAUCCUACACUCAGCU	0.323039	9.96866e-94
miR-30c-5p	UGUAAACAUCCUACACUCUCAG	0.39231	0
miR-30d	UGUAAACAUCCCCGACUGGAAG	0.117652	1.72023e-268
miR-30e-5p	UGUAAACAUCCUUGACUGGAAG	0.538959	0
miR-338	UCCAGCAUCAGUGAUUUUGUUG	0.621436	0
miR-34a	UGGCAGUGUCUUAGCUGGUUGU	1.36066	5.50837e-51
miR-363-3p	AAUUGCACGGUAUCCAUCUGUA	0.0334925	5.55863e-10
miR-363-5p	CGGGUGGAUGACUCUGCAAUUUU	0.635616	4.21384e-05
miR-365	UAAUGCCCCUAAAAAUCCUUAU	0.443967	2.67612e-07
miR-429a	UAAUACUGUCUGGUAAUGCCGU	0.368977	1.1144e-193
miR-430a-3p	UAAGUGCUAUUUGUUGGGGUAG	2.38591	0
miR-430b-3p	AAAGUGCUAUCAAGUUGGGGUAG	2.61275	8.57667e-262
miR-430c-3p	UAAGUGCUUCUCUUUGGGGUAG	2.74064	3.02839e-26
miR-454a	UAGUGCAAUAUUGCUAAUAGGG	0.614148	1.55579e-80
miR-454b	UAGUGCAAUAUUGCUUAUAGGG	0.18705	1.15831e-10
miR-455-2-5p	GUAUGUGCCCUUGGACUACAUU	0.188386	5.49704e-09
miR-455-3p	AUGCAGUCCAUGGGCAUAUACAC	0.352603	2.5417e-17
miR-455-5p	UAUGUGCCCUUGGACUACAUCG	0.620892	0
miR-456	CAGGCUGGUUAGAUGGUUGUCA	0.664973	0
miR-457a	AAGCAGCACAUCAAUAUUGGCA	0.256314	5.63625e-22
miR-457b-3p	UCCAGUAUUGCUGUUCUGCUGU	0.378608	5.78769e-11
miR-457b-5p	AAGCAGCACAUAAAUACUGGAG	1.14633	5.22308e-174
miR-458-3p	AUAGCUCUUUGAAUGGUACUGC	0.675854	1.03166e-73
miR-459-3p	CAGGGAAUCUCUGUUACUGGGG	0.968863	0.00374812
miR-459-5p	UCAGUAACAAGGAUUCAUCCUG	1.49074	2.00187e-13
miR-460-3p	CACAGCGCAUACAAUGUGGAUG	0.122492	1.33765e-24
miR-460-5p	CCUGCAUUGUACACACUGUGCG	0.735475	0
miR-462	UAACGGAACCCAUAAUGCAGCU	0.45448	0
miR-489	AGUGACAUCAUAUGUACGGCUGC	0.361999	2.06118e-06
miR-499-5p	UUAAGACUUGCAGUGAUGUUUA	3.48465	4.65067e-06
miR-722	UUUUUUGCAGAAACGUUUCAGAUU	0.329504	0
miR-725-3p	UUCAGUCAUUGUUUCUAGUAGU	1.53765	4.37302e-08
miR-727-3p	GUUGAGGCGAGUUGAAGACUUA	0.995685	9.93774e-105
miR-727-5p	UCAGUCUUCAAUUCCUCCCAGC	0.90566	1.62202e-17
miR-728	AUACUAAGUACACUACGUUUUC	2.81574	1.38326e-06
miR-731	AAUGACACGUUUUCUCCCGGAUCG	0.492179	0
miR-733	UGCGUUGGUUUAGCUCAGUGGUU	1.6714	5.78152e-05
miR-737-5p	GUUUUUUUAGGUUUUGAUUUU	0.386541	7.79223e-49
miR-92a-2-5p	AGGUUGGGAUCGGCCGCAAUGCU	1.98138	3.84762e-05
miR-92a-3p	UAUUGCACUUGUCCCGGCCUGU	11.2871	0
miR-92a-5p	AGGUUGGGAUUGGUAGCAAUGCU	0.859821	3.20631e-23
miR-92b-3p	UAUUGCACUCGUCCCGGCCUCC	13.1976	0
miR-93	AAAAGUGCUGUUUGUGCAGGUA	5.42644	0
miR-99	AACCCGUAGAUCCGAUCUUGUG	0.279372	0
F1 nonadditively activated miRNAs (62)
let-7a	UGAGGUAGUAGGUUGUAUAGUU	-0.353169	0
let-7c-5p	UGAGGUAGUAGGUUGUAUGGUU	-0.155738	7.24884e-61
let-7d-5p	UGAGGUAGUUGGUUGUAUGGUU	-0.41175	3.98375e-160
let-7e	UGAGGUAGUAGAUUGAAUAGUU	-0.187681	0
let-7i	UGAGGUAGUAGUUUGUGCUGUU	-0.160312	1.281e-90
miR-100-2-3p	CAAGCUCGUGUCUAUAGGUAUG	-0.168891	5.51677e-26
miR-100-3p	CAAGCUUGUAUCUAUAGGUAUC	-0.155957	0.000248399
miR-10d-5p	UACCCUGUAGAACCGAAUGUGUG	-0.881694	3.93653e-243
miR-125a	UCCCUGAGACCCUUAACCUGUG	-0.15667	2.15242e-91
miR-125b-1-3p	ACGGGUUAGGUUCUUGGGAGCU	-0.895648	6.34409e-163
miR-125b-3-3p	ACAGGUUAAGCUCUUGGGACCU	-0.763317	4.80169e-11
miR-125c-3p	ACGGGUCAGGAGCUUGGGAGAC	-1.14161	6.44724e-08
miR-128-5p	CGGGGCCGUGGCACUGUAUGAGA	-1.11254	6.37575e-42
miR-130c-3p	CAGUGCAAUAUUAAAAGGGCAU	-0.555297	0
miR-130c-5p	GCCCUUUUUCUGUUGUACUACU	-0.48337	1.26517e-37
miR-135c	UAUGGCUUUCUAUUCCUAUGUG	-1.99288	0.00655721
miR-150	UCUCCCAAUCCUUGUACCAGUG	-0.17857	5.95326e-68
miR-155	UUAAUGCUAAUCGUGAUAGGGG	-0.544978	5.78544e-15
miR-15b-5p	UAGCAGCACAUCAUGGUUUGUA	-0.209362	7.02653e-48
miR-15c	AAGCAGCGCGUCAUGGUUUUC	-1.1841	0
miR-16a	UAGCAGCACGUAAAUAUUGGUG	-0.697451	8.292e-51
miR-16b	UAGCAGCACGUAAAUAUUGGAG	-0.048737	1.11965e-07
miR-16c-3p	UCCAAUAUUGCUCGUGCUGCUGA	-0.311904	1.18788e-101
miR-16c-5p	UAGCAGCAUGUAAAUAUUGGAG	-0.125069	1.0743e-17
miR-181a-2-3p	ACCAUCGACCGUUGACUGUACC	-1.23396	0
miR-181a-5p	AACAUUCAACGCUGUCGGUGAGU	-0.646553	0
miR-181b-5p	AACAUUCAUUGCUGUCGGUGGG	-0.954317	0
miR-181c-3p	CUCGCCGGACAAUGAAUGAGAA	-1.12682	0.00104079
miR-181c-5p	CACAUUCAUUGCUGUCGGUGGG	-0.922498	4.27175e-157
miR-182-5p	UUUGGCAAUGGUAGAACUCACA	-0.757714	3.37468e-71
miR-183-5p	UAUGGCACUGGUAGAAUUCACUG	-0.336181	0.000313889
miR-184	UGGACGGAGAACUGAUAAGGGC	-3.01368	0
miR-192	AUGACCUAUGAAUUGACAGCC	-0.00173008	5.14586e-07
miR-194a	UGUAACAGCAACUCCAUGUGG	-0.0844354	2.93526e-159
miR-19d-3p	UGUGCAAACCCAUGCAAAACUGA	-0.162979	5.44774e-12
miR-19d-5p	AGCUUUGCGGGGUGGGCAGUCAGC	-1.59477	2.70048e-29
miR-200a-5p	CAUCUUACCGGACAGUGCUGGA	-0.533547	1.96319e-10
miR-21	UAGCUUAUCAGACUGGUGUUGGC	-0.151845	0
miR-216a	UAAUCUCAGCUGGCAACUGUGA	-2.99663	1.65373e-128
miR-216b	UAAUCUCUGCAGGCAACUGUGA	-2.94415	5.07072e-263
miR-217	UACUGCAUCAGGAACUGAUUGG	-4.36392	5.54111e-92
miR-2188-3p	CUGUGUGAGGUUAGACCUAUC	-0.79282	4.39e-189
miR-2188-5p	AAGGUCCAACCUCACAUGUCC	-0.944664	0
miR-221-5p	ACCUGGCAUACAAUGUAGAUUUCUGU	-0.242015	5.20014e-07
miR-222a-5p	UGCUCAGUAGUCAGUGUAGAUCC	-0.0920685	2.13528e-37
miR-222b	AGCUACAUCUGAAUACUGGGUCA	-0.212711	1.67592e-07
miR-22a-3p	AAGCUGCCAGCUGAAGAACUGU	-0.119003	0
miR-22b-5p	CGUUCUUCACUGGCUAGCUUUA	-0.269151	0.00018949
miR-25-3p	CAUUGCACUUGUCUCGGUCUGA	-0.317654	0
miR-26a-3p	CCUAUUCGGGAUGACUUGGUUC	-0.238506	0.000332405
miR-27a-5p	AGGACUUAGCUCACUCUGUGAACA	-1.64892	3.61282e-50
miR-27b-5p	AGAGCUUAGCUGAUUGGUGAACA	-0.106978	0.00129867
miR-301c-5p	GCUCUGACGAUGUUGCACUAC	-0.738035	0.00104442
miR-30c-3p	CCGGGAGUGGGAUGUUUGCGCU	-0.539683	2.53191e-269
miR-30e-3p	CUUUCAGUCGGAUGUUUGCAGC	-0.403728	0
miR-375	UUUGUUCGUUCGGCUCGCGUUA	-1.59586	0
miR-451	AAACCGUUACCAUUACUGAGUU	-0.302758	0
miR-724	UUAAAGGGAAUUUGCGACUGUU	-2.31134	8.63053e-100
miR-9-3p	UAAAGCUAGAUAACCGAAAGU	-16.7481	0
miR-9-4-3p	UAAAGCUAGAGAACCGAAUGUA	-0.897577	5.56632e-38
miR-9-5p	UCUUUGGUUAUCUAGCUGUAUGA	-5.85477	0
miR-96-5p	UUUGGCACUAGCACAUUUUUGCU	-6.63679	0
F2 nonadditively repressed miRNAs (146)
let-7c-5p	UGAGGUAGUAGGUUGUAUGGUU	0.530654	0
let-7e	UGAGGUAGUAGAUUGAAUAGUU	0.653601	0
let-7g	UGAGGUAGUAGUUUGUAUAGUU	0.51422	0
let-7h	UGAGGUAGUAAGUUGUGUUGUU	0.0206916	0.00249014
let-7j	UGAGGUAGUUGUUUGUACAGUU	0.570138	0
miR-100-5p	AACCCGUAGAUCCGAACUUGUG	0.14853	0
miR-101a	UACAGUACUGUGAUAACUGAAG	0.811217	0
miR-101b	UACAGUACUAUGAUAACUGAAG	2.60265	0
miR-107a-5p	AGCUUCUUUACAGUGUUGUCUUG	0.335118	5.46274e-21
miR-122	UGGAGUGUGACAAUGGUGUUUG	1.22158	0
miR-125a	UCCCUGAGACCCUUAACCUGUG	0.581998	0
miR-125b-3-3p	ACAGGUUAAGCUCUUGGGACCU	0.613911	4.32915e-05
miR-125b-5p	UCCCUGAGACCCUAACUUGUGA	0.197206	2.05875e-273
miR-125c-5p	UCCCUGAGACCCUAACUCGUGA	0.776803	0
miR-126a-3p	UCGUACCGUGAGUAAUAAUGC	0.941545	0
miR-126a-5p	CAUUAUUACUUUUGGUACGCG	0.236122	0
miR-126b-3p	UCGUACCGUGAGUAAUAGUGCA	0.982135	0
miR-126b-5p	CAUUAUUACUUUUGGUACGCG	0.236122	0
miR-128-3p	UCACAGUGAACCGGUCUCUUUU	1.36216	0
miR-130a	CAGUGCAAUGUUAAAAGGGCAU	0.0667482	2.6812e-07
miR-130b	CAGUGCAAUAAUGAAAGGGCAU	0.42049	3.08708e-38
miR-130c-3p	CAGUGCAAUAUUAAAAGGGCAU	2.48639	0
miR-130c-5p	GCCCUUUUUCUGUUGUACUACU	2.24199	1.6853e-301
miR-132-3p	UAACAGUCUACAGCCAUGGUCG	1.50984	2.17661e-07
miR-133b-3p	UUUGGUCCCCUUCAACCAGCUA	1.55855	2.25464e-05
miR-135b-3p	AUAUAGGGAUGGAAGCCAUGCA	1.11624	6.38773e-153
miR-135b-5p	UAUGGCUUUUUAUUCCUAUCUG	0.243055	4.40574e-22
miR-138-5p	AGCUGGUGUUGUGAAUCAGGCC	0.674222	0.000535205
miR-1388-3p	AUCUCAGGUUCGUCAGCCCAUG	0.222051	4.23323e-44
miR-1388-5p	AGGACUGUCCAACCUGAGAAUG	0.706868	0
miR-139-5p	UCUACAGUGCAUGUGUCU	0.219226	3.59686e-06
miR-140-3p	UACCACAGGGUAGAACCACGGAC	0.302841	3.93559e-262
miR-140-5p	CAGUGGUUUUACCCUAUGGUAG	0.163751	0.000328418
miR-141-3p	UAACACUGUCUGGUAACGAUGC	0.748348	5.12327e-269
miR-142a-3p	UGUAGUGUUUCCUACUUUAUGGA	0.665994	2.71467e-72
miR-142a-5p	CAUAAAGUAGAAAGCACUACU	1.63624	0
miR-142b-5p	CAUAAAGUAGACAGCACUACUA	1.616	0
miR-143	UGAGAUGAAGCACUGUAGCUC	0.736437	0
miR-144-3p	UACAGUAUAGAUGAUGUACU	0.551299	8.04719e-74
miR-145-3p	GGAUUCCUGGAAAUACUGUUCU	0.689033	0
miR-146a	UGAGAACUGAAUUCCAUAGAUGG	0.0121404	0.000159479
miR-146b	UGAGAACUGAAUUCCAAGGGUG	0.999667	0
miR-148	UCAGUGCAUUACAGAACUUUGU	0.753866	0
miR-150	UCUCCCAAUCCUUGUACCAGUG	1.57281	0
miR-152	UCAGUGCAUGACAGAACUUUGG	1.17964	0
miR-153b-3p	UUGCAUAGUCACAAAAAUGAGC	2.17908	8.61243e-48
miR-153c-3p	UUGCAUAGUCACAAAAAUGAUC	0.732795	1.1583e-93
miR-153c-5p	GUCAUUUUUGUGAUUUGCAGCU	1.46009	0.00209195
miR-15a-5p	UAGCAGCACAGAAUGGUUUGUG	0.581139	1.64775e-76
miR-16b	UAGCAGCACGUAAAUAUUGGAG	0.0687273	2.37823e-13
miR-17a-2-3p	ACUGCAGUGGAGGCACUUCAAGC	1.88971	2.16479e-10
miR-17a-3p	ACUGCAGUGGAGGCACUUCUAG	0.93237	3.0773e-07
miR-17a-5p	CAAAGUGCUUACAGUGCAGGUA	0.977394	0
miR-187	UCGUGUCUUGUGUUGCAGCC	0.472895	0.000230188
miR-18a	UAAGGUGCAUCUAGUGCAGAUA	1.20002	4.88146e-28
miR-18b-3p	CUGCCCUAAGUGCCCCUUCUGG	1.05776	0.00280697
miR-18b-5p	UAAGGUGCAUUUAGUGCAGAUA	0.831912	0.000413621
miR-18c	UAAGGUGCAUCUUGUGUAGUUA	1.29082	0
miR-190a	UGAUAUGUUUGAUAUAUUAGGU	1.33432	9.55178e-09
miR-199-3-3p	ACAGUAGUCCGCACAUUGGUU	0.750938	0
miR-199-3p	UACAGUAGUCUGCACAUUGGUU	0.772608	0
miR-199-5p	CCCAGUGUUCAGACUACCUGUUC	0.615471	0
miR-19a-3p	UGUGCAAAUCUAUGCAAAACUGA	0.873195	0
miR-19a-5p	CUAGUUUUGCAUAGUUGCACUA	0.84349	3.16994e-09
miR-19b-3p	UGUGCAAAUCCAUGCAAAACUGA	0.407324	0
miR-19b-5p	AGUUUUGCUGGUUUGCAUUCAG	1.8629	7.91096e-08
miR-19c-3p	UGUGCAAAUCCAUGCAAAACUCG	1.25082	0
miR-19c-5p	AGUUUUGCAGGAUUGCAUCCGG	0.65092	5.49913e-07
miR-200a-3p	UAACACUGUCUGGUAACGAUGU	0.877615	0
miR-200b-3p	UAAUACUGCCUGGUAAUGAUGA	1.11118	5.29308e-182
miR-200c-3p	UAAUACUGCCUGGUAAUGAUGC	0.201456	5.91739e-06
miR-202-5p	UUCCUAUGCAUAUACCUCUUUG	1.9436	0.00210494
miR-203a-3p	GUGAAAUGUUUAGGACCACUUG	1.61131	2.71849e-232
miR-204-5p	UUCCCUUUGUCAUCCUAUGCCU	2.60293	0
miR-205-5p	UCCUUCAUUCCACCGGAGUCUG	1.57424	3.37494e-28
miR-20a-3p	ACUGCAGUGUGAGCACUUGAAG	1.12803	1.94291e-35
miR-20a-5p	UAAAGUGCUUAUAGUGCAGGUAG	1.31833	0
miR-20b-5p	CAAAGUGCUCACAGUGCAGGUAG	1.06532	0
miR-210-3p	CUGUGCGUGUGACAGCGGCUAA	0.219503	3.47111e-120
miR-212	UAACAGUCUACAGUCAUGGCU	2.62722	1.83856e-06
miR-214	ACAGCAGGCACAGACAGGCAG	0.331961	8.28837e-21
miR-216b	UAAUCUCUGCAGGCAACUGUGA	3.04196	1.53145e-36
miR-2184	AACAGUAAGAGUUUAUGUGCU	1.57366	0
miR-218a	UUGUGCUUGAUCUAACCAUGUG	3.31456	0
miR-218b	UUGUGCUUGAUCUAACCAUGCA	3.70808	3.23773e-250
miR-2192	AAAGUGAAAGGUGACUGAGAC	3.42126	2.14865e-13
miR-219-5p	UGAUUGUCCAAACGCAAUUCUU	1.19988	2.52171e-06
miR-221-3p	AGCUACAUUGUCUGCUGGGUUUC	0.242444	4.65637e-287
miR-222b	AGCUACAUCUGAAUACUGGGUCA	1.67536	9.0517e-193
miR-223	UGUCAGUUUGUCAAAUACCCC	0.364075	6.6204e-12
miR-22b-3p	AAGCUGCCAGUUGAAGAGCUGU	0.940847	0
miR-22b-5p	CGUUCUUCACUGGCUAGCUUUA	0.204266	0.00943426
miR-23a-3p	AUCACAUUGCCAGGGAUUUCCA	0.696468	1.34042e-170
miR-23b	AUCACAUUGCCAGGGAUUACCA	0.743928	2.72002e-186
miR-24	UGGCUCAGUUCAGCAGGAACAG	0.980205	1.09836e-157
miR-25-3p	CAUUGCACUUGUCUCGGUCUGA	0.353067	0
miR-26a-2-3p	CCUAUUCAUGAUUACUUGCACU	0.506041	3.04573e-05
miR-26a-5p	UUCAAGUAAUCCAGGAUAGGCU	0.796739	0
miR-26b	UUCAAGUAAUCCAGGAUAGGUU	1.29077	0
miR-27a-3p	UUCACAGUGGCUAAGUUCCGCU	0.136728	7.49263e-31
miR-27a-5p	AGGACUUAGCUCACUCUGUGAACA	0.863748	4.36805e-07
miR-27b-3p	UUCACAGUGGCUAAGUUCUGCA	0.171967	0
miR-27c-3p	UUCACAGUGGUUAAGUUCUGC	0.306991	0
miR-27d	UUCACAGUGGCUAAGUUCUUCA	0.833203	2.01728e-207
miR-27e	UUCACAGUGGCUAAGUUCAGUG	1.21143	0
miR-29a	UAGCACCAUUUGAAAUCGGUUA	2.53183	0
miR-29b	UAGCACCAUUUGAAAUCAGUGU	2.94541	0
miR-301a	CAGUGCAAUAGUAUUGUCAAAG	0.177711	5.28143e-35
miR-301b-3p	CAGUGCAAUAGUAUUGUCAUUG	0.834515	7.46725e-06
miR-301c-3p	CAGUGCAAUAGUAUUGUCAUAG	1.40466	1.40854e-257
miR-301c-5p	GCUCUGACGAUGUUGCACUAC	1.04563	0.00105405
miR-30a-3p	CUUUCAGUCUGAUGUUUGCUGC	1.28852	2.82179e-08
miR-30b	UGUAAACAUCCUACACUCAGCU	0.794161	0
miR-30c-5p	UGUAAACAUCCUACACUCUCAG	0.829258	0
miR-30d	UGUAAACAUCCCCGACUGGAAG	0.0972943	2.90551e-185
miR-30e-5p	UGUAAACAUCCUUGACUGGAAG	0.248327	0
miR-338	UCCAGCAUCAGUGAUUUUGUUG	1.42063	0
miR-363-3p	AAUUGCACGGUAUCCAUCUGUA	1.35809	0
miR-363-5p	CGGGUGGAUGACUCUGCAAUUUU	1.20758	2.52086e-12
miR-365	UAAUGCCCCUAAAAAUCCUUAU	0.919245	6.04035e-23
miR-429a	UAAUACUGUCUGGUAAUGCCGU	1.56257	0
miR-429b	UAAUACUGCCUGGUAAUGCCAU	1.05697	3.97811e-32
miR-430a-3p	UAAGUGCUAUUUGUUGGGGUAG	6.80443	0
miR-430b-3p	AAAGUGCUAUCAAGUUGGGGUAG	6.58036	0
miR-451	AAACCGUUACCAUUACUGAGUU	0.961952	0
miR-455-5p	UAUGUGCCCUUGGACUACAUCG	0.298463	4.57709e-257
miR-456	CAGGCUGGUUAGAUGGUUGUCA	0.681279	0
miR-458-3p	AUAGCUCUUUGAAUGGUACUGC	0.459654	1.45437e-37
miR-459-5p	UCAGUAACAAGGAUUCAUCCUG	0.458676	0.00756692
miR-460-3p	CACAGCGCAUACAAUGUGGAUG	2.11732	0
miR-460-5p	CCUGCAUUGUACACACUGUGCG	3.68072	0
miR-462	UAACGGAACCCAUAAUGCAGCU	0.0884721	1.59545e-239
miR-489	AGUGACAUCAUAUGUACGGCUGC	1.10519	2.52998e-37
miR-499-5p	UUAAGACUUGCAGUGAUGUUUA	2.13196	0.000509096
miR-7147	UGUACCAUGCUGGUAGCCAGU	0.933004	1.06332e-05
miR-722	UUUUUUGCAGAAACGUUUCAGAUU	0.999235	0
miR-725-3p	UUCAGUCAUUGUUUCUAGUAGU	1.88416	2.16479e-10
miR-727-3p	GUUGAGGCGAGUUGAAGACUUA	5.00676	0
miR-727-5p	UCAGUCUUCAAUUCCUCCCAGC	6.34574	7.31702e-140
miR-731	AAUGACACGUUUUCUCCCGGAUCG	0.0756402	1.13658e-23
miR-733	UGCGUUGGUUUAGCUCAGUGGUU	2.9017	2.30562e-08
miR-737-5p	GUUUUUUUAGGUUUUGAUUUU	0.973489	3.74947e-244
miR-92a-3p	UAUUGCACUUGUCCCGGCCUGU	12.62	0
miR-92a-5p	AGGUUGGGAUUGGUAGCAAUGCU	1.48895	7.25027e-54
miR-93	AAAAGUGCUGUUUGUGCAGGUA	5.73555	0
miR-99	AACCCGUAGAUCCGAUCUUGUG	0.619851	0
F2 nonadditively activated miRNAs (69)
let-7a	UGAGGUAGUAGGUUGUAUAGUU	-0.134736	0
let-7b	UGAGGUAGUAGGUUGUGUGGUU	-0.649564	0
let-7d-5p	UGAGGUAGUUGGUUGUAUGGUU	-0.129628	6.73806e-16
let-7f	UGAGGUAGUAGAUUGUAUAGUU	-0.0254966	1.89456e-18
let-7i	UGAGGUAGUAGUUUGUGCUGUU	-2.1287	0
miR-100-2-3p	CAAGCUCGUGUCUAUAGGUAUG	-0.0610007	0.000186857
miR-100-3p	CAAGCUUGUAUCUAUAGGUAUC	-1.56896	0
miR-107a-3p	AGCAGCAUUGUACAGGGCUAUCA	-0.211199	2.55554e-200
miR-107b	AGCAGCAUUGUACAGGGCUUU	-1.38723	0
miR-10a-5p	UACCCUGUAGAUCCGAAUUUGU	-0.409177	2.34959e-30
miR-10b-5p	UACCCUGUAGAACCGAAUUUGUG	-0.596087	0
miR-10c-3p	AAAUUCGUAUCUAGGGGAGUA	-0.254105	0.00861084
miR-10c-5p	UACCCUGUAGAUCCGGAUUUGU	-0.592118	0
miR-10d-5p	UACCCUGUAGAACCGAAUGUGUG	-2.54991	0
miR-125b-1-3p	ACGGGUUAGGUUCUUGGGAGCU	-1.48189	0
miR-125c-3p	ACGGGUCAGGAGCUUGGGAGAC	-0.637662	0.00631021
miR-128-5p	CGGGGCCGUGGCACUGUAUGAGA	-1.08957	5.85938e-40
miR-129-5p	CUUUUUGCGGUCUGGGCUUGCU	-2.86137	4.03093e-06
miR-133a-3p	UUUGGUCCCCUUCAACCAGCUG	-0.34201	2.04517e-06
miR-144-5p	GGAUAUCAUCGUAUACUGUAAGU	-0.40411	9.09677e-103
miR-155	UUAAUGCUAAUCGUGAUAGGGG	-0.958686	2.15921e-49
miR-15b-5p	UAGCAGCACAUCAUGGUUUGUA	-0.880584	0
miR-15c	AAGCAGCGCGUCAUGGUUUUC	-1.58704	0
miR-16a	UAGCAGCACGUAAAUAUUGGUG	-0.925654	4.0957e-95
miR-16c-3p	UCCAAUAUUGCUCGUGCUGCUGA	-0.403479	7.20301e-174
miR-16c-5p	UAGCAGCAUGUAAAUAUUGGAG	-0.577038	0
miR-181a-2-3p	ACCAUCGACCGUUGACUGUACC	-0.400427	1.05924e-148
miR-181a-3p	ACCAUCGACCGUUGAUUGUACC	-0.0997219	8.56696e-10
miR-181a-5p	AACAUUCAACGCUGUCGGUGAGU	-0.79378	0
miR-181b-5p	AACAUUCAUUGCUGUCGGUGGG	-0.980785	0
miR-181c-5p	CACAUUCAUUGCUGUCGGUGGG	-1.1365	3.4567e-255
miR-182-5p	UUUGGCAAUGGUAGAACUCACA	-1.6555	0
miR-183-5p	UAUGGCACUGGUAGAAUUCACUG	-0.924646	4.69095e-28
miR-184	UGGACGGAGAACUGAUAAGGGC	-3.26255	0
miR-192	AUGACCUAUGAAUUGACAGCC	-0.145934	0
miR-194a	UGUAACAGCAACUCCAUGUGG	-0.121032	0
miR-19d-3p	UGUGCAAACCCAUGCAAAACUGA	-0.532075	5.42664e-127
miR-200a-5p	CAUCUUACCGGACAGUGCUGGA	-0.548153	6.66239e-11
miR-200c-5p	CAUCUUACAAGGCAGUUUUGGA	-1.80552	4.16404e-10
miR-21	UAGCUUAUCAGACUGGUGUUGGC	-1.256	0
miR-210-5p	AGCCACUGACUAACGCACAUUG	-0.319222	1.19599e-106
miR-2187-3p	UUACAGGCUAUGCUAAUCUAUG	-3.96391	2.87206e-06
miR-2187-5p	UUAAUUAGUAUAGCCUGUUUUA	-1.11973	2.23368e-10
miR-2188-3p	CUGUGUGAGGUUAGACCUAUC	-0.356955	2.02166e-34
miR-2188-5p	AAGGUCCAACCUCACAUGUCC	-0.463927	0
miR-221-5p	ACCUGGCAUACAAUGUAGAUUUCUGU	-2.63666	0
miR-222a-3p	AGCUACAUCUGGCUACUGGGUCUC	-0.0773463	1.58265e-66
miR-222a-5p	UGCUCAGUAGUCAGUGUAGAUCC	-1.11222	0
miR-22a-3p	AAGCUGCCAGCUGAAGAACUGU	-0.114692	0
miR-22a-5p	AGUUCUUCACUGGCAAGCUUUA	-0.558464	7.02114e-104
miR-26a-3p	CCUAUUCGGGAUGACUUGGUUC	-0.218744	0.0009483
miR-27b-5p	AGAGCUUAGCUGAUUGGUGAACA	-0.317013	3.95432e-23
miR-30c-3p	CCGGGAGUGGGAUGUUUGCGCU	-1.75242	0
miR-30e-3p	CUUUCAGUCGGAUGUUUGCAGC	-0.718621	0
miR-31	GGCAAGAUGUUGGCAUAGCUG	-1.52572	8.61588e-12
miR-34a	UGGCAGUGUCUUAGCUGGUUGU	-0.413922	5.35169e-10
miR-454b	UAGUGCAAUAUUGCUUAUAGGG	-1.30218	0
miR-455-3p	AUGCAGUCCAUGGGCAUAUACAC	-0.167261	1.25024e-05
miR-457a	AAGCAGCACAUCAAUAUUGGCA	-0.346299	2.11017e-47
miR-457b-3p	UCCAGUAUUGCUGUUCUGCUGU	-1.46495	1.96938e-266
miR-457b-5p	AAGCAGCACAUAAAUACUGGAG	-0.411745	6.24669e-40
miR-724	UUAAAGGGAAUUUGCGACUGUU	-1.76966	4.27487e-49
miR-726	UUCACUACUAGCAGAACUCGG	-2.13303	9.58346e-08
miR-734	GUAAAUGCUGCAGAAUCGUACCG	-2.77039	6.48367e-08
miR-9-3p	UAAAGCUAGAUAACCGAAAGU	-15.5162	0
miR-9-4-3p	UAAAGCUAGAGAACCGAAUGUA	-0.521596	2.26005e-12
miR-9-5p	UCUUUGGUUAUCUAGCUGUAUGA	-5.52756	0
miR-96-5p	UUUGGCACUAGCACAUUUUUGCU	-6.26068	0
miR-9-7-3p	UAAAGCUAGAGAACCGAAAGUA	-2.40454	1.36141e-05
