# Supplementary material for: Global transcriptional and miRNA insights into bases of heterosis in hybridization of Cyprinidae
Source: Sci Rep. 2015 Sep 8;5:13847. doi: 10.1038/srep13847 (PMC4561955; doi:10.1038/srep13847)
Supplement: Supplementary Dataset 4 [file srep13847-s5.xls]

## Sheet: S4 Dataset 1
S4 Dataset 1. ELD expressed miRNAs in F1.
miRNA ID	category	sequence
miR-203a-3p	II	GUGAAAUGUUUAGGACCACUUG
let-7c-3p	II	CUGUACAACCUUCUAGCUUUCC
let-7d-3p	II	CUGUACAACCUUCUAGCUUUCC
miR-9-4-3p	II	UAAAGCUAGAGAACCGAAUGUA
miR-22b-5p	II	CGUUCUUCACUGGCUAGCUUUA
miR-137-3p	II	UUAUUGCUUAAGAAUACGCGUA
miR-187	XI	UCGUGUCUUGUGUUGCAGCC
miR-196a-5p	XI	UAGGUAGUUUCAUGUUGUUGGG
miR-10b-2-3p	XI	CAAAUACGUCUCUACAGGAAU
miR-18b-5p	XI	UAAGGUGCAUUUAGUGCAGAUA
miR-30a-5p	XI	UGUAAACAUUCCCGACUGGAAG
miR-130b	XI	CAGUGCAAUAAUGAAAGGGCAU
miR-138-5p	XI	AGCUGGUGUUGUGAAUCAGGCC
miR-454b	XI	UAGUGCAAUAUUGCUUAUAGGG
miR-457b-3p	XI	UCCAGUAUUGCUGUUCUGCUGU
miR-489	XI	AGUGACAUCAUAUGUACGGCUGC
let-7c-5p	IV	UGAGGUAGUAGGUUGUAUGGUU
miR-16c-5p	IV	UAGCAGCAUGUAAAUAUUGGAG
miR-17a-2-3p	IV	ACUGCAGUGGAGGCACUUCAAGC
miR-26a-3p	IV	CCUAUUCGGGAUGACUUGGUUC
miR-30a-3p	IV	CUUUCAGUCUGAUGUUUGCUGC
miR-100-3p	IV	CAAGCUUGUAUCUAUAGGUAUC
miR-133a-3p	IV	UUUGGUCCCCUUCAACCAGCUG
miR-150	IV	UCUCCCAAUCCUUGUACCAGUG
miR-181c-3p	IV	CUCGCCGGACAAUGAAUGAGAA
miR-200a-5p	IV	CAUCUUACCGGACAGUGCUGGA
miR-210-5p	IX	AGCCACUGACUAACGCACAUUG
miR-219-5p	IX	UGAUUGUCCAAACGCAAUUCUU
miR-1	IX	UGGAAUGUAAAGAAGUAUGUAU
miR-9-3p	IX	UAAAGCUAGAUAACCGAAAGU
miR-19b-5p	IX	AGUUUUGCUGGUUUGCAUUCAG
miR-20a-5p	IX	UAAAGUGCUUAUAGUGCAGGUAG
miR-30b	IX	UGUAAACAUCCUACACUCAGCU
miR-96-5p	IX	UUUGGCACUAGCACAUUUUUGCU
miR-107a-5p	IX	AGCUUCUUUACAGUGUUGUCUUG
miR-129-3p	IX	AAGCCCUUACCCCAAAAAGCAU
miR-132-3p	IX	UAACAGUCUACAGCCAUGGUCG
miR-190a	IX	UGAUAUGUUUGAUAUAUUAGGU
miR-193a-3p	IX	AACUGGCCUACAAAGUCCCAGU
miR-365	IX	UAAUGCCCCUAAAAAUCCUUAU
miR-459-5p	IX	UCAGUAACAAGGAUUCAUCCUG
miR-459-3p	IX	CAGGGAAUCUCUGUUACUGGGG
miR-135b-3p	IX	AUAUAGGGAUGGAAGCCAUGCA
miR-212	IX	UAACAGUCUACAGUCAUGGCU
miR-31	IX	GGCAAGAUGUUGGCAUAGCUG
miR-499-5p	IX	UUAAGACUUGCAGUGAUGUUUA
miR-728	IX	AUACUAAGUACACUACGUUUUC
miR-733	IX	UGCGUUGGUUUAGCUCAGUGGUU
miR-735-5p	IX	GGCUGGUCCGAAGGCGGU

## Sheet: S4 Dataset 2
S4 Dataset 2. ELD expressed miRNAs in F2.
miRNA ID	category	sequence
miR-34a	II	UGGCAGUGUCUUAGCUGGUUGU
miR-183-5p	II	UAUGGCACUGGUAGAAUUCACUG
miR-100-2-3p	II	CAAGCUCGUGUCUAUAGGUAUG
miR-187	XI	UCGUGUCUUGUGUUGCAGCC
miR-214	XI	ACAGCAGGCACAGACAGGCAG
miR-223	XI	UGUCAGUUUGUCAAAUACCCC
miR-18b-5p	XI	UAAGGUGCAUUUAGUGCAGAUA
miR-27b-3p	XI	UUCACAGUGGCUAAGUUCUGCA
miR-140-5p	XI	CAGUGGUUUUACCCUAUGGUAG
miR-200c-3p	XI	UAAUACUGCCUGGUAAUGAUGC
miR-216b	XI	UAAUCUCUGCAGGCAACUGUGA
miR-301b-5p	XI	GCUUUGACGAUGUUGCACUAC
miR-454a	XI	UAGUGCAAUAUUGCUAAUAGGG
miR-2192	XI	AAAGUGAAAGGUGACUGAGAC
miR-10c-3p	IV	AAAUUCGUAUCUAGGGGAGUA
miR-15a-3p	IV	CAGGCCGUACUGUGCUGCGGCA
miR-26a-3p	IV	CCUAUUCGGGAUGACUUGGUUC
miR-30a-5p	IV	UGUAAACAUUCCCGACUGGAAG
miR-125c-3p	IV	ACGGGUCAGGAGCUUGGGAGAC
miR-133a-3p	IV	UUUGGUCCCCUUCAACCAGCUG
miR-181c-3p	IV	CUCGCCGGACAAUGAAUGAGAA
miR-200a-5p	IV	CAUCUUACCGGACAGUGCUGGA
miR-219-5p	IX	UGAUUGUCCAAACGCAAUUCUU
miR-430b-3p	IX	AAAGUGCUAUCAAGUUGGGGUAG
miR-18b-3p	IX	CUGCCCUAAGUGCCCCUUCUGG
miR-19b-5p	IX	AGUUUUGCUGGUUUGCAUUCAG
miR-22b-5p	IX	CGUUCUUCACUGGCUAGCUUUA
miR-218b	IX	UUGUGCUUGAUCUAACCAUGCA
miR-459-3p	IX	CAGGGAAUCUCUGUUACUGGGG
miR-499-5p	IX	UUAAGACUUGCAGUGAUGUUUA
miR-727-5p	IX	UCAGUCUUCAAUUCCUCCCAGC
miR-727-3p	IX	GUUGAGGCGAGUUGAAGACUUA
miR-733	IX	UGCGUUGGUUUAGCUCAGUGGUU
miR-735-5p	IX	GGCUGGUCCGAAGGCGGU
